# Supplementary material for: Spatial characteristics of soil enzyme activity and bacterial diversity in Chinese egret habitat
Source: Microbiol Spectr. 2025 Dec 30;14(2):e00015-25. doi: 10.1128/spectrum.00015-25 (PMC12889158; doi:10.1128/spectrum.00015-25)
Supplement: Data S1 — OTUs data. [file spectrum.00015-25-s0001.xls]

Data S1: OTUs table
OTUID	WF1.1a	WF1.1b	WF1.1c	WF1.2a	WF1.2b	WF1.2c	WF1.3a	WF1.3b	WF1.3c	WF2.1a	WF2.1b	WF2.1c	WF2.2a	WF2.2b	WF2.2c	WF2.3a	WF2.3b	WF2.3c	XF1.1a	XF1.1b	XF1.1c	XF1.2a	XF1.2b	XF1.2c	XF1.3a	XF1.3b	XF1.3c	XB1.1a	XB1.1b	XB1.1c	XB1.2a	XB1.2b	XB1.2c	XB1.3a	XB1.3b	XB1.3c	XB2.1a	XB2.1b	XB2.1c	XB2.2a	XB2.2b	XB2.2c	XB2.3a	XB2.3b	XB2.3c	Kingdom	Phylum	Class	Order
OTU_10000	0	0	0	0	0	0	0	0	0	0	0	0	0	0	0	0	0	0	0	0	0	0	0	0	0	0	0	0	0	0	0	0	0	0	0	2	0	2	1	0	0	0	0	0	0	Bacteria	unclassified_k_Bacteria	unclassified_k_Bacteria	unclassified_k_Bacteria
OTU_10001	0	0	0	0	0	0	0	0	0	0	0	0	0	0	0	0	0	0	0	0	0	0	0	0	0	0	0	0	0	0	0	0	0	0	0	4	0	0	0	0	0	0	0	0	0	Bacteria	Chloroflexi	Ktedonobacteria	Ktedonobacterales
OTU_10002	0	0	0	0	0	0	0	0	0	0	0	0	0	0	0	0	0	2	1	0	0	4	0	1	0	0	0	1	2	0	0	0	0	0	0	0	1	0	0	2	0	0	4	0	1	Bacteria	Acidobacteriota	Vicinamibacteria	Subgroup_17
OTU_10003	0	0	0	0	0	0	0	0	0	0	0	0	0	0	0	0	0	0	0	0	4	0	0	0	0	0	0	0	0	0	0	0	0	0	0	0	0	0	0	0	0	0	0	0	0	Bacteria	Patescibacteria	Microgenomatia	Candidatus_Levybacteria
OTU_10004	0	0	0	0	0	0	0	0	0	0	0	0	0	0	0	0	0	0	0	0	1	0	1	0	0	0	0	3	0	1	1	0	0	0	0	0	0	0	0	0	0	0	1	0	0	Bacteria	Planctomycetota	Planctomycetes	Gemmatales
OTU_10005	0	0	0	0	0	0	0	0	0	0	0	0	0	0	0	0	0	0	0	0	0	0	1	0	0	0	0	0	0	0	0	0	0	0	4	0	0	0	0	0	0	0	0	0	0	Bacteria	Acidobacteriota	Acidobacteriae	PAUC26f
OTU_10006	0	0	0	0	0	0	0	0	0	0	0	0	0	0	0	0	0	0	0	0	0	0	0	0	0	0	0	0	0	0	0	0	0	5	0	0	0	0	0	0	0	0	0	0	0	Bacteria	Patescibacteria	Dojkabacteria	unclassified_c_Dojkabacteria
OTU_1000	6	2	42	1	0	0	31	16	0	0	0	0	0	0	1	5	1	29	25	15	2	112	8	0	1	0	0	2	0	0	14	5	0	2	2	0	8	1	3	0	0	0	6	10	0	Bacteria	Chloroflexi	Anaerolineae	SBR1031
OTU_10007	0	0	0	0	0	0	0	0	0	0	0	0	0	0	0	0	0	0	0	0	0	0	0	0	0	0	0	0	0	0	0	0	0	0	4	0	0	0	0	0	0	0	0	0	0	Bacteria	unclassified_k_Bacteria	unclassified_k_Bacteria	unclassified_k_Bacteria
OTU_10008	0	0	0	0	0	0	0	0	0	0	0	0	0	0	0	0	0	0	0	0	0	0	0	0	0	0	0	0	0	0	0	0	0	0	0	0	0	0	3	0	0	0	0	0	0	Bacteria	Firmicutes	Bacilli	unclassified_c_Bacilli
OTU_10009	0	0	0	0	0	0	0	0	0	0	0	0	0	0	0	0	0	0	0	0	0	0	0	0	1	0	0	1	0	0	0	0	0	3	0	0	0	0	0	0	0	0	0	1	0	Bacteria	Bdellovibrionota	Oligoflexia	0319-6G20
OTU_1001	0	1	0	0	3	0	2	0	1	0	2	1	56	0	0	0	70	0	0	0	0	0	0	0	0	0	128	0	0	0	0	1	0	0	0	0	0	0	0	0	0	0	0	0	2	Bacteria	Verrucomicrobiota	Verrucomicrobiae	Opitutales
OTU_10010	2	0	0	0	3	0	0	0	1	0	0	0	0	0	0	2	4	0	1	0	1	4	0	0	0	0	0	0	0	1	1	0	0	0	0	0	0	0	0	1	0	1	0	0	0	Bacteria	Acidobacteriota	Vicinamibacteria	Vicinamibacterales
OTU_10011	0	0	1	0	0	0	0	0	0	0	0	1	0	0	0	0	0	0	0	0	1	2	2	0	3	0	1	0	0	1	0	2	0	1	0	0	0	0	0	0	0	0	0	0	0	Bacteria	unclassified_k_Bacteria	unclassified_k_Bacteria	unclassified_k_Bacteria
OTU_10012	0	0	0	0	0	0	0	0	0	0	0	0	0	0	0	0	0	0	0	0	0	3	0	0	0	0	0	0	0	0	0	0	0	0	0	0	0	0	0	0	0	0	0	0	0	Bacteria	Verrucomicrobiota	Chlamydiae	Chlamydiales
OTU_10013	0	0	0	0	0	0	0	0	0	0	0	0	0	0	0	0	0	0	0	0	0	0	0	0	0	0	0	0	0	0	0	0	0	5	0	0	0	0	0	0	0	0	0	0	0	Bacteria	Proteobacteria	Gammaproteobacteria	unclassified_c_Gammaproteobacteria
OTU_100	131	231	165	227	57	250	122	467	66	48	61	137	40	17	28	88	89	152	215	687	228	292	138	175	365	2021	822	1163	459	446	1116	1106	780	713	592	167	568	177	205	566	791	91	367	409	210	Bacteria	Acidobacteriota	Vicinamibacteria	Vicinamibacterales
OTU_10014	0	0	0	0	0	0	0	1	0	0	0	0	0	0	0	0	0	0	0	0	0	3	0	0	2	0	0	0	0	0	0	0	0	0	0	0	2	0	0	0	0	0	0	0	0	Bacteria	Bdellovibrionota	Oligoflexia	0319-6G20
OTU_10015	0	0	0	0	0	0	0	0	0	0	0	0	0	0	0	0	0	0	0	0	0	4	0	0	0	0	0	0	0	0	0	0	0	0	0	0	0	0	0	0	0	0	0	0	0	Bacteria	Acidobacteriota	Subgroup_22	unclassified_c_Subgroup_22
OTU_10016	0	0	0	0	0	0	0	0	0	0	0	0	0	0	0	0	0	0	0	3	0	4	0	0	0	0	0	0	0	0	1	0	0	0	0	0	2	0	0	0	0	0	1	0	0	Bacteria	Acidobacteriota	Holophagae	Subgroup_7
OTU_10017	0	0	0	0	0	0	0	0	0	0	0	0	0	0	0	0	0	0	0	0	0	0	0	0	0	0	0	1	1	0	0	0	0	0	3	0	0	0	0	0	0	0	0	0	0	Bacteria	Acidobacteriota	AT-s3-28	unclassified_c_AT-s3-28
OTU_10018	0	0	0	0	0	0	0	0	0	0	0	0	0	0	0	0	0	0	0	0	0	4	0	0	0	0	0	0	0	0	0	0	0	0	0	0	0	0	0	0	0	0	0	0	0	Bacteria	Patescibacteria	Saccharimonadia	Saccharimonadales
OTU_10019	0	0	0	0	0	0	0	0	0	4	0	0	0	0	0	1	0	0	0	0	0	8	0	0	0	0	0	0	0	0	0	7	0	0	0	0	1	0	0	0	1	0	0	0	0	Bacteria	Bdellovibrionota	Oligoflexia	0319-6G20
OTU_10020	0	0	0	0	0	0	0	0	0	0	0	0	0	0	0	0	0	0	0	0	0	0	0	0	0	0	0	0	0	0	0	0	0	0	4	1	0	0	0	0	2	0	0	0	0	Bacteria	Proteobacteria	Alphaproteobacteria	Rickettsiales
OTU_1002	0	0	24	0	2	0	1	0	0	0	0	0	0	2	0	1	2	1	29	36	124	4	39	11	0	2	0	3	0	0	0	1	0	1	0	0	5	0	0	6	0	1	5	0	1	Bacteria	Planctomycetota	OM190	unclassified_c_OM190
OTU_10021	11	8	3	5	3	4	23	6	5	3	1	10	2	0	1	21	0	1	9	8	0	11	0	5	5	3	0	1	1	0	11	2	1	5	0	0	7	0	9	3	1	1	2	1	2	Bacteria	Verrucomicrobiota	Verrucomicrobiae	Pedosphaerales
OTU_10022	0	0	0	0	0	0	0	0	0	0	0	0	0	0	0	0	1	2	6	6	1	0	8	0	0	0	0	0	0	0	0	0	5	0	0	0	2	0	0	0	0	0	0	0	0	Bacteria	Patescibacteria	Parcubacteria	unclassified_c_Parcubacteria
OTU_10023	3	1	0	2	2	70	0	2	0	0	0	0	2	2	2	0	5	2	21	27	41	21	40	36	8	17	15	164	43	87	11	70	118	8	56	67	56	120	42	8	83	11	27	63	15	Bacteria	Planctomycetota	Planctomycetes	Gemmatales
OTU_10024	0	0	0	1	0	1	0	0	0	0	0	2	0	0	4	0	0	64	0	0	0	0	3	0	7	4	3	3	7	18	4	0	0	0	2	0	1	0	0	0	0	0	2	7	29	Bacteria	unclassified_k_Bacteria	unclassified_k_Bacteria	unclassified_k_Bacteria
OTU_10025	0	0	0	0	0	0	0	0	0	0	0	0	0	0	0	0	0	0	0	2	1	0	0	0	0	0	0	0	0	0	0	0	0	0	0	0	0	0	0	0	0	0	0	0	0	Bacteria	Bacteroidota	Bacteroidia	Cytophagales
OTU_10026	3	0	2	0	0	0	0	1	1	0	0	0	1	0	0	0	0	0	0	0	1	1	0	6	0	0	0	0	4	1	1	3	1	3	3	0	11	0	5	0	0	0	0	0	9	Bacteria	Proteobacteria	Alphaproteobacteria	unclassified_c_Alphaproteobacteria
OTU_10027	0	3	0	2	1	1	13	5	0	0	0	0	0	0	0	5	0	0	8	0	0	2	0	0	2	0	0	0	0	0	0	0	0	0	0	0	0	0	0	0	0	0	0	0	0	Bacteria	Chloroflexi	Chloroflexia	Thermomicrobiales
OTU_10028	0	0	0	0	0	0	0	0	0	0	0	0	0	0	0	2	0	0	0	2	0	0	1	0	0	0	0	0	0	0	6	0	0	1	0	0	0	0	0	0	0	0	0	0	0	Bacteria	Spirochaetota	Spirochaetia	Spirochaetales
OTU_10029	0	0	0	0	0	0	0	0	0	0	0	0	0	0	0	0	0	0	0	0	0	0	0	0	0	0	0	11	0	0	0	1	0	0	6	0	0	5	2	2	0	0	0	2	0	Bacteria	Chloroflexi	Ktedonobacteria	C0119
OTU_10030	1	0	0	0	0	0	0	0	0	0	0	0	0	0	1	2	0	0	2	4	4	0	2	7	0	1	6	0	0	0	0	1	0	1	0	0	2	0	0	1	1	1	0	0	0	Bacteria	Planctomycetota	Planctomycetes	Gemmatales
OTU_10031	0	0	0	0	0	0	0	0	0	0	0	0	0	0	0	0	0	0	2	4	1	0	0	0	0	0	0	0	0	0	0	0	0	0	0	0	0	0	0	0	0	0	0	0	0	Bacteria	Proteobacteria	Gammaproteobacteria	Diplorickettsiales
OTU_10032	0	0	0	0	0	0	0	0	0	0	0	0	0	0	0	0	0	0	0	0	0	0	0	0	0	0	0	0	0	0	0	0	0	0	0	0	0	4	8	0	0	0	0	0	0	Bacteria	Chloroflexi	Anaerolineae	SBR1031
OTU_1003	2	1	26	0	1	2	0	0	2	0	2	2	0	0	0	2	8	1	16	80	117	0	39	34	5	15	27	1	1	6	2	15	1	0	2	8	3	9	1	1	9	5	2	1	2	Bacteria	Gemmatimonadota	Gemmatimonadetes	Gemmatimonadales
OTU_10033	0	4	0	0	0	0	0	2	1	0	0	0	0	0	0	0	0	0	1	0	0	0	1	0	0	0	0	0	0	0	0	0	0	0	0	0	0	0	1	0	0	0	0	0	1	Bacteria	unclassified_k_Bacteria	unclassified_k_Bacteria	unclassified_k_Bacteria
OTU_10034	0	0	0	0	0	0	0	0	0	0	0	0	0	0	0	0	0	6	4	0	0	1	0	0	0	1	0	0	0	0	0	0	0	0	0	0	0	0	0	0	0	0	1	0	0	Bacteria	Actinobacteriota	unclassified_p_Actinobacteriota	unclassified_p_Actinobacteriota
OTU_10035	1	0	0	0	0	0	0	0	0	0	0	0	0	0	0	0	0	0	1	13	1	1	0	0	6	0	0	0	0	0	4	1	0	1	0	0	0	0	0	0	0	0	0	0	1	Bacteria	Acidobacteriota	Subgroup_22	unclassified_c_Subgroup_22
OTU_10036	3	0	0	7	0	0	6	1	0	0	0	0	0	0	1	0	0	2	3	2	0	5	0	0	0	0	0	0	1	0	0	0	0	0	0	0	2	0	0	0	0	0	0	0	0	Bacteria	Myxococcota	Polyangia	Polyangiales
OTU_10037	0	0	0	0	0	0	0	0	0	0	0	0	0	0	0	0	0	0	1	2	1	1	5	6	0	0	0	0	0	0	0	1	0	0	0	0	1	0	0	0	0	0	0	0	0	Bacteria	Myxococcota	Polyangia	unclassified_c_Polyangia
OTU_10038	0	0	0	0	0	0	0	0	0	0	0	0	0	0	0	0	0	0	0	0	0	0	0	0	0	0	0	0	0	0	0	0	0	0	0	0	0	7	0	0	5	0	0	0	0	Bacteria	Firmicutes	unclassified_p_Firmicutes	unclassified_p_Firmicutes
OTU_10039	0	0	0	0	0	0	0	0	0	0	0	0	0	0	0	0	0	0	0	0	0	0	0	1	0	0	0	0	0	0	0	0	0	0	0	2	0	3	0	1	5	0	0	0	0	Bacteria	unclassified_k_Bacteria	unclassified_k_Bacteria	unclassified_k_Bacteria
OTU_10040	0	2	0	0	0	0	0	0	0	0	0	0	0	1	3	0	0	1	0	3	0	2	0	1	0	0	0	0	0	0	0	0	1	0	0	0	0	0	0	1	3	0	0	2	1	Bacteria	Proteobacteria	Alphaproteobacteria	Rhizobiales
OTU_10041	0	0	0	0	0	0	0	0	0	0	0	0	0	0	0	0	0	0	0	1	0	9	4	0	0	0	0	0	0	0	0	1	0	0	0	0	0	0	0	0	0	0	0	0	0	Bacteria	Verrucomicrobiota	Verrucomicrobiae	Pedosphaerales
OTU_1004	1	2	0	2	12	4	5	1	1	0	54	9	2	23	27	7	0	3	0	0	1	1	2	5	2	0	0	0	2	0	2	1	1	1	1	2	1	126	23	0	35	9	1	0	1	Bacteria	Proteobacteria	Gammaproteobacteria	Xanthomonadales
OTU_10042	0	0	0	0	0	0	0	0	0	0	0	0	0	0	0	0	0	2	1	0	0	0	0	0	0	0	0	0	0	0	0	0	0	0	0	0	4	0	0	0	0	0	0	0	0	Bacteria	Myxococcota	Polyangia	unclassified_c_Polyangia
OTU_10043	1	0	0	0	0	1	2	0	0	0	0	2	0	0	0	0	1	0	1	14	5	5	3	1	7	3	1	0	0	0	6	14	2	0	1	0	0	0	0	0	0	0	0	0	1	Bacteria	Myxococcota	Polyangia	unclassified_c_Polyangia
OTU_10044	0	0	0	0	0	0	0	0	0	0	0	0	0	0	0	0	0	0	0	0	0	0	0	0	0	0	0	0	0	0	0	0	0	0	0	0	3	0	0	0	0	0	0	0	0	Bacteria	Chloroflexi	Ktedonobacteria	Ktedonobacterales
OTU_10045	1	1	0	0	0	0	0	0	3	0	0	0	0	0	0	0	0	0	0	1	0	3	0	0	0	1	2	1	0	0	1	2	0	1	0	0	1	0	1	1	0	0	0	0	0	Bacteria	Proteobacteria	Gammaproteobacteria	unclassified_c_Gammaproteobacteria
OTU_10046	0	0	0	1	0	0	0	0	1	0	0	0	0	1	2	0	0	0	0	0	0	0	0	0	0	0	0	0	0	0	0	0	0	0	0	0	4	0	0	0	0	0	0	0	0	Bacteria	Verrucomicrobiota	Chlamydiae	Chlamydiales
OTU_10047	0	2	0	0	0	0	0	0	0	0	0	0	2	0	0	0	0	0	0	0	0	0	0	0	1	4	0	0	2	1	0	0	0	0	0	1	0	0	0	0	0	0	0	0	0	Bacteria	Myxococcota	Polyangia	unclassified_c_Polyangia
OTU_10048	0	0	0	0	0	0	0	0	0	0	0	0	0	0	0	0	0	0	0	0	0	0	0	0	0	0	0	0	0	0	4	0	0	0	0	0	5	0	0	0	0	0	0	0	0	Bacteria	Acidobacteriota	Blastocatellia	11��24��
OTU_10049	0	0	0	0	0	0	0	0	0	0	0	0	0	0	0	4	0	0	24	11	51	5	7	7	0	0	0	0	0	0	0	0	0	1	1	0	0	0	0	0	2	0	0	0	0	Bacteria	Bacteroidota	SJA-28	unclassified_c_SJA-28
OTU_10050	0	0	0	0	0	0	0	1	0	0	0	0	0	0	0	2	0	0	0	0	0	0	2	0	0	0	0	0	0	0	2	1	0	0	0	0	10	0	0	1	0	0	0	0	0	Bacteria	Gemmatimonadota	BD2-11_terrestrial_group	unclassified_c_BD2-11_terrestrial_group
OTU_1005	0	0	0	1	2	0	0	1	160	1	0	0	1	1	0	0	0	1	1	3	0	0	0	0	0	0	0	0	1	1	2	1	1	0	0	0	0	0	0	0	0	0	1	0	1	Bacteria	Proteobacteria	Gammaproteobacteria	unclassified_c_Gammaproteobacteria
OTU_10051	0	0	0	0	0	0	0	0	0	0	0	0	0	0	0	0	0	0	0	0	3	0	0	0	0	0	0	0	0	0	0	0	0	0	0	0	0	0	0	0	0	0	0	0	0	Bacteria	unclassified_k_Bacteria	unclassified_k_Bacteria	unclassified_k_Bacteria
OTU_10052	0	0	0	0	0	0	0	0	0	0	0	0	0	0	0	0	0	0	0	0	0	0	0	0	0	3	0	0	0	0	0	0	0	0	0	0	0	0	0	0	0	1	0	0	0	Bacteria	Patescibacteria	Parcubacteria	unclassified_c_Parcubacteria
OTU_10053	0	0	0	0	0	0	0	0	0	0	0	0	0	0	0	0	0	0	0	0	0	0	0	0	0	0	0	0	0	0	0	0	0	0	0	0	3	0	0	0	0	0	0	0	0	Bacteria	Verrucomicrobiota	Omnitrophia	Omnitrophales
OTU_10054	0	0	0	0	0	0	0	0	0	0	0	0	0	0	0	0	0	0	0	1	3	1	0	4	0	0	2	1	0	0	0	1	0	0	0	0	0	0	0	0	0	0	1	3	2	Bacteria	unclassified_k_Bacteria	unclassified_k_Bacteria	unclassified_k_Bacteria
OTU_10055	0	0	0	0	0	0	0	0	0	0	0	0	0	0	0	2	0	0	0	0	0	0	0	0	0	0	0	0	0	0	0	0	0	0	0	0	1	0	0	0	0	0	0	4	0	Bacteria	Bdellovibrionota	Bdellovibrionia	Bdellovibrionales
OTU_10056	0	0	0	0	0	0	0	0	0	0	0	0	0	0	0	0	0	0	0	0	0	0	0	0	0	0	0	0	0	0	0	0	0	0	0	0	3	0	0	0	0	0	0	0	0	Bacteria	Bacteroidota	Bacteroidia	Chitinophagales
OTU_10057	0	0	0	0	0	0	0	0	0	0	0	0	0	0	0	1	0	0	2	9	1	0	0	0	0	0	0	0	0	0	0	1	2	0	0	0	0	0	0	0	0	0	0	0	0	Bacteria	Desulfobacterota	Syntrophobacteria	Syntrophobacterales
OTU_10058	0	0	0	0	0	0	0	0	0	0	1	1	0	1	1	0	1	0	0	0	1	2	0	0	1	1	0	0	0	0	0	1	0	0	0	1	3	0	0	0	0	0	1	2	0	Bacteria	Bdellovibrionota	Oligoflexia	0319-6G20
OTU_10059	0	0	0	0	0	0	0	0	0	0	0	0	0	0	0	0	0	0	0	0	1	1	2	2	3	0	0	1	0	0	0	0	3	0	0	0	1	0	0	1	2	0	4	3	3	Bacteria	Myxococcota	Myxococcia	Myxococcales
OTU_10060	0	0	0	0	0	0	0	0	0	0	0	0	0	0	0	0	0	0	0	0	0	0	0	0	0	0	0	0	0	0	0	2	0	0	0	1	5	0	0	0	4	2	0	0	0	Bacteria	Bdellovibrionota	Oligoflexia	0319-6G20
OTU_1006	0	1	1	0	0	1	0	0	0	3	0	1	0	2	0	0	0	0	0	0	0	2	1	0	0	2	0	207	16	21	5	14	4	3	20	18	0	0	3	2	7	0	9	1	0	Bacteria	Planctomycetota	Planctomycetes	Isosphaerales
OTU_10061	0	0	0	0	0	0	0	0	0	0	0	0	0	0	0	0	0	0	0	0	0	0	0	0	0	0	0	0	0	0	0	0	0	0	0	0	1	0	2	0	0	0	0	0	0	Bacteria	Acidobacteriota	Thermoanaerobaculia	Thermoanaerobaculales
OTU_10062	0	0	0	0	0	0	0	0	0	0	0	0	0	0	0	0	0	0	0	0	0	0	0	0	0	0	0	0	0	1	0	1	0	0	0	0	4	0	0	3	0	0	0	0	0	Bacteria	Bacteroidota	Bacteroidia	Sphingobacteriales
OTU_10063	0	0	0	0	0	0	0	0	0	0	0	0	0	0	0	0	0	0	0	0	0	0	0	0	0	0	0	0	0	0	0	0	0	0	0	0	3	0	0	0	0	0	0	0	0	Bacteria	Bacteroidota	Bacteroidia	Chitinophagales
OTU_10064	0	0	0	0	0	0	0	0	0	0	0	3	0	0	0	0	0	0	0	0	0	0	0	0	0	0	0	0	1	1	0	0	0	0	0	0	0	0	0	0	0	0	0	0	0	Bacteria	Verrucomicrobiota	Chlamydiae	Chlamydiales
OTU_10065	0	0	7	0	0	0	0	0	0	0	0	0	0	0	0	0	0	0	0	0	0	0	0	0	0	0	0	0	0	0	0	2	0	0	0	0	0	0	0	0	0	0	0	0	0	Bacteria	Patescibacteria	Microgenomatia	unclassified_c_Microgenomatia
OTU_10066	0	0	2	0	0	0	0	0	0	0	0	0	0	0	0	0	0	0	2	0	1	0	0	0	1	0	0	0	0	0	0	1	0	0	0	0	1	0	1	0	1	0	0	0	0	Bacteria	Myxococcota	Polyangia	Blfdi19
OTU_10067	0	0	2	0	0	0	1	0	0	0	0	1	0	0	0	0	0	0	0	0	0	0	0	0	0	0	0	0	0	0	1	0	0	0	0	0	2	0	0	0	0	0	0	0	1	Bacteria	Acidobacteriota	Subgroup_22	unclassified_c_Subgroup_22
OTU_10068	0	0	0	0	0	0	0	0	0	0	0	0	0	0	0	0	0	0	0	0	0	0	0	0	0	0	0	4	0	0	0	0	0	1	0	0	3	0	0	0	0	0	3	2	0	Bacteria	Patescibacteria	Parcubacteria	unclassified_c_Parcubacteria
OTU_10069	0	0	0	0	0	1	0	0	0	0	0	2	0	0	0	12	0	0	0	0	0	0	0	0	0	0	0	0	1	0	0	0	0	0	0	0	0	0	0	0	0	0	0	0	0	Bacteria	Patescibacteria	Parcubacteria	Candidatus_Kaiserbacteria
OTU_10070	0	0	0	0	0	1	0	1	0	2	0	5	1	0	4	0	0	0	0	1	3	0	0	2	0	0	2	0	0	0	0	0	1	0	0	3	1	0	0	0	4	5	0	0	1	Bacteria	Bdellovibrionota	Oligoflexia	0319-6G20
OTU_10071	0	0	0	0	0	0	0	0	1	0	0	1	0	0	0	0	0	0	0	0	0	0	0	2	0	0	0	0	0	0	2	0	0	0	0	0	0	0	0	0	0	1	0	0	0	Bacteria	Acidobacteriota	Acidobacteriae	Subgroup_15
OTU_1007	1	0	3	0	0	3	1	0	0	0	0	0	0	0	0	0	4	0	6	33	3	2	4	13	10	18	26	17	20	5	3	2	3	0	9	0	1	0	1	0	2	0	14	3	14	Bacteria	Planctomycetota	Planctomycetes	Gemmatales
OTU_10072	0	0	0	0	0	0	0	0	0	0	0	1	0	0	0	0	0	0	2	0	0	0	0	0	0	0	0	0	0	0	0	0	0	0	0	0	0	0	0	0	0	0	0	0	0	Bacteria	Proteobacteria	Gammaproteobacteria	unclassified_c_Gammaproteobacteria
OTU_10073	1	0	0	0	1	0	0	0	0	0	0	0	0	0	0	0	0	0	0	0	0	0	0	0	0	0	0	3	0	0	0	0	0	0	0	0	0	0	0	0	0	0	0	0	0	Bacteria	Verrucomicrobiota	Omnitrophia	Omnitrophales
OTU_10074	0	0	0	0	0	0	0	0	0	0	0	1	0	0	0	1	0	0	0	0	0	0	2	4	0	0	0	0	0	0	0	0	0	0	0	0	0	0	0	0	0	0	0	0	0	Bacteria	Bdellovibrionota	Oligoflexia	0319-6G20
OTU_10075	0	0	4	0	0	0	0	0	0	0	0	0	0	0	0	0	0	0	0	0	0	0	0	0	0	0	0	0	0	0	0	0	0	0	0	0	0	0	0	0	0	0	1	0	0	Bacteria	Patescibacteria	Dojkabacteria	unclassified_c_Dojkabacteria
OTU_10076	1	0	0	0	0	2	1	0	0	0	0	0	0	0	0	1	0	0	0	1	0	0	1	1	1	0	0	1	0	0	0	0	0	1	0	1	2	0	0	0	0	0	4	0	1	Bacteria	Hydrogenedentes	Hydrogenedentia	Hydrogenedentiales
OTU_10077	0	0	0	0	0	0	0	0	0	0	0	0	0	0	0	0	0	0	0	0	0	0	0	0	0	0	0	0	0	0	0	0	0	0	6	7	1	0	0	0	5	3	0	0	12	Bacteria	Planctomycetota	Planctomycetes	Gemmatales
OTU_10078	0	0	0	0	0	0	0	0	0	0	0	0	0	0	0	0	0	0	0	0	0	0	0	0	0	0	0	2	3	4	0	0	0	0	0	0	0	0	0	0	0	0	0	0	0	Bacteria	Chloroflexi	Chloroflexia	unclassified_c_Chloroflexia
OTU_10079	0	4	0	0	0	0	0	0	0	0	0	0	0	0	0	0	0	0	0	0	0	0	0	0	0	0	0	0	0	0	0	0	0	0	0	0	0	0	0	0	0	0	0	0	0	Bacteria	Proteobacteria	Alphaproteobacteria	Acetobacterales
OTU_10080	0	0	0	0	0	0	0	0	0	0	0	0	0	0	0	0	0	0	0	0	0	0	0	0	0	0	0	0	0	0	0	0	0	0	0	0	0	0	0	0	0	0	0	5	0	Bacteria	Verrucomicrobiota	Chlamydiae	Chlamydiales
OTU_10081	0	0	0	0	0	0	0	0	0	0	0	0	0	0	0	0	0	1	0	0	0	0	0	4	0	0	0	0	0	0	0	0	0	0	0	0	0	0	0	0	0	0	0	0	0	Bacteria	Chloroflexi	unclassified_p_Chloroflexi	unclassified_p_Chloroflexi
OTU_10082	0	1	0	1	0	0	0	0	0	0	0	1	0	0	0	0	2	0	0	0	0	0	0	0	1	0	0	1	0	0	1	0	0	0	0	0	0	0	0	0	0	0	0	0	0	Bacteria	Fibrobacterota	Fibrobacteria	Fibrobacterales
OTU_10083	0	0	0	0	0	0	0	1	0	0	0	0	0	0	0	0	0	0	0	0	0	0	0	9	0	0	0	0	6	2	0	0	1	0	0	0	0	0	0	0	0	0	0	0	0	Bacteria	Acidobacteriota	Acidobacteriae	Subgroup_12
OTU_1008	3	0	0	0	4	4	0	0	0	62	77	22	13	26	5	0	0	0	1	5	7	25	1	2	0	0	0	5	21	10	11	2	1	1	4	1	0	0	0	0	0	0	0	0	0	Bacteria	Verrucomicrobiota	Chlamydiae	Chlamydiales
OTU_10084	0	0	3	0	0	0	0	0	0	0	0	0	0	0	0	0	0	0	0	0	0	0	0	0	0	0	0	0	0	0	0	0	0	0	0	0	0	0	0	0	0	0	0	0	0	Bacteria	Bdellovibrionota	Oligoflexia	Silvanigrellales
OTU_10085	0	0	0	0	0	0	0	0	0	0	0	0	0	0	0	0	0	0	0	0	0	0	0	0	0	0	0	4	0	0	0	0	0	0	0	0	0	0	0	0	0	0	0	0	0	Bacteria	Bacteroidota	Bacteroidia	unclassified_c_Bacteroidia
OTU_10086	0	0	0	0	0	0	0	0	0	0	0	0	0	0	0	0	0	0	0	0	0	0	0	5	0	0	0	0	0	0	0	0	0	0	0	0	0	0	0	0	0	0	0	0	0	Bacteria	Patescibacteria	unclassified_p_Patescibacteria	unclassified_p_Patescibacteria
OTU_10087	0	0	0	0	0	0	0	0	0	0	0	0	0	0	0	0	0	0	0	0	0	0	0	0	0	0	0	3	1	0	0	0	0	0	0	0	0	0	0	0	0	0	0	0	0	Bacteria	Verrucomicrobiota	Chlamydiae	Chlamydiales
OTU_10088	0	0	5	0	0	0	0	0	0	0	0	0	0	0	0	0	6	2	1	1	0	0	0	0	0	0	0	0	0	0	0	0	0	0	0	0	0	0	0	0	0	0	0	0	0	Bacteria	Chloroflexi	Dehalococcoidia	S085
OTU_10089	0	0	0	0	0	0	0	0	0	0	0	0	0	0	0	0	0	0	0	0	0	0	0	0	0	0	0	3	5	2	0	0	0	0	0	0	0	0	0	0	0	0	0	0	0	Bacteria	Elusimicrobiota	unclassified_p_Elusimicrobiota	unclassified_p_Elusimicrobiota
OTU_10090	0	0	0	0	0	0	0	0	0	0	0	0	0	0	0	0	0	0	0	0	0	0	0	3	0	0	0	0	0	0	0	0	0	0	0	0	0	0	0	0	0	1	0	0	1	Bacteria	Chloroflexi	Anaerolineae	SBR1031
OTU_10091	0	0	3	0	0	0	0	0	0	0	0	0	0	0	0	0	0	1	0	0	0	0	0	0	0	0	0	0	0	0	0	0	0	0	0	0	0	1	1	0	0	0	0	0	1	Bacteria	Armatimonadota	Chthonomonadetes	Chthonomonadales
OTU_10092	0	0	13	0	0	0	0	0	0	0	0	0	0	0	0	0	1	0	0	0	0	0	0	0	0	0	0	0	0	0	0	0	0	0	0	1	0	0	0	0	0	0	0	0	0	Bacteria	Acidobacteriota	Acidobacteriae	Subgroup_15
OTU_1009	26	42	0	67	16	0	63	100	0	5	1	0	2	5	0	36	3	0	102	38	0	162	27	0	240	14	0	13	0	2	28	0	3	0	2	2	0	0	4	0	4	2	0	8	0	Bacteria	Gemmatimonadota	Gemmatimonadetes	Gemmatimonadales
OTU_10093	0	0	14	0	0	0	0	0	0	0	0	0	0	0	0	0	0	0	0	0	0	0	0	0	0	0	0	0	0	0	0	0	0	0	0	0	0	0	0	0	0	0	0	0	0	Bacteria	Zixibacteria	unclassified_p_Zixibacteria	unclassified_p_Zixibacteria
OTU_10094	0	0	0	0	0	0	0	0	0	0	5	0	0	2	0	0	0	0	0	0	0	0	0	0	0	0	0	0	0	0	0	0	0	0	0	0	0	0	0	0	0	0	0	0	0	Bacteria	Proteobacteria	Gammaproteobacteria	unclassified_c_Gammaproteobacteria
OTU_10095	0	0	0	0	0	0	0	0	0	0	3	0	0	0	0	0	0	0	0	0	0	0	0	0	0	0	0	0	0	0	0	0	0	0	0	0	0	0	0	0	0	0	0	0	0	Bacteria	Cyanobacteria	Vampirivibrionia	Obscuribacterales
OTU_10096	0	0	0	3	1	0	0	0	0	1	0	1	0	0	0	0	0	0	0	2	1	1	1	0	3	0	0	3	0	0	1	0	0	0	0	0	0	0	0	0	0	0	1	2	0	Bacteria	Bdellovibrionota	Oligoflexia	0319-6G20
OTU_10097	0	0	0	0	0	0	0	0	0	0	3	0	0	0	0	0	0	0	0	0	0	0	0	0	0	0	0	0	0	0	0	0	0	0	0	0	0	0	0	0	0	0	0	0	0	Bacteria	Patescibacteria	Parcubacteria	unclassified_c_Parcubacteria
OTU_10098	1	0	0	3	0	0	0	0	0	0	0	0	0	1	0	0	0	0	0	0	0	0	0	0	0	0	0	0	0	0	0	0	0	0	0	0	1	0	0	0	0	0	0	0	0	Bacteria	Proteobacteria	Alphaproteobacteria	Rhizobiales
OTU_10099	0	0	0	0	3	0	0	0	0	0	0	2	0	0	0	0	0	0	0	0	0	0	0	0	0	0	0	0	0	0	0	0	0	0	0	0	0	0	0	0	0	0	0	0	0	Bacteria	unclassified_k_Bacteria	unclassified_k_Bacteria	unclassified_k_Bacteria
OTU_10100	0	0	0	0	4	0	0	0	0	5	15	1	4	3	1	0	1	0	1	0	1	0	0	3	1	3	3	10	7	19	4	2	16	1	39	57	16	15	17	1	59	10	7	5	2	Bacteria	Acidobacteriota	Acidobacteriae	Acidobacteriales
OTU_10101	0	4	0	0	0	0	0	0	0	0	1	9	0	2	0	0	0	0	0	0	0	0	0	0	0	0	0	0	0	0	0	0	0	0	0	0	0	0	0	0	1	0	0	0	0	Bacteria	Patescibacteria	Saccharimonadia	Saccharimonadales
OTU_10102	0	3	0	0	4	0	0	0	0	2	0	0	2	0	0	0	0	0	0	0	0	0	0	0	0	2	0	0	0	0	0	0	0	0	0	0	0	0	0	0	0	0	0	0	0	Bacteria	Planctomycetota	Planctomycetes	Isosphaerales
OTU_10103	0	0	0	0	0	0	0	0	0	0	0	0	0	0	0	0	0	0	0	0	0	0	0	0	0	0	0	0	0	0	0	0	0	0	0	0	0	0	0	0	3	0	0	0	0	Bacteria	WPS-2	unclassified_p_WPS-2	unclassified_p_WPS-2
OTU_10104	0	0	0	0	0	0	0	0	0	0	0	0	0	0	0	0	0	0	0	0	0	0	0	0	0	0	0	3	0	0	1	0	0	0	0	0	0	0	0	0	0	0	0	0	0	Bacteria	Bdellovibrionota	Bdellovibrionia	Bdellovibrionales
OTU_10105	0	0	0	2	0	0	6	0	0	0	0	3	0	0	0	1	0	0	2	0	0	2	0	0	0	0	0	0	0	0	0	0	0	1	0	0	0	0	0	0	0	0	0	0	0	Bacteria	Planctomycetota	Phycisphaerae	Phycisphaerales
OTU_1010	5	11	0	1	15	122	3	5	5	27	34	17	2	57	31	1	4	0	9	4	2	8	5	6	5	12	12	17	3	3	7	7	0	0	7	4	6	1	2	6	19	1	3	5	2	Bacteria	Verrucomicrobiota	Verrucomicrobiae	Chthoniobacterales
OTU_10106	0	1	0	4	0	0	0	0	0	0	0	0	0	0	0	0	0	0	1	0	0	4	2	0	9	0	0	0	1	0	5	1	1	3	1	0	0	0	1	1	0	0	1	0	0	Bacteria	Bacteroidota	Bacteroidia	Sphingobacteriales
OTU_10107	0	0	0	0	0	0	0	0	0	0	0	0	0	0	0	0	0	0	0	0	0	0	0	0	0	1	0	9	0	2	0	0	0	1	2	0	0	0	0	0	0	0	0	0	0	Bacteria	Verrucomicrobiota	Chlamydiae	Chlamydiales
OTU_10	107	153	129	89	355	229	93	212	333	473	1905	1431	436	1104	2099	104	193	375	339	352	625	503	1124	450	312	860	1006	264	245	183	246	347	252	154	221	290	139	31	68	109	313	240	176	145	68	Bacteria	Proteobacteria	Alphaproteobacteria	Rhizobiales
OTU_10108	0	0	0	2	0	1	0	0	0	1	0	1	0	0	0	2	0	0	0	0	0	2	0	0	0	0	0	0	0	0	0	0	0	0	0	0	0	0	0	0	0	0	0	0	0	Bacteria	SAR324_cladeMarine_group_B	unclassified_p_SAR324_cladeMarine_group_B	unclassified_p_SAR324_cladeMarine_group_B
OTU_10109	0	0	3	1	1	0	0	0	0	0	0	0	0	0	0	0	0	0	0	0	0	0	0	0	0	0	0	0	0	0	0	0	0	0	0	0	1	0	0	0	0	0	0	0	0	Bacteria	Bacteroidota	Bacteroidia	Sphingobacteriales
OTU_10110	1	0	0	0	0	0	0	0	0	0	0	2	2	0	0	0	0	0	0	0	0	0	0	0	1	0	0	0	0	0	0	0	0	0	0	0	1	0	0	0	1	1	0	1	0	Bacteria	Verrucomicrobiota	Chlamydiae	Chlamydiales
OTU_10111	27	1	1	17	1	3	23	10	2	0	2	10	0	1	0	148	6	2	29	4	0	14	4	1	4	1	0	2	3	1	10	4	1	2	0	0	11	0	1	6	2	0	8	0	0	Bacteria	Acidobacteriota	Vicinamibacteria	Vicinamibacterales
OTU_10112	0	0	0	0	0	0	0	0	0	1	0	1	0	0	3	0	0	0	0	0	0	0	0	0	0	0	0	0	0	0	0	1	0	0	0	0	0	0	0	0	0	0	0	0	0	Bacteria	Chloroflexi	Chloroflexia	unclassified_c_Chloroflexia
OTU_101	126	129	194	99	33	61	324	183	60	16	26	20	13	23	27	240	91	145	135	114	290	228	181	40	205	42	44	28	81	60	72	57	14	28	27	25	106	8	30	67	36	32	68	55	31	Bacteria	Proteobacteria	Alphaproteobacteria	Dongiales
OTU_10113	0	0	0	0	0	0	0	0	0	0	0	0	0	0	0	0	0	1	0	1	0	0	0	0	0	0	0	0	0	0	0	0	0	0	0	0	0	0	0	0	0	0	1	0	4	Bacteria	Firmicutes	unclassified_p_Firmicutes	unclassified_p_Firmicutes
OTU_10114	0	0	0	0	0	0	0	0	0	0	0	0	0	0	0	0	0	0	0	0	0	0	0	0	0	0	0	0	0	0	0	0	0	0	0	0	0	0	0	0	0	0	0	0	4	Bacteria	Dependentiae	Babeliae	Babeliales
OTU_10115	0	0	1	0	0	0	0	0	0	0	0	0	0	1	0	0	0	0	0	0	0	0	0	0	0	2	0	0	0	2	0	0	0	0	0	0	1	0	0	0	0	0	0	0	0	Bacteria	Proteobacteria	Gammaproteobacteria	unclassified_c_Gammaproteobacteria
OTU_1011	5	11	4	15	1	7	21	22	5	2	2	3	3	0	1	19	10	3	7	15	3	4	3	1	12	7	8	28	12	1	22	18	19	8	14	18	26	12	4	8	7	6	15	13	8	Bacteria	unclassified_k_Bacteria	unclassified_k_Bacteria	unclassified_k_Bacteria
OTU_10116	0	0	0	0	0	0	0	0	0	0	0	0	0	0	0	0	0	0	0	0	0	0	0	0	0	0	0	0	0	0	0	0	0	0	0	0	0	0	0	0	0	0	0	0	3	Bacteria	Dependentiae	Babeliae	Babeliales
OTU_10117	0	0	0	0	0	0	0	0	0	0	0	0	0	0	0	0	0	0	0	0	0	0	0	0	0	0	0	0	0	0	0	0	0	0	0	0	0	0	0	0	0	0	0	0	9	Bacteria	Patescibacteria	Parcubacteria	unclassified_c_Parcubacteria
OTU_10118	0	0	0	0	0	0	0	0	0	0	0	0	0	1	0	0	0	0	0	0	1	1	1	0	0	0	0	0	0	0	0	0	0	0	0	0	0	0	0	0	0	0	0	0	0	Bacteria	Verrucomicrobiota	Omnitrophia	Omnitrophales
OTU_10119	0	0	0	0	0	0	0	0	0	1	0	0	0	3	0	0	5	0	0	0	0	0	0	0	0	0	0	0	0	0	0	0	0	0	0	0	0	0	0	0	0	0	0	0	0	Bacteria	Proteobacteria	Gammaproteobacteria	unclassified_c_Gammaproteobacteria
OTU_10120	0	0	0	0	0	0	0	0	0	0	0	0	0	0	0	0	0	0	0	0	0	1	0	0	2	0	0	0	1	0	5	0	0	2	0	0	0	0	0	0	0	0	0	0	0	Bacteria	Planctomycetota	Planctomycetes	Isosphaerales
OTU_10121	0	0	0	0	1	0	0	0	0	0	0	0	0	0	6	0	2	0	0	0	0	0	0	0	0	0	0	2	0	0	0	0	0	0	2	0	0	0	0	0	0	0	0	0	0	Bacteria	Proteobacteria	Gammaproteobacteria	unclassified_c_Gammaproteobacteria
OTU_1012	1	0	0	1	0	4	0	1	0	3	0	2	4	4	1	4	3	1	5	2	3	9	3	2	27	12	10	32	23	66	27	23	10	14	17	0	26	0	20	8	18	6	9	10	11	Bacteria	Acidobacteriota	Acidobacteriae	Acidobacteriales
OTU_10122	0	0	0	0	0	0	0	0	0	0	0	0	0	0	3	0	0	0	0	0	1	0	1	2	0	0	0	0	0	0	1	0	0	0	0	0	0	0	0	0	0	0	5	6	3	Bacteria	Planctomycetota	Planctomycetes	Isosphaerales
OTU_10123	0	0	0	0	1	0	0	0	0	0	0	0	0	0	3	0	0	0	0	0	0	0	0	0	0	0	0	0	0	0	0	0	0	0	0	0	0	0	0	0	0	0	0	0	0	Bacteria	Planctomycetota	Planctomycetes	Gemmatales
OTU_10124	0	0	0	0	0	0	0	0	0	0	0	0	0	0	7	0	0	0	0	0	0	0	0	0	0	0	0	0	0	0	0	0	0	0	0	0	0	0	0	0	0	0	0	0	0	Bacteria	Proteobacteria	Gammaproteobacteria	Diplorickettsiales
OTU_10125	0	0	0	0	0	0	1	2	0	0	0	0	0	0	0	0	0	0	5	3	0	1	4	0	7	0	2	4	0	0	3	2	0	0	1	1	5	0	0	0	2	0	1	5	3	Bacteria	Acidobacteriota	Vicinamibacteria	Subgroup_17
OTU_10126	2	3	3	3	1	3	0	0	0	2	2	2	20	3	5	0	2	0	8	3	1	2	0	0	12	5	0	1	0	0	0	0	0	0	1	0	0	0	0	0	0	0	0	0	1	Bacteria	Proteobacteria	Gammaproteobacteria	Burkholderiales
OTU_10127	1	0	0	5	0	0	0	2	0	0	0	0	0	0	0	0	0	0	0	0	0	0	0	0	0	0	0	0	0	0	0	0	0	0	0	0	0	0	0	0	0	0	0	0	0	Bacteria	Proteobacteria	Gammaproteobacteria	Legionellales
OTU_10128	0	1	4	0	0	0	0	0	0	0	0	0	0	0	0	0	0	0	1	0	0	0	2	1	0	0	0	0	0	0	0	0	0	0	0	0	0	0	0	0	0	0	0	0	0	Bacteria	Acidobacteriota	Holophagae	Subgroup_7
OTU_10129	1	1	0	2	0	1	0	0	0	0	0	0	0	0	0	0	0	0	0	0	0	0	0	0	0	0	0	0	0	0	0	0	0	0	0	0	0	0	0	0	0	0	0	0	0	Bacteria	unclassified_k_Bacteria	unclassified_k_Bacteria	unclassified_k_Bacteria
OTU_10130	1	0	0	0	1	0	0	0	0	0	0	0	0	0	0	1	0	0	0	0	0	0	0	0	0	0	0	3	1	2	2	0	0	0	0	0	0	0	0	0	0	0	0	0	0	Bacteria	Cyanobacteria	Vampirivibrionia	Vampirovibrionales
OTU_10131	0	0	0	0	0	0	0	0	0	0	0	0	0	0	0	0	0	0	0	0	0	0	0	0	0	0	0	1	0	0	0	1	0	4	0	0	2	0	0	0	0	0	0	0	0	Bacteria	Planctomycetota	Planctomycetes	Gemmatales
OTU_1013	1	0	1	2	4	1	3	2	0	1	1	0	2	0	2	3	4	37	75	66	13	48	33	34	7	0	0	2	6	12	45	13	2	17	0	0	10	0	3	14	2	0	7	2	2	Bacteria	Acidobacteriota	Vicinamibacteria	Vicinamibacterales
OTU_10132	2	0	0	0	1	0	3	1	0	0	0	0	0	0	0	37	3	2	5	2	0	3	1	0	3	0	0	0	1	0	1	0	0	1	0	0	0	0	0	0	2	0	1	0	1	Bacteria	Verrucomicrobiota	Verrucomicrobiae	Chthoniobacterales
OTU_10133	0	0	0	0	0	0	0	0	0	0	0	0	0	3	0	0	0	0	0	0	0	0	0	0	0	0	0	0	0	0	0	0	0	0	0	0	0	0	0	0	0	0	0	0	0	Bacteria	Verrucomicrobiota	Chlamydiae	Chlamydiales
OTU_10134	0	0	0	0	0	0	0	0	2	0	0	0	1	3	0	0	1	0	0	0	0	0	0	0	0	0	0	0	0	0	0	0	0	0	0	0	0	0	0	0	0	0	0	0	0	Bacteria	Proteobacteria	Alphaproteobacteria	Caulobacterales
OTU_10135	0	0	0	0	0	0	0	0	0	0	0	0	0	0	0	0	0	0	0	0	0	1	2	0	0	0	0	0	0	0	1	0	0	1	0	0	0	0	0	2	0	1	0	0	0	Bacteria	Patescibacteria	Parcubacteria	Candidatus_Staskawiczbacteria
OTU_10136	0	0	0	0	0	0	0	0	0	0	0	0	0	0	0	0	0	0	0	0	0	0	0	0	0	0	0	0	0	0	0	0	0	0	0	0	0	0	0	0	0	0	0	0	3	Bacteria	MBNT15	unclassified_p_MBNT15	unclassified_p_MBNT15
OTU_10137	0	0	1	0	2	0	0	1	2	0	1	0	0	1	6	0	0	2	0	0	0	0	1	0	1	0	1	0	0	0	0	0	0	0	0	0	0	0	0	0	1	0	0	0	0	Bacteria	Dependentiae	Babeliae	Babeliales
OTU_10138	0	0	0	0	0	0	0	5	0	0	0	0	0	0	0	10	0	0	0	2	2	0	0	0	0	0	0	0	0	0	0	0	0	0	0	0	0	1	0	0	0	0	0	0	0	Bacteria	Bdellovibrionota	Oligoflexia	0319-6G20
OTU_10139	0	0	0	0	0	0	0	0	0	0	0	0	0	0	0	0	0	0	0	0	0	0	0	0	0	0	0	0	0	0	0	0	0	0	0	0	0	0	0	0	0	0	3	0	0	Bacteria	unclassified_k_Bacteria	unclassified_k_Bacteria	unclassified_k_Bacteria
OTU_1014	0	0	0	0	0	0	0	0	0	0	0	0	1	0	0	0	0	1	0	0	0	0	0	0	0	0	0	0	0	0	0	0	1	0	0	0	0	0	0	0	0	169	0	0	0	Bacteria	Patescibacteria	Parcubacteria	unclassified_c_Parcubacteria
OTU_10140	1	8	17	0	0	0	0	0	0	1	1	1	1	0	0	9	1	1	25	13	7	8	11	1	2	0	1	1	0	0	0	0	0	7	0	0	2	0	0	2	2	0	7	2	0	Bacteria	Patescibacteria	Saccharimonadia	Saccharimonadales
OTU_10141	0	0	1	0	0	0	0	0	0	0	0	0	0	0	0	0	0	0	0	0	0	0	0	0	0	0	0	0	0	0	0	0	0	0	0	0	0	0	0	0	0	0	8	2	0	Bacteria	Chloroflexi	Anaerolineae	SBR1031
OTU_10142	0	0	0	0	0	0	0	0	0	0	0	0	0	0	0	1	0	0	0	0	0	0	0	0	9	0	0	0	0	0	0	0	0	0	0	0	0	0	0	0	1	0	0	0	0	Bacteria	Cyanobacteria	Vampirivibrionia	Obscuribacterales
OTU_10143	0	0	0	0	0	0	2	0	0	0	0	0	0	0	0	3	0	0	0	0	0	0	0	0	0	0	0	0	0	0	0	0	0	0	0	0	0	0	0	0	0	0	0	0	0	Bacteria	Planctomycetota	OM190	unclassified_c_OM190
OTU_10144	0	0	0	0	0	0	0	0	0	0	0	0	0	0	0	4	0	0	0	0	0	0	0	0	0	0	0	0	0	0	0	0	0	0	0	0	0	0	0	0	0	0	0	0	0	Bacteria	Myxococcota	Polyangia	unclassified_c_Polyangia
OTU_10145	0	0	0	1	0	0	0	0	0	0	0	0	0	0	0	5	2	22	0	1	0	0	0	0	2	0	0	3	0	6	8	5	1	0	0	0	2	0	0	0	1	0	0	0	1	Bacteria	Patescibacteria	Saccharimonadia	Saccharimonadales
OTU_10146	0	0	0	0	0	0	0	0	0	0	0	0	0	0	0	3	0	0	0	0	0	0	0	0	0	0	0	0	0	0	0	0	0	0	0	0	0	0	0	0	0	0	0	0	0	Bacteria	Proteobacteria	Alphaproteobacteria	Rhizobiales
OTU_10147	0	0	0	0	0	0	0	3	0	2	0	3	0	1	0	5	0	0	2	0	1	0	0	0	0	0	1	0	0	1	0	0	0	0	0	0	0	0	0	0	0	0	0	0	0	Bacteria	Patescibacteria	Saccharimonadia	Saccharimonadales
OTU_10148	0	0	0	0	0	0	0	0	0	0	0	0	0	0	0	3	0	0	0	0	0	0	0	0	0	0	0	0	0	0	0	0	0	0	0	0	0	0	0	0	0	0	0	0	0	Bacteria	Firmicutes	Bacilli	Alicyclobacillales
OTU_10149	0	0	0	0	0	0	0	0	0	0	0	0	0	0	0	1	0	0	0	0	0	0	0	0	3	0	0	0	1	0	0	0	0	0	0	0	0	0	0	0	0	0	0	0	0	Bacteria	Bacteroidota	Bacteroidia	Cytophagales
OTU_10150	0	0	0	0	0	0	0	0	0	0	0	0	0	0	0	0	0	0	0	0	0	0	0	0	0	0	0	0	0	0	0	0	0	0	0	0	1	0	0	0	0	0	5	0	0	Bacteria	Patescibacteria	Saccharimonadia	Saccharimonadales
OTU_1015	0	5	2	1	6	0	3	7	30	1	3	2	85	3	8	2	8	0	4	3	1	4	1	0	2	2	0	2	2	1	1	5	2	2	3	0	1	0	0	0	2	1	1	2	3	Bacteria	Proteobacteria	Gammaproteobacteria	KF-JG30-C25
OTU_10151	0	0	0	0	0	0	0	1	0	0	1	0	0	0	0	3	1	0	0	0	0	0	0	0	0	0	0	0	0	0	0	0	0	0	0	0	0	0	0	0	0	0	0	0	0	Bacteria	Planctomycetota	Planctomycetes	Gemmatales
OTU_10152	0	0	2	0	0	0	0	0	0	0	0	2	0	0	0	14	1	0	0	0	0	0	0	0	0	0	0	0	0	0	0	1	0	0	0	0	0	0	0	0	0	0	0	2	0	Bacteria	Actinobacteriota	Actinobacteria	Micrococcales
OTU_10153	0	0	0	0	0	0	0	0	0	0	0	0	0	0	4	0	0	0	0	0	0	0	0	0	0	0	0	0	0	0	0	0	0	0	0	0	0	0	0	0	0	0	0	0	0	Bacteria	Patescibacteria	Saccharimonadia	Saccharimonadales
OTU_10154	0	0	0	0	4	0	2	4	0	1	9	4	0	5	4	0	0	0	0	0	0	0	0	2	0	2	1	0	0	0	0	0	3	0	0	0	0	1	0	1	4	0	0	0	0	Bacteria	Acidobacteriota	Acidobacteriae	Acidobacteriales
OTU_10155	1	3	0	2	2	1	0	5	0	0	3	3	4	8	1	2	6	1	0	2	0	0	0	0	0	0	0	2	0	0	8	1	0	1	2	0	1	0	0	0	0	0	0	0	0	Bacteria	Proteobacteria	Alphaproteobacteria	Caulobacterales
OTU_10156	0	0	0	0	0	0	0	0	0	0	0	0	0	0	0	1	0	0	0	0	0	0	0	0	7	0	0	1	0	0	2	3	0	0	0	0	0	0	0	0	0	0	0	0	0	Bacteria	Bacteroidota	Bacteroidia	Sphingobacteriales
OTU_10157	0	0	2	0	0	0	0	0	0	0	0	0	0	0	0	0	1	0	0	1	0	0	0	0	1	0	0	0	0	0	2	0	1	2	1	14	0	0	0	1	0	0	0	5	1	Bacteria	Verrucomicrobiota	Chlamydiae	Chlamydiales
OTU_10158	0	0	0	1	0	0	0	0	0	0	0	0	0	0	0	2	0	1	0	0	0	0	0	0	0	0	0	1	2	0	0	0	0	0	0	0	0	0	0	1	0	0	1	0	0	Bacteria	unclassified_k_Bacteria	unclassified_k_Bacteria	unclassified_k_Bacteria
OTU_10159	0	0	2	2	0	0	0	2	0	0	0	0	0	0	1	0	0	0	1	0	0	0	0	0	1	0	1	0	0	0	0	0	0	0	0	0	0	0	0	1	0	0	0	0	0	Bacteria	Patescibacteria	Saccharimonadia	Saccharimonadales
OTU_10160	0	0	0	0	0	3	0	0	0	0	0	0	0	0	0	0	0	3	1	0	1	1	0	7	0	0	0	1	1	1	0	0	0	0	0	0	0	0	0	0	0	0	0	7	1	Bacteria	Actinobacteriota	Acidimicrobiia	unclassified_c_Acidimicrobiia
OTU_1016	0	1	0	0	0	8	3	1	3	0	0	0	2	0	0	2	1	1	1	1	3	2	7	7	2	1	4	50	56	211	5	1	0	1	1	2	4	19	34	4	6	62	18	14	66	Bacteria	Myxococcota	Myxococcia	Myxococcales
OTU_10161	0	1	0	0	0	0	0	0	0	0	0	0	0	0	0	0	0	0	0	0	0	0	0	0	0	0	0	0	4	0	4	0	0	0	0	0	0	0	0	0	0	0	3	5	6	Bacteria	Planctomycetota	Planctomycetes	unclassified_c_Planctomycetes
OTU_10162	3	1	5	0	0	4	2	1	0	0	0	0	0	0	0	0	10	9	3	4	4	3	4	8	1	1	0	3	2	3	3	3	0	0	0	1	0	0	0	2	4	0	3	3	0	Bacteria	Planctomycetota	Planctomycetes	Gemmatales
OTU_10163	0	0	0	0	0	0	0	0	0	0	0	0	0	0	0	0	0	0	0	0	0	0	0	0	0	0	0	0	0	0	0	0	0	0	0	0	0	0	0	0	3	0	0	0	0	Bacteria	unclassified_k_Bacteria	unclassified_k_Bacteria	unclassified_k_Bacteria
OTU_10164	0	1	1	1	1	0	3	0	0	0	0	0	0	0	0	0	0	0	0	0	0	0	0	0	4	0	0	1	0	0	1	0	0	0	0	0	0	0	0	0	0	1	0	0	0	Bacteria	Bacteroidota	Bacteroidia	Cytophagales
OTU_10165	0	3	0	3	0	0	0	0	0	0	0	0	0	0	0	0	0	0	0	0	0	0	0	0	0	0	0	0	0	0	0	0	0	0	0	0	0	0	0	0	0	0	0	0	0	Bacteria	Planctomycetota	Planctomycetes	Isosphaerales
OTU_10166	0	1	0	1	2	0	0	0	2	2	2	0	3	16	2	0	0	0	0	0	0	2	0	0	1	0	0	0	0	0	0	1	0	0	1	0	1	0	0	0	0	0	0	0	1	Bacteria	Bdellovibrionota	Oligoflexia	0319-6G20
OTU_10167	0	3	0	0	0	1	2	2	0	0	0	0	0	0	0	0	0	0	0	0	0	1	0	0	0	0	0	0	1	0	0	0	0	0	0	0	0	0	0	0	0	0	0	0	0	Bacteria	Verrucomicrobiota	Verrucomicrobiae	Opitutales
OTU_10168	0	0	0	0	1	0	0	0	0	0	0	0	1	0	2	0	0	0	0	0	0	0	0	0	0	0	0	0	0	0	0	0	0	0	0	0	0	0	0	0	0	0	0	0	0	Bacteria	Proteobacteria	Gammaproteobacteria	unclassified_c_Gammaproteobacteria
OTU_10169	0	2	0	1	1	0	7	3	0	0	0	0	0	0	0	3	3	0	2	0	0	2	0	0	0	1	2	1	0	0	4	0	0	0	0	0	1	0	1	0	0	0	0	0	0	Bacteria	Planctomycetota	Planctomycetes	Gemmatales
OTU_10170	0	0	0	0	0	0	0	0	0	0	0	0	0	0	0	0	0	0	0	0	0	0	0	0	0	0	0	0	0	0	0	0	0	0	0	0	0	0	0	0	3	2	0	0	0	Bacteria	Dependentiae	Babeliae	Babeliales
OTU_10171	0	0	0	0	0	0	0	0	0	0	0	0	0	0	0	0	0	0	0	0	0	0	0	0	0	0	0	0	0	0	0	0	0	0	0	0	0	0	0	0	0	0	0	5	0	Bacteria	unclassified_k_Bacteria	unclassified_k_Bacteria	unclassified_k_Bacteria
OTU_1017	13	15	9	44	5	7	30	25	19	0	3	8	3	1	1	45	39	14	147	90	108	92	14	0	280	68	45	9	3	4	6	5	0	4	2	0	3	0	2	5	3	2	6	4	1	Bacteria	Proteobacteria	Gammaproteobacteria	Burkholderiales
OTU_10172	2	3	2	0	0	1	4	1	0	0	0	0	0	0	0	0	0	0	3	0	0	0	0	0	3	0	0	0	0	0	1	0	0	0	0	0	0	0	0	0	0	0	0	0	0	Bacteria	Actinobacteriota	MB-A2-108	unclassified_c_MB-A2-108
OTU_10173	0	0	0	0	0	0	0	0	0	0	0	0	0	0	0	0	0	0	0	0	0	0	0	3	0	0	0	0	0	0	0	0	0	0	0	0	0	0	0	0	0	0	0	0	0	Bacteria	Patescibacteria	ABY1	Candidatus_Magasanikbacteria
OTU_10174	0	0	0	0	0	0	0	0	0	0	0	0	0	0	0	0	0	0	0	0	1	0	0	0	0	0	0	3	7	3	0	2	1	3	0	0	0	0	0	0	0	0	0	4	1	Bacteria	Dependentiae	Babeliae	Babeliales
OTU_10175	0	0	0	0	0	0	0	0	0	0	0	0	0	0	0	0	0	0	0	0	0	0	0	0	0	0	0	0	0	0	0	0	0	0	0	0	0	0	0	1	0	3	0	1	0	Bacteria	Chloroflexi	SHA-26	unclassified_c_SHA-26
OTU_10176	0	0	0	0	0	0	0	0	0	0	0	0	0	0	0	0	0	0	0	0	0	0	0	0	0	0	0	0	0	0	0	0	0	0	0	0	0	0	0	4	0	0	0	0	0	Bacteria	Patescibacteria	ABY1	Candidatus_Komeilibacteria
OTU_10177	6	7	0	3	3	0	2	1	3	0	0	0	0	0	0	3	0	0	0	0	0	0	0	1	0	0	1	0	0	0	0	0	0	1	0	0	0	0	0	0	0	0	0	0	0	Bacteria	Verrucomicrobiota	Verrucomicrobiae	Pedosphaerales
OTU_10178	6	2	1	0	0	0	2	0	3	0	0	0	0	0	0	0	1	0	1	0	0	0	0	1	2	1	0	0	0	1	0	1	0	0	0	2	1	0	0	0	1	0	0	3	0	Bacteria	Verrucomicrobiota	Chlamydiae	Chlamydiales
OTU_10179	3	0	0	0	0	0	0	0	0	0	0	0	0	0	0	0	0	0	0	0	2	0	0	0	0	0	0	0	0	0	0	0	0	2	0	0	0	0	0	0	0	0	2	0	0	Bacteria	Myxococcota	Myxococcia	Myxococcales
OTU_10180	16	6	5	3	1	0	25	12	0	0	0	0	0	0	0	3	13	14	8	9	11	10	4	4	2	0	0	1	1	0	29	6	0	2	0	0	6	0	3	1	0	1	0	2	0	Bacteria	Proteobacteria	Gammaproteobacteria	Burkholderiales
OTU_10181	0	0	3	0	0	0	0	0	0	0	0	1	2	2	0	0	0	0	0	0	0	0	0	0	4	0	0	0	0	0	0	0	0	0	0	0	0	0	0	0	0	1	0	1	0	Bacteria	Firmicutes	Bacilli	Paenibacillales
OTU_10182	1	0	0	0	0	0	0	0	0	0	0	0	0	0	0	0	0	2	3	0	0	0	0	0	0	0	0	0	0	0	0	0	0	0	0	0	0	0	0	0	0	0	0	0	0	Bacteria	Gemmatimonadota	unclassified_p_Gemmatimonadota	unclassified_p_Gemmatimonadota
OTU_10183	4	0	0	0	0	0	2	0	0	0	0	0	0	0	1	0	0	0	0	1	0	0	0	0	0	1	0	0	0	0	0	0	0	0	0	0	0	0	0	0	0	0	0	0	0	Bacteria	Actinobacteriota	Thermoleophilia	Solirubrobacterales
OTU_10184	1	0	0	0	0	0	2	0	0	0	0	0	0	0	0	3	0	1	0	0	0	0	0	0	1	0	0	0	0	0	0	0	0	0	0	0	0	0	0	0	1	0	0	0	0	Bacteria	Proteobacteria	Alphaproteobacteria	unclassified_c_Alphaproteobacteria
OTU_1018	4	1	1	0	3	11	1	1	8	1	3	22	0	1	1	2	9	9	101	37	24	71	4	3	6	2	5	9	3	4	12	4	2	3	3	5	5	3	11	4	1	2	8	6	4	Bacteria	Chloroflexi	JG30-KF-CM66	unclassified_c_JG30-KF-CM66
OTU_10185	0	0	0	0	0	0	0	0	0	0	0	0	0	3	0	0	0	0	0	0	0	0	0	0	0	0	0	0	0	0	0	0	0	0	0	0	0	0	0	0	0	0	0	0	0	Bacteria	Proteobacteria	Alphaproteobacteria	Rhizobiales
OTU_10186	17	7	2	5	2	2	16	19	1	0	0	3	0	0	0	11	0	0	5	2	0	9	0	1	1	1	0	2	0	2	7	1	0	0	1	0	5	0	1	3	0	0	2	0	1	Bacteria	Acidobacteriota	Vicinamibacteria	Vicinamibacterales
OTU_10187	3	0	0	0	0	0	0	0	0	0	0	0	0	0	0	0	0	0	0	0	0	0	0	0	0	0	0	0	0	0	0	0	0	0	0	0	0	0	0	0	0	0	0	0	0	Bacteria	unclassified_k_Bacteria	unclassified_k_Bacteria	unclassified_k_Bacteria
OTU_10188	0	0	0	0	0	0	0	0	0	0	0	0	0	0	0	0	0	0	1	0	0	0	1	0	1	0	0	0	0	0	7	0	1	0	0	0	1	0	1	0	0	0	0	0	0	Bacteria	Proteobacteria	Gammaproteobacteria	Pseudomonadales
OTU_10189	0	0	0	0	0	0	0	0	0	0	0	0	0	0	0	0	0	0	0	0	0	0	0	0	0	0	0	0	0	0	2	0	0	1	0	0	0	0	0	0	0	0	0	0	0	Bacteria	Proteobacteria	Gammaproteobacteria	unclassified_c_Gammaproteobacteria
OTU_10190	0	0	0	0	0	0	0	0	0	0	0	0	0	0	0	0	0	0	0	0	0	0	0	0	0	0	0	0	0	0	1	0	2	0	0	0	0	0	0	0	0	0	0	4	0	Bacteria	Verrucomicrobiota	Verrucomicrobiae	Pedosphaerales
OTU_10191	0	0	0	0	0	0	0	0	0	0	0	0	0	0	0	0	0	0	0	0	2	0	0	0	0	0	0	0	0	0	0	0	0	0	0	0	0	0	0	0	1	0	0	0	0	Bacteria	Patescibacteria	Parcubacteria	unclassified_c_Parcubacteria
OTU_10192	0	0	0	0	0	0	0	0	0	0	0	0	0	0	0	0	0	0	0	1	0	0	0	0	0	0	0	1	3	3	1	0	0	0	0	0	0	0	0	0	0	0	0	0	0	Bacteria	Verrucomicrobiota	Chlamydiae	Chlamydiales
OTU_10193	0	0	0	0	0	0	0	0	0	0	0	0	0	0	0	1	1	0	0	0	0	0	0	0	0	0	0	0	0	0	6	0	0	0	0	0	0	0	0	0	0	0	0	0	0	Bacteria	Proteobacteria	Gammaproteobacteria	Burkholderiales
OTU_10194	0	0	0	0	0	0	0	0	0	0	0	0	0	0	0	0	0	0	0	0	0	0	0	4	0	0	0	0	0	0	0	0	0	0	0	0	0	0	0	0	0	0	0	0	0	Bacteria	Planctomycetota	Planctomycetes	Isosphaerales
OTU_10195	0	0	0	0	0	0	0	0	0	0	0	0	0	0	0	0	0	0	0	2	0	2	0	2	0	0	0	3	1	2	0	6	0	0	0	0	0	0	0	0	0	0	12	13	3	Bacteria	Actinobacteriota	Thermoleophilia	Solirubrobacterales
OTU_10196	0	0	0	0	0	0	0	0	0	0	0	0	0	0	0	0	0	0	0	0	0	0	0	0	0	0	0	0	2	0	0	0	0	0	1	0	0	0	0	0	0	0	0	0	0	Bacteria	Proteobacteria	Alphaproteobacteria	unclassified_c_Alphaproteobacteria
OTU_10197	0	0	0	0	0	0	0	0	0	0	0	0	0	0	0	0	0	0	0	0	0	0	0	0	0	0	0	1	0	3	0	0	0	0	0	0	0	0	0	0	0	0	0	0	0	Bacteria	Planctomycetota	Planctomycetes	Gemmatales
OTU_10198	0	1	0	0	5	0	0	0	1	0	0	4	0	0	0	0	0	0	0	0	0	0	0	0	4	0	2	0	0	0	0	0	0	0	0	0	0	0	0	0	0	0	0	0	0	Bacteria	unclassified_k_Bacteria	unclassified_k_Bacteria	unclassified_k_Bacteria
OTU_1019	8	23	76	21	5	1	16	39	7	1	9	4	7	5	6	18	9	18	48	76	78	48	111	71	60	51	156	53	59	66	41	40	29	32	46	2	71	6	12	45	12	11	59	18	13	Bacteria	Myxococcota	Polyangia	unclassified_c_Polyangia
OTU_10200	0	0	0	0	0	0	0	0	0	3	0	0	0	0	0	0	0	0	0	0	0	0	0	0	1	0	0	1	0	0	0	0	1	0	0	0	0	0	0	0	1	4	0	0	0	Bacteria	Verrucomicrobiota	Chlamydiae	Chlamydiales
OTU_10201	0	0	0	0	0	0	0	0	0	0	0	0	0	0	0	0	0	0	0	0	0	0	0	0	0	0	1	0	2	0	0	0	1	1	1	0	0	0	0	1	0	0	0	1	0	Bacteria	Verrucomicrobiota	Omnitrophia	Omnitrophales
OTU_10202	0	0	0	0	0	0	0	0	0	0	0	0	0	0	0	0	0	2	0	1	0	1	3	0	1	0	30	0	2	0	0	0	0	0	0	0	1	0	2	0	0	1	0	0	0	Bacteria	Gemmatimonadota	Gemmatimonadetes	Gemmatimonadales
OTU_10204	0	0	0	0	0	0	0	0	0	0	0	0	0	0	0	0	0	0	0	0	0	0	0	0	3	0	0	0	0	0	0	0	0	0	0	0	0	0	0	0	0	0	0	0	0	Bacteria	Chloroflexi	Anaerolineae	SBR1031
OTU_10205	0	1	0	0	0	0	0	0	0	0	0	0	0	0	0	0	0	0	1	0	0	1	0	0	4	0	0	0	0	0	0	0	0	0	0	0	2	0	0	0	0	0	0	0	0	Bacteria	Gemmatimonadota	Gemmatimonadetes	Gemmatimonadales
OTU_10206	0	0	0	0	0	0	0	0	0	0	0	0	0	0	0	0	0	0	0	0	0	0	0	0	7	0	0	0	0	0	0	0	0	0	0	0	0	0	0	0	0	0	0	0	0	Bacteria	Patescibacteria	Gracilibacteria	unclassified_c_Gracilibacteria
OTU_10207	0	0	0	0	0	0	0	0	0	0	0	0	0	0	0	0	0	0	0	0	0	0	0	0	0	0	0	0	0	3	0	0	0	0	0	0	0	0	0	0	0	0	0	0	0	Bacteria	Patescibacteria	Parcubacteria	unclassified_c_Parcubacteria
OTU_10208	0	0	0	0	0	0	0	0	0	0	1	0	0	0	0	0	0	0	0	0	0	0	1	0	5	1	0	0	1	0	0	0	0	0	0	0	0	1	1	0	0	0	0	0	0	Bacteria	Acidobacteriota	Acidobacteriae	unclassified_c_Acidobacteriae
OTU_10209	2	0	0	2	0	0	8	1	0	0	0	0	0	0	0	0	0	0	0	0	0	0	0	0	0	0	0	0	0	4	0	0	0	0	0	0	0	0	0	0	0	0	0	0	0	Bacteria	Verrucomicrobiota	Verrucomicrobiae	Opitutales
OTU_1020	9	36	3	18	39	2	11	31	19	16	21	7	41	23	1	0	10	1	5	16	4	1	4	0	10	7	7	10	1	0	1	3	0	1	6	3	1	1	4	3	3	2	1	0	3	Bacteria	Planctomycetota	Phycisphaerae	unclassified_c_Phycisphaerae
OTU_10210	0	0	0	0	0	0	0	0	0	0	0	0	0	0	0	0	0	0	0	0	0	0	0	0	1	3	0	0	0	0	0	0	0	0	0	0	0	0	1	0	0	0	0	0	0	Bacteria	Proteobacteria	Gammaproteobacteria	Legionellales
OTU_10211	0	0	1	0	0	0	0	0	0	0	0	0	0	0	0	0	0	0	0	0	0	0	0	0	4	0	0	0	0	0	0	0	0	0	0	0	0	0	0	0	0	0	0	0	0	Bacteria	Proteobacteria	Gammaproteobacteria	unclassified_c_Gammaproteobacteria
OTU_1021	1	21	1	7	3	2	1	1	8	24	12	7	10	2	1	17	3	1	14	0	0	6	1	8	68	14	9	1	3	5	37	14	0	13	4	0	1	0	0	0	2	1	0	0	2	Bacteria	Patescibacteria	Saccharimonadia	Saccharimonadales
OTU_10212	0	0	0	0	0	0	0	0	0	0	0	0	0	0	0	0	0	0	0	0	0	0	0	0	0	0	0	0	2	0	0	0	0	0	0	0	0	0	0	0	1	0	0	0	1	Bacteria	Patescibacteria	Parcubacteria	unclassified_c_Parcubacteria
OTU_10213	0	0	0	0	0	0	0	0	0	0	0	1	0	0	0	0	0	0	0	0	0	0	0	0	7	0	0	0	0	0	2	0	0	0	0	0	0	0	0	0	0	0	0	0	0	Bacteria	Patescibacteria	Saccharimonadia	Saccharimonadales
OTU_10214	0	0	0	0	0	0	0	0	0	0	0	0	0	0	0	0	0	0	0	0	9	0	0	4	0	0	0	0	0	0	0	0	0	0	0	0	0	0	0	0	0	0	0	0	0	Bacteria	Hydrogenedentes	Hydrogenedentia	Hydrogenedentiales
OTU_10215	0	0	0	0	0	0	0	0	0	0	0	0	0	0	0	0	1	0	0	1	0	0	2	0	0	1	0	0	0	0	0	0	0	0	0	0	0	0	0	0	0	0	0	0	0	Bacteria	Verrucomicrobiota	Chlamydiae	Chlamydiales
OTU_10216	0	0	0	0	0	0	0	0	0	0	0	0	0	0	0	0	0	0	0	0	0	1	0	1	2	1	0	0	0	0	0	0	0	0	0	0	0	0	0	0	0	0	0	0	0	Bacteria	Proteobacteria	Gammaproteobacteria	unclassified_c_Gammaproteobacteria
OTU_10217	88	50	2	89	10	4	64	82	6	3	2	1	2	2	0	313	2	3	46	16	3	32	6	1	21	2	1	13	1	5	115	7	1	23	3	0	9	1	0	7	2	0	0	1	4	Bacteria	Acidobacteriota	Vicinamibacteria	Vicinamibacterales
OTU_10218	0	0	0	0	0	0	0	0	0	0	0	0	0	0	0	0	0	0	0	0	0	0	0	2	0	0	0	0	0	3	0	0	0	0	0	0	0	0	0	0	0	0	0	0	0	Bacteria	Proteobacteria	Gammaproteobacteria	unclassified_c_Gammaproteobacteria
OTU_10219	0	0	0	0	0	0	0	0	0	0	0	0	0	0	0	0	0	0	0	0	0	0	0	2	0	0	0	1	0	0	0	0	0	0	0	0	0	0	0	0	0	0	0	0	0	Bacteria	Proteobacteria	Gammaproteobacteria	Diplorickettsiales
OTU_10220	0	0	0	0	0	0	0	0	2	0	0	0	0	0	0	0	1	0	0	0	0	0	0	0	0	0	0	0	0	0	4	0	0	0	0	0	0	0	0	0	0	0	0	0	0	Bacteria	Dependentiae	Babeliae	Babeliales
OTU_10221	0	0	0	0	0	0	0	0	0	0	0	0	1	0	0	0	0	3	0	0	4	4	0	0	1	0	0	1	0	0	0	2	0	0	0	0	1	0	0	0	1	5	0	0	0	Bacteria	Verrucomicrobiota	Chlamydiae	Chlamydiales
OTU_10222	0	0	0	0	0	0	0	0	0	0	0	0	0	0	0	0	3	0	0	0	0	0	0	0	0	0	0	0	0	0	4	0	0	0	0	0	2	0	0	0	0	0	0	0	0	Bacteria	Patescibacteria	Parcubacteria	unclassified_c_Parcubacteria
OTU_10223	0	0	0	0	0	0	0	0	0	0	0	0	2	0	0	1	0	0	0	0	0	0	0	0	0	0	0	0	0	0	7	1	0	0	0	0	0	0	1	0	0	0	0	0	0	Bacteria	Spirochaetota	Spirochaetia	Spirochaetales
OTU_10224	0	0	0	0	0	0	0	0	0	0	0	0	0	0	0	0	0	0	0	0	0	0	0	0	0	0	0	0	0	0	3	0	0	0	0	0	0	0	0	0	0	0	0	0	0	Bacteria	Myxococcota	bacteriap25	unclassified_c_bacteriap25
OTU_10225	0	0	0	0	0	0	0	0	0	0	0	0	0	0	0	0	1	0	0	0	0	0	0	0	0	0	0	0	0	0	5	0	0	0	0	0	1	0	0	0	0	0	0	4	0	Bacteria	Patescibacteria	Kazania	unclassified_c_Kazania
OTU_10226	0	0	0	0	0	0	0	0	0	0	0	0	0	0	0	0	0	0	0	0	0	0	0	0	0	0	0	0	0	0	4	0	0	0	0	0	0	0	0	0	0	0	0	0	0	Bacteria	Actinobacteriota	Thermoleophilia	Solirubrobacterales
OTU_1022	63	102	7	133	20	2	100	24	25	6	1	10	4	1	1	5	4	0	156	40	15	74	12	1	155	0	7	5	5	1	41	17	2	22	4	0	34	1	2	19	1	9	1	0	4	Bacteria	Bacteroidota	Bacteroidia	Chitinophagales
OTU_10227	1	0	0	0	5	3	1	3	0	3	1	2	3	4	2	2	1	6	3	15	17	7	146	150	2	1	2	25	33	24	1	5	4	4	9	10	4	0	7	4	27	17	121	41	18	Bacteria	Acidobacteriota	Acidobacteriae	Acidobacteriales
OTU_10228	0	0	0	3	0	1	0	0	0	0	0	0	0	0	0	1	11	0	0	0	0	0	0	0	4	0	1	2	2	1	23	0	0	0	0	0	2	0	0	2	1	0	3	2	0	Bacteria	Acidobacteriota	Blastocatellia	Pyrinomonadales
OTU_10229	0	0	0	0	0	0	0	0	0	0	0	0	0	0	0	1	0	0	0	0	0	0	0	4	0	0	0	0	0	0	0	0	0	0	0	0	0	0	0	0	0	0	0	0	0	Bacteria	SAR324_cladeMarine_group_B	unclassified_p_SAR324_cladeMarine_group_B	unclassified_p_SAR324_cladeMarine_group_B
OTU_10230	0	0	4	0	0	0	0	0	0	0	0	0	0	0	0	0	0	0	0	0	1	0	2	0	0	0	0	0	3	0	0	0	0	0	1	0	0	0	0	1	0	0	0	0	0	Bacteria	Chloroflexi	Anaerolineae	SBR1031
OTU_10231	0	0	0	0	0	0	0	0	0	0	0	0	0	0	0	0	0	0	0	0	3	0	2	0	0	0	0	0	0	0	0	0	1	0	0	0	0	0	0	0	0	0	0	0	0	Bacteria	Dependentiae	Babeliae	Babeliales
OTU_10232	0	0	0	0	0	0	0	0	0	0	0	0	0	0	0	0	0	0	0	0	0	0	0	0	0	0	0	0	0	0	3	0	0	0	0	0	0	0	0	0	0	0	0	0	0	Bacteria	Planctomycetota	Planctomycetes	Gemmatales
OTU_10233	0	0	1	0	1	0	0	0	0	0	0	0	0	0	0	0	0	1	0	0	0	0	0	0	0	3	0	0	0	0	0	0	0	0	0	0	0	0	0	0	0	0	0	0	0	Bacteria	Planctomycetota	BD7-11	unclassified_c_BD7-11
OTU_1023	3	116	24	5	3	21	6	84	10	1	5	3	4	2	2	1	18	5	3	7	3	8	1	1	64	101	50	87	32	0	10	17	21	5	41	35	14	1	5	3	18	7	5	5	13	Bacteria	Proteobacteria	Gammaproteobacteria	Xanthomonadales
OTU_10234	0	0	0	0	0	0	0	0	1	0	0	0	0	0	0	0	0	0	0	0	0	0	0	0	0	0	1	2	6	0	5	2	1	0	0	0	0	0	1	0	0	0	1	0	0	Bacteria	Chloroflexi	Ktedonobacteria	Ktedonobacterales
OTU_102	340	777	36	494	70	37	432	1223	471	16	14	65	25	6	5	214	398	64	927	899	664	441	422	76	956	141	209	140	122	36	448	210	63	152	63	18	343	6	38	221	119	20	229	180	36	Bacteria	Bacteroidota	Bacteroidia	Chitinophagales
OTU_10235	0	0	0	0	0	0	0	0	0	0	0	0	0	0	0	0	0	0	0	0	0	0	0	0	0	0	0	0	1	0	0	0	1	0	0	0	0	0	2	0	0	0	0	0	2	Bacteria	Verrucomicrobiota	Verrucomicrobiae	S-BQ2-57_soil_group
OTU_10236	0	0	0	0	0	0	0	0	0	0	0	0	0	0	0	0	0	0	0	0	0	0	0	0	0	0	0	0	0	0	0	0	0	0	0	0	0	1	3	0	0	0	0	0	0	Bacteria	Proteobacteria	Gammaproteobacteria	Burkholderiales
OTU_10237	0	0	0	0	1	0	0	0	0	0	0	0	0	0	0	0	0	0	1	0	0	0	0	0	5	30	1	1	0	0	0	0	0	0	0	0	0	0	0	0	1	0	0	0	0	Bacteria	Proteobacteria	Alphaproteobacteria	Rickettsiales
OTU_10238	0	0	0	0	0	0	0	0	0	0	0	0	0	0	0	0	0	0	0	0	0	0	0	0	0	0	0	0	4	4	0	0	0	0	0	0	0	0	0	0	0	0	0	0	0	Bacteria	unclassified_k_Bacteria	unclassified_k_Bacteria	unclassified_k_Bacteria
OTU_10239	0	0	0	0	0	0	0	0	0	0	0	0	0	0	0	0	0	0	0	0	1	0	0	0	0	12	1	0	0	0	0	0	0	0	0	0	0	0	0	0	0	0	0	0	0	Bacteria	Proteobacteria	Gammaproteobacteria	unclassified_c_Gammaproteobacteria
OTU_10240	0	0	0	0	0	0	0	0	0	0	0	0	0	0	0	0	0	0	0	0	0	0	0	0	0	0	0	1	2	0	0	2	0	1	0	0	0	0	0	0	0	0	0	0	0	Bacteria	Acidobacteriota	Holophagae	Holophagales
OTU_10241	0	0	0	0	0	0	0	0	0	0	0	0	0	0	0	0	0	0	0	0	0	0	0	0	0	1	0	0	0	0	0	0	0	0	1	1	0	0	0	0	0	2	0	0	0	Bacteria	Bacteroidota	Bacteroidia	Chitinophagales
OTU_1024	1	2	24	2	2	14	1	6	5	3	4	6	5	4	1	13	27	14	9	17	20	19	8	12	19	21	5	32	8	37	23	32	37	11	19	12	21	21	13	11	7	19	27	6	31	Bacteria	Proteobacteria	Alphaproteobacteria	unclassified_c_Alphaproteobacteria
OTU_10242	0	0	0	1	0	0	0	0	0	0	0	0	0	0	0	0	1	0	1	0	0	0	1	0	0	3	0	0	1	5	9	2	0	1	0	0	0	0	0	0	2	0	0	0	0	Bacteria	Myxococcota	Myxococcia	Myxococcales
OTU_10243	0	0	0	0	0	0	0	0	0	0	0	0	0	0	0	0	0	0	0	0	0	0	0	0	0	0	0	2	2	0	0	2	0	0	0	0	0	0	0	0	0	0	0	0	0	Bacteria	Proteobacteria	Gammaproteobacteria	unclassified_c_Gammaproteobacteria
OTU_10244	0	0	0	0	0	0	0	0	0	0	0	0	0	0	0	0	0	0	0	0	0	0	0	0	1	0	0	0	4	3	0	0	0	0	0	0	0	0	0	0	0	0	0	0	0	Bacteria	Proteobacteria	Gammaproteobacteria	Diplorickettsiales
OTU_10245	0	0	0	0	0	0	0	0	0	0	0	0	0	0	0	0	0	0	0	0	0	0	3	1	0	0	0	0	6	0	0	0	0	0	0	0	0	0	0	0	0	0	0	0	1	Bacteria	Patescibacteria	Parcubacteria	Candidatus_Staskawiczbacteria
OTU_10246	0	0	0	0	0	0	0	0	0	0	0	0	0	0	0	0	0	0	0	0	0	0	0	2	0	0	0	2	5	3	0	0	2	0	0	0	0	0	0	0	0	0	0	0	0	Bacteria	unclassified_k_Bacteria	unclassified_k_Bacteria	unclassified_k_Bacteria
OTU_10247	0	0	0	0	0	0	0	0	0	1	0	0	0	0	0	0	0	0	0	0	0	0	0	0	0	1	0	0	1	0	3	0	0	0	0	0	0	0	0	0	1	0	0	0	0	Bacteria	Patescibacteria	Parcubacteria	Candidatus_Kaiserbacteria
OTU_10248	0	0	0	0	0	10	0	0	2	0	0	0	0	0	0	0	0	0	0	0	0	0	0	0	0	0	3	0	0	0	0	0	0	0	0	0	0	1	0	0	0	14	0	0	0	Bacteria	Actinobacteriota	Acidimicrobiia	IMCC26256
OTU_10249	0	0	0	0	0	0	0	0	0	0	0	0	0	0	0	0	0	0	0	0	0	0	0	0	0	0	0	2	3	0	0	0	0	0	0	0	0	0	0	0	0	0	0	0	0	Bacteria	Patescibacteria	Parcubacteria	unclassified_c_Parcubacteria
OTU_10250	0	0	3	0	0	12	0	3	3	1	0	1	3	1	3	0	1	0	0	1	0	0	1	2	6	57	50	18	5	4	10	55	8	3	7	0	0	0	2	2	20	2	2	1	16	Bacteria	Planctomycetota	Planctomycetes	Isosphaerales
OTU_10251	0	0	0	0	0	0	0	0	0	0	0	0	0	0	0	0	0	0	0	0	0	0	0	0	0	0	0	0	3	0	0	0	0	0	0	0	0	0	0	0	0	0	0	0	0	Bacteria	Proteobacteria	Gammaproteobacteria	Legionellales
OTU_10252	0	0	0	0	0	1	2	0	1	0	0	0	0	0	1	0	0	0	2	0	1	2	0	0	7	0	0	0	0	0	2	1	0	0	0	0	4	0	0	0	0	0	1	0	0	Bacteria	Actinobacteriota	Actinobacteria	Propionibacteriales
OTU_10253	0	0	0	0	0	0	0	0	0	0	0	0	0	0	0	0	0	0	0	0	0	0	0	0	0	0	0	5	0	5	0	0	0	0	0	0	0	0	0	0	0	0	0	0	0	Bacteria	Desulfobacterota	Desulfuromonadia	Geobacterales
OTU_1025	3	0	0	3	4	4	1	1	0	1	3	1	2	3	6	7	6	0	48	49	29	12	3	4	146	59	40	12	4	0	4	7	26	1	1	0	4	0	1	2	5	8	2	1	5	Bacteria	Firmicutes	Bacilli	Bacillales
OTU_10254	0	0	0	0	0	0	0	0	0	0	0	0	0	0	0	0	0	0	0	0	0	0	0	0	0	0	0	0	0	4	0	0	0	0	0	0	0	0	0	1	0	0	0	0	0	Bacteria	Verrucomicrobiota	Omnitrophia	Omnitrophales
OTU_10255	0	0	2	0	0	0	0	0	0	0	0	0	0	0	0	0	0	0	1	5	0	3	0	0	3	0	4	5	0	0	5	6	0	0	1	1	6	0	1	0	0	0	2	1	0	Bacteria	Proteobacteria	Alphaproteobacteria	Rhizobiales
OTU_10256	0	0	0	0	0	0	0	0	0	0	0	0	0	0	0	1	0	0	4	0	2	3	0	0	1	1	0	0	0	0	0	0	0	0	0	0	0	0	0	0	0	0	1	0	0	Bacteria	Verrucomicrobiota	Chlamydiae	Chlamydiales
OTU_10257	0	0	0	0	0	0	0	0	0	0	0	0	0	0	0	0	0	0	0	0	0	0	0	0	0	0	0	0	0	1	0	0	0	0	0	3	0	0	0	0	0	0	0	0	0	Bacteria	Proteobacteria	Gammaproteobacteria	Legionellales
OTU_10258	0	0	0	0	0	0	0	0	0	0	0	0	0	0	0	0	0	0	0	0	0	0	0	0	3	0	0	0	0	0	0	0	0	0	0	0	0	0	0	0	0	0	1	0	0	Bacteria	Proteobacteria	Gammaproteobacteria	unclassified_c_Gammaproteobacteria
OTU_10259	0	0	1	0	0	0	0	0	0	0	0	0	0	0	0	0	0	0	0	0	0	0	0	0	0	0	0	0	0	3	0	0	0	0	0	0	0	0	0	0	0	0	0	0	0	Bacteria	Myxococcota	Polyangia	unclassified_c_Polyangia
OTU_10260	0	0	0	0	0	0	0	0	0	0	0	0	0	0	0	0	0	0	0	0	0	0	0	0	0	0	0	0	0	4	0	0	0	0	0	0	0	0	2	0	0	0	0	0	0	Bacteria	Dependentiae	Babeliae	Babeliales
OTU_10261	0	0	0	0	0	0	0	0	0	0	0	0	0	0	0	0	0	0	0	0	0	0	0	0	0	0	0	0	1	2	0	0	0	0	0	0	0	0	0	0	0	1	0	0	0	Bacteria	Verrucomicrobiota	Chlamydiae	Chlamydiales
OTU_10262	0	0	0	0	0	0	0	0	0	0	0	0	0	0	0	1	1	1	3	1	0	5	0	0	3	0	0	0	1	0	0	0	0	1	0	0	0	0	0	0	0	0	0	0	0	Bacteria	Cyanobacteria	Sericytochromatia	unclassified_c_Sericytochromatia
OTU_10263	0	0	0	0	0	0	0	0	0	0	0	0	0	0	0	0	0	0	0	0	0	0	0	0	0	0	0	1	0	1	0	4	0	0	0	0	0	0	0	0	0	0	0	0	0	Bacteria	Armatimonadota	Chthonomonadetes	Chthonomonadales
OTU_1026	3	3	1	1	1	84	1	2	7	6	7	18	3	5	6	3	15	8	19	6	15	19	43	91	19	6	5	72	39	39	21	29	11	13	7	8	14	13	19	4	13	24	15	26	17	Bacteria	Firmicutes	Bacilli	Paenibacillales
OTU_10264	0	0	0	0	0	0	0	0	0	0	0	0	0	0	0	0	0	0	0	0	0	0	0	0	0	3	0	0	0	0	0	0	0	0	0	0	0	0	0	0	0	0	0	0	0	Bacteria	unclassified_k_Bacteria	unclassified_k_Bacteria	unclassified_k_Bacteria
OTU_10265	0	0	0	0	0	0	0	0	0	0	0	0	0	1	0	0	1	0	0	0	0	0	1	0	0	9	1	0	0	0	0	0	0	0	0	0	0	0	0	0	0	1	0	0	0	Bacteria	Actinobacteriota	Actinobacteria	Streptosporangiales
OTU_10266	0	0	0	0	0	0	0	0	0	0	0	0	0	0	0	0	1	0	0	0	0	0	0	0	0	1	0	0	0	0	0	0	4	0	0	0	0	0	0	0	0	0	0	12	0	Bacteria	Acidobacteriota	Subgroup_25	unclassified_c_Subgroup_25
OTU_10267	0	0	0	0	0	0	0	0	0	0	0	0	0	0	0	0	0	0	0	0	0	0	0	0	0	0	0	0	3	0	0	0	0	0	0	1	0	0	0	0	0	0	0	0	1	Bacteria	Gemmatimonadota	Gemmatimonadetes	Gemmatimonadales
OTU_10268	0	0	0	0	0	0	0	0	0	1	0	0	0	0	0	0	0	0	1	0	0	0	0	0	0	4	0	0	0	0	0	0	0	0	0	0	0	0	0	0	0	0	0	0	0	Bacteria	Patescibacteria	Parcubacteria	Candidatus_Kaiserbacteria
OTU_10269	0	0	0	0	0	0	0	0	0	0	0	0	0	0	0	0	0	0	0	0	0	0	0	0	0	0	0	0	9	0	0	0	0	0	0	0	0	0	0	0	0	0	0	0	0	Bacteria	Patescibacteria	Saccharimonadia	Saccharimonadales
OTU_10270	0	0	0	0	0	0	0	0	0	0	0	0	0	0	0	0	0	0	0	0	0	0	0	0	0	2	0	0	0	0	0	2	2	0	5	0	3	0	0	7	0	0	0	1	0	Bacteria	Actinobacteriota	Actinobacteria	Pseudonocardiales
OTU_1027	0	5	1	0	2	2	1	0	0	6	2	2	2	0	1	3	0	0	25	59	93	7	14	60	2	6	3	1	2	6	5	3	3	1	1	0	2	0	2	0	1	0	0	2	1	Bacteria	Verrucomicrobiota	Chlamydiae	Chlamydiales
OTU_10271	0	0	0	0	0	0	0	0	0	0	0	0	0	0	0	0	0	0	0	0	1	0	1	3	0	0	0	0	0	0	0	0	0	0	0	0	0	0	0	0	0	0	0	0	0	Bacteria	Planctomycetota	Planctomycetes	Gemmatales
OTU_10272	0	0	0	0	0	0	0	0	0	0	0	0	0	0	0	0	0	0	0	0	0	0	0	0	0	4	0	0	1	0	0	0	1	0	0	0	0	0	2	0	2	0	0	0	2	Bacteria	Gemmatimonadota	Gemmatimonadetes	Gemmatimonadales
OTU_10273	0	0	0	0	0	0	0	0	0	0	0	0	0	0	0	0	0	0	0	0	0	0	0	0	0	0	0	0	0	0	0	0	0	3	0	0	0	0	0	0	0	0	0	0	0	Bacteria	unclassified_k_Bacteria	unclassified_k_Bacteria	unclassified_k_Bacteria
OTU_10274	0	0	0	0	0	0	0	0	0	0	0	0	0	0	0	0	0	0	0	0	0	0	0	0	0	0	0	0	5	3	0	0	1	3	0	0	0	0	0	0	0	0	0	4	1	Bacteria	Verrucomicrobiota	Omnitrophia	Omnitrophales
OTU_10275	0	0	0	0	0	0	0	0	0	0	0	0	0	0	0	0	0	0	3	0	2	0	4	0	0	0	0	0	0	0	0	0	0	0	0	0	0	0	0	0	1	0	0	0	0	Bacteria	unclassified_k_Bacteria	unclassified_k_Bacteria	unclassified_k_Bacteria
OTU_10276	0	0	0	0	0	0	0	0	0	0	0	0	0	0	0	0	0	0	0	0	0	0	0	0	0	0	0	0	0	7	0	0	1	0	2	0	0	0	0	0	0	0	0	0	0	Bacteria	Verrucomicrobiota	Verrucomicrobiae	Pedosphaerales
OTU_10277	0	0	0	0	0	0	0	0	0	0	0	0	0	0	0	0	0	0	0	0	0	0	0	0	0	0	0	0	0	0	0	0	0	1	3	4	0	2	0	0	0	0	0	0	0	Bacteria	Dependentiae	Babeliae	Babeliales
OTU_10278	0	0	0	0	0	0	0	0	0	0	0	0	0	0	0	0	0	0	0	0	0	0	0	0	0	0	0	0	0	0	3	0	0	6	0	0	0	0	0	0	0	0	0	0	0	Bacteria	Proteobacteria	Gammaproteobacteria	Diplorickettsiales
OTU_10279	0	0	0	0	0	0	0	0	0	0	0	0	0	0	0	0	0	0	0	0	0	0	0	0	0	0	0	0	0	3	0	0	0	0	0	0	0	0	0	0	0	0	0	0	0	Bacteria	Dependentiae	Babeliae	Babeliales
OTU_10280	0	0	0	0	0	0	0	0	0	0	0	0	0	0	0	0	0	0	0	0	0	0	0	0	0	0	0	2	0	3	0	0	0	0	0	0	1	0	0	0	0	0	0	0	2	Bacteria	Dependentiae	Babeliae	Babeliales
OTU_10281	0	0	0	0	0	0	0	0	0	0	1	1	0	0	0	0	0	0	0	0	2	1	0	0	0	0	0	2	0	1	3	1	2	0	0	1	0	0	0	0	0	0	0	0	0	Bacteria	Verrucomicrobiota	Chlamydiae	Chlamydiales
OTU_10282	0	1	0	0	0	0	0	0	0	0	0	0	0	0	0	0	0	0	0	0	1	0	0	1	0	1	1	0	0	1	3	0	0	0	0	0	0	0	0	0	0	0	0	0	0	Bacteria	Verrucomicrobiota	Verrucomicrobiae	unclassified_c_Verrucomicrobiae
OTU_10283	0	0	0	0	0	0	0	0	0	0	0	0	0	0	0	0	0	0	0	0	0	0	0	0	0	0	0	0	0	1	0	0	7	0	0	0	0	0	0	0	0	0	0	0	0	Bacteria	Verrucomicrobiota	Omnitrophia	Omnitrophales
OTU_10284	0	0	0	0	0	0	0	0	0	0	0	0	0	0	0	0	0	0	0	3	0	1	0	0	0	0	0	0	0	0	0	0	0	0	0	0	0	0	0	0	0	0	0	0	0	Bacteria	Proteobacteria	Alphaproteobacteria	Rickettsiales
OTU_1028	4	0	8	3	0	6	2	1	2	0	0	4	0	0	0	0	4	0	8	5	25	35	10	3	6	3	1	2	2	1	34	16	1	9	4	1	12	0	0	9	4	1	9	7	3	Bacteria	Proteobacteria	Gammaproteobacteria	Burkholderiales
OTU_10285	0	0	0	0	0	0	0	0	0	0	0	0	0	0	0	0	0	0	0	0	0	0	0	0	0	0	0	0	0	0	0	0	1	0	0	0	0	0	0	0	0	0	0	0	2	Bacteria	Verrucomicrobiota	Omnitrophia	Omnitrophales
OTU_10286	0	0	0	0	0	0	0	0	0	0	0	0	0	0	0	0	2	0	0	0	0	0	0	0	0	0	0	0	0	0	0	0	8	0	0	0	0	0	0	0	0	0	0	0	0	Bacteria	Verrucomicrobiota	Chlamydiae	Chlamydiales
OTU_10287	0	0	0	0	0	0	0	0	0	0	1	0	0	0	0	0	0	0	0	0	4	0	0	0	1	0	0	0	0	0	1	0	0	2	0	0	0	0	0	0	0	0	0	1	0	Bacteria	Myxococcota	Myxococcia	Myxococcales
OTU_10288	0	0	0	0	0	0	0	0	0	0	0	0	0	0	0	0	0	0	0	0	0	1	0	0	0	0	0	0	0	8	0	0	0	0	0	0	0	0	0	0	0	0	0	0	0	Bacteria	Planctomycetota	Planctomycetes	Gemmatales
OTU_10289	0	0	0	0	0	0	0	0	0	0	0	0	0	0	2	0	0	0	0	0	0	4	0	0	0	0	0	0	0	0	0	0	0	2	0	0	0	0	0	0	0	0	0	0	0	Bacteria	Bacteroidota	Bacteroidia	Chitinophagales
OTU_10290	0	0	0	0	0	0	0	0	0	0	0	0	0	0	0	0	0	0	0	0	0	0	0	0	0	0	0	0	0	0	0	0	5	0	1	0	0	0	0	0	0	0	1	0	0	Bacteria	Myxococcota	bacteriap25	unclassified_c_bacteriap25
OTU_1029	0	0	8	0	0	1	0	0	0	0	2	0	0	0	0	1	26	41	0	2	5	0	8	5	1	0	0	5	40	33	0	3	0	0	0	4	1	0	1	1	2	1	2	2	0	Bacteria	Gemmatimonadota	Gemmatimonadetes	Gemmatimonadales
OTU_10291	0	0	0	0	1	0	0	0	0	0	0	0	0	0	0	0	0	0	0	4	5	3	0	0	0	0	0	0	0	0	0	0	0	2	0	0	0	0	0	0	0	0	3	1	0	Bacteria	unclassified_k_Bacteria	unclassified_k_Bacteria	unclassified_k_Bacteria
OTU_10292	2	3	3	0	1	4	1	1	1	1	3	2	0	1	1	0	18	99	8	12	2	3	26	0	9	17	7	15	20	3	18	30	14	3	7	7	11	0	0	6	3	1	16	9	19	Bacteria	Myxococcota	Polyangia	Haliangiales
OTU_10293	0	0	0	0	0	0	0	0	0	0	0	0	0	0	0	0	0	0	0	0	0	0	0	0	0	0	0	0	0	0	0	0	1	0	0	1	0	1	4	0	0	0	0	0	0	Bacteria	Chloroflexi	unclassified_p_Chloroflexi	unclassified_p_Chloroflexi
OTU_10294	0	0	0	0	0	0	0	0	0	0	0	0	0	0	0	0	0	0	0	3	0	0	0	0	0	0	0	0	0	0	0	0	0	0	0	0	0	0	0	0	0	0	0	0	0	Bacteria	Proteobacteria	Gammaproteobacteria	unclassified_c_Gammaproteobacteria
OTU_10295	0	0	0	0	0	0	0	0	0	0	0	0	0	0	0	0	1	0	0	0	0	0	0	1	0	0	0	0	0	3	1	1	0	0	0	0	0	0	0	0	0	0	0	0	0	Bacteria	Elusimicrobiota	unclassified_p_Elusimicrobiota	unclassified_p_Elusimicrobiota
OTU_10296	0	0	0	0	0	0	0	0	0	0	0	0	0	0	0	0	0	0	0	3	0	0	0	0	0	0	0	0	0	0	0	0	0	0	0	0	0	0	0	0	0	0	0	0	0	Bacteria	Acidobacteriota	Blastocatellia	Pyrinomonadales
OTU_10297	0	0	0	0	0	0	0	0	0	0	0	0	0	0	0	0	0	0	1	3	0	0	0	0	0	0	0	2	0	0	0	0	0	0	0	0	0	0	0	0	0	0	0	0	0	Bacteria	Proteobacteria	Gammaproteobacteria	Diplorickettsiales
OTU_10298	0	0	0	0	0	0	0	0	0	0	0	0	0	0	0	0	0	0	0	1	0	0	0	0	0	0	0	0	0	2	0	1	0	1	0	0	0	0	0	0	0	0	0	0	1	Bacteria	Actinobacteriota	Acidimicrobiia	IMCC26256
OTU_10299	0	0	0	0	0	0	0	0	0	0	0	0	0	0	0	0	0	0	0	1	0	0	0	0	0	0	0	1	0	0	0	0	0	0	0	0	0	0	1	0	1	0	0	0	0	Bacteria	Chloroflexi	Ktedonobacteria	Ktedonobacterales
OTU_1030	0	0	0	0	0	0	0	0	0	0	83	58	1	8	35	0	0	2	1	0	1	0	0	0	0	0	0	0	0	0	2	0	0	0	0	2	0	0	1	0	0	0	0	1	1	Bacteria	WPS-2	unclassified_p_WPS-2	unclassified_p_WPS-2
OTU_10300	0	0	4	0	0	0	0	0	0	0	0	0	0	0	0	0	0	0	0	0	0	2	2	0	2	0	0	0	1	4	0	0	0	0	0	0	0	0	0	1	1	0	0	0	0	Bacteria	Acidobacteriota	Blastocatellia	Pyrinomonadales
OTU_10301	0	0	0	0	0	0	0	0	0	0	0	0	0	0	0	0	0	0	0	0	0	1	1	0	0	0	0	0	0	1	0	0	0	0	0	0	0	0	2	0	0	0	0	0	0	Bacteria	Acidobacteriota	Subgroup_22	unclassified_c_Subgroup_22
OTU_10302	0	0	0	0	0	0	0	0	0	0	0	0	0	0	0	0	0	0	0	0	0	0	0	0	0	0	0	0	0	2	0	0	0	0	0	0	0	0	0	0	2	0	0	0	0	Bacteria	Verrucomicrobiota	Verrucomicrobiae	S-BQ2-57_soil_group
OTU_10303	0	0	0	0	0	0	0	0	0	0	0	0	0	0	0	0	0	0	0	0	0	0	0	0	0	0	0	0	6	0	0	0	0	0	2	0	0	0	0	0	0	0	2	6	0	Bacteria	Patescibacteria	Parcubacteria	unclassified_c_Parcubacteria
OTU_10304	0	0	0	0	0	0	0	0	0	0	0	1	0	0	0	0	1	0	2	3	0	2	0	6	0	0	0	0	0	3	0	0	0	0	0	0	0	0	0	0	0	0	0	0	0	Bacteria	Verrucomicrobiota	Chlamydiae	Chlamydiales
OTU_10305	0	0	0	0	0	0	0	0	0	0	0	0	0	0	0	0	0	0	0	1	0	0	0	1	0	0	0	0	2	1	0	0	5	0	1	0	0	0	0	0	0	0	0	5	3	Bacteria	Proteobacteria	Gammaproteobacteria	Diplorickettsiales
OTU_10306	0	0	0	0	0	0	0	0	0	0	0	0	0	0	0	0	0	0	0	0	0	0	0	0	0	0	0	0	0	3	0	0	0	0	0	0	0	0	0	0	0	0	0	0	0	Bacteria	Proteobacteria	Gammaproteobacteria	unclassified_c_Gammaproteobacteria
OTU_10307	0	0	0	0	0	0	0	0	0	0	0	0	0	0	0	0	0	0	0	0	0	0	0	0	0	0	0	0	0	0	0	0	0	1	0	0	1	0	0	2	1	0	0	0	0	Bacteria	Verrucomicrobiota	Chlamydiae	Chlamydiales
OTU_10308	0	0	0	0	0	0	0	0	0	0	0	0	0	0	0	0	0	0	0	0	0	1	0	0	0	0	0	0	1	4	0	2	0	1	0	0	0	0	1	0	0	0	0	0	1	Bacteria	Planctomycetota	Planctomycetes	Gemmatales
OTU_10309	0	0	1	0	0	0	0	0	0	0	0	0	0	0	0	0	0	0	0	1	0	0	0	0	1	0	0	0	0	5	0	0	2	0	0	0	0	0	0	0	0	0	0	0	0	Bacteria	unclassified_k_Bacteria	unclassified_k_Bacteria	unclassified_k_Bacteria
OTU_10310	0	0	0	0	0	0	0	0	0	0	0	0	0	0	0	0	0	8	0	0	0	0	0	2	0	0	0	0	0	0	0	0	0	0	11	0	0	0	0	0	0	0	0	0	0	Bacteria	Chloroflexi	Ktedonobacteria	C0119
OTU_10311	0	0	0	0	0	0	0	0	0	0	0	0	0	0	0	0	0	0	0	0	0	0	0	0	0	0	0	0	0	0	0	0	0	0	3	0	0	0	0	0	0	0	0	0	0	Bacteria	Proteobacteria	Gammaproteobacteria	Legionellales
OTU_1031	1	1	0	1	1	1	3	1	0	0	0	0	1	0	0	2	1	0	1	2	36	11	33	60	2	0	0	13	15	9	4	17	13	2	7	2	13	0	0	24	2	0	28	44	12	Bacteria	Acidobacteriota	Vicinamibacteria	Vicinamibacterales
OTU_10312	0	0	0	0	0	0	0	0	0	0	0	0	0	0	0	0	0	1	0	0	0	0	0	0	0	0	0	0	0	0	0	0	1	0	1	0	0	0	0	0	0	0	0	2	1	Bacteria	Acidobacteriota	Blastocatellia	11��24��
OTU_10313	0	0	0	0	0	0	0	0	0	0	0	0	0	0	0	0	0	0	0	0	0	0	0	0	0	0	0	0	0	3	0	0	0	0	0	0	0	0	0	0	0	0	0	0	0	Bacteria	Proteobacteria	Gammaproteobacteria	Diplorickettsiales
OTU_10314	0	0	0	0	0	0	0	0	0	0	0	0	0	0	0	0	0	0	0	0	0	0	0	0	0	0	0	0	0	0	0	0	0	0	0	0	0	3	5	0	0	0	0	0	0	Bacteria	Proteobacteria	Alphaproteobacteria	Elsterales
OTU_10315	0	0	0	0	0	0	0	0	0	0	0	1	0	0	0	0	0	0	0	0	0	0	1	0	0	0	0	0	0	2	0	1	0	0	0	0	0	0	0	0	0	0	2	0	0	Bacteria	unclassified_k_Bacteria	unclassified_k_Bacteria	unclassified_k_Bacteria
OTU_10316	0	0	0	0	0	0	0	0	0	0	0	0	0	0	0	0	0	1	0	1	5	0	0	0	0	0	0	0	46	22	0	4	2	4	0	0	0	0	0	0	0	0	4	4	1	Bacteria	Latescibacterota	unclassified_p_Latescibacterota	unclassified_p_Latescibacterota
OTU_10317	0	0	0	0	0	0	0	0	0	0	0	0	0	0	0	0	0	0	0	0	0	0	0	0	0	0	0	0	0	0	0	4	0	0	2	0	0	0	0	0	0	0	0	0	0	Bacteria	unclassified_k_Bacteria	unclassified_k_Bacteria	unclassified_k_Bacteria
OTU_103	17	13	33	23	10	23	15	18	10	7	9	7	10	16	9	52	177	41	184	396	338	220	354	160	93	122	136	28	22	29	80	14	15	19	21	4	30	3	6	16	21	9	20	28	21	Bacteria	Proteobacteria	Alphaproteobacteria	unclassified_c_Alphaproteobacteria
OTU_10318	0	0	0	0	0	0	0	0	0	0	0	0	0	0	0	0	0	0	1	0	1	0	2	0	0	0	0	0	0	1	0	1	0	0	1	0	0	0	0	0	0	1	0	0	0	Bacteria	Myxococcota	Myxococcia	Myxococcales
OTU_10319	0	0	0	0	0	0	0	0	0	0	0	0	0	0	0	0	0	0	1	0	0	0	0	1	0	0	0	0	0	2	0	0	0	0	0	0	0	0	0	0	0	0	0	0	3	Bacteria	Firmicutes	Desulfitobacteriia	Desulfitobacteriales
OTU_10320	0	0	0	0	0	0	0	0	1	0	0	0	0	0	0	1	2	0	0	0	0	0	1	3	1	1	0	0	0	1	0	0	0	0	0	0	1	0	0	0	0	0	0	0	0	Bacteria	Patescibacteria	Parcubacteria	Candidatus_Kaiserbacteria
OTU_10321	0	0	0	0	0	0	0	0	0	0	0	0	0	0	0	0	0	0	0	0	1	0	0	0	0	2	1	0	0	0	0	0	0	0	0	0	0	0	0	0	0	0	0	0	0	Bacteria	Patescibacteria	Parcubacteria	Candidatus_Kaiserbacteria
OTU_10322	0	0	0	0	0	0	0	0	0	0	0	0	0	0	0	0	0	0	0	0	0	0	0	0	0	0	0	0	2	0	1	0	0	0	0	0	0	0	0	0	0	0	0	1	2	Bacteria	Planctomycetota	Planctomycetes	Gemmatales
OTU_10323	0	0	0	0	0	0	0	0	0	0	0	0	0	0	0	0	0	0	0	0	0	0	3	0	0	0	0	0	0	0	1	0	0	3	0	0	0	0	0	0	0	0	0	0	0	Bacteria	unclassified_k_Bacteria	unclassified_k_Bacteria	unclassified_k_Bacteria
OTU_1032	3	0	2	1	3	62	0	1	0	20	124	142	7	49	88	2	1	6	6	15	4	3	2	6	0	14	44	4	0	0	3	11	16	0	8	27	3	23	3	1	44	13	2	1	4	Bacteria	Chloroflexi	JG30-KF-CM66	unclassified_c_JG30-KF-CM66
OTU_10324	0	0	0	0	0	0	0	0	0	0	0	0	0	0	0	0	0	0	0	0	3	0	0	0	0	0	0	0	0	0	0	0	0	0	0	0	0	0	0	0	0	0	0	0	0	Bacteria	unclassified_k_Bacteria	unclassified_k_Bacteria	unclassified_k_Bacteria
OTU_10325	0	0	0	1	0	0	0	0	0	0	0	0	0	0	0	0	0	0	1	0	4	0	0	2	0	0	0	0	0	0	0	0	0	0	0	0	1	0	0	0	0	0	0	0	0	Bacteria	Acidobacteriota	Subgroup_22	unclassified_c_Subgroup_22
OTU_10326	0	0	0	0	0	0	0	0	0	0	0	0	0	0	0	0	0	0	1	0	0	0	0	0	0	1	0	0	0	0	0	3	0	0	0	0	0	0	0	0	0	0	0	0	0	Bacteria	Proteobacteria	Gammaproteobacteria	Xanthomonadales
OTU_10327	0	0	0	0	0	0	0	0	0	0	0	0	0	0	0	0	0	0	0	0	0	0	3	0	0	0	0	0	0	0	0	0	0	0	0	0	0	0	0	0	0	0	0	0	0	Bacteria	Methylomirabilota	Methylomirabilia	Rokubacteriales
OTU_10328	0	0	0	0	0	0	0	0	0	0	0	0	0	0	0	0	0	0	0	0	0	0	7	0	0	0	0	0	0	0	0	0	0	0	0	0	0	0	0	0	0	0	0	0	0	Bacteria	Patescibacteria	Microgenomatia	Candidatus_Roizmanbacteria
OTU_10329	0	0	0	0	0	1	0	0	0	0	0	0	0	0	0	0	1	0	1	3	0	3	1	0	0	0	0	0	0	0	0	3	0	0	0	0	0	0	0	0	1	0	0	0	0	Bacteria	Methylomirabilota	Methylomirabilia	Rokubacteriales
OTU_10330	0	0	0	0	0	0	0	0	0	0	0	0	0	0	0	0	0	0	0	0	0	0	3	0	0	0	0	0	0	0	0	3	0	0	0	0	0	0	0	0	0	0	0	0	0	Bacteria	Proteobacteria	Gammaproteobacteria	Diplorickettsiales
OTU_10331	0	0	0	0	0	0	0	0	0	0	0	0	0	0	0	0	0	2	0	0	0	0	0	0	0	0	0	0	1	0	0	1	0	0	1	0	0	0	0	0	0	0	2	1	2	Bacteria	Acidobacteriota	AT-s3-28	unclassified_c_AT-s3-28
OTU_1033	1	0	0	1	0	0	0	1	0	0	2	0	0	0	0	2	2	0	0	0	0	0	0	0	0	1	0	1	0	0	2	1	0	0	1	0	7	132	58	1	0	0	0	0	0	Bacteria	Verrucomicrobiota	Verrucomicrobiae	Chthoniobacterales
OTU_10332	0	0	0	0	0	0	0	0	0	0	0	0	0	0	0	0	0	0	0	5	0	0	0	0	0	2	0	3	0	1	2	1	4	3	0	0	0	0	0	0	0	0	0	1	0	Bacteria	Acidobacteriota	Subgroup_22	unclassified_c_Subgroup_22
OTU_10333	0	0	0	0	0	0	0	0	0	0	0	0	0	0	0	0	0	0	0	0	0	0	0	0	0	0	0	0	1	0	0	2	3	0	1	1	0	0	0	0	0	0	0	0	0	Bacteria	Acidobacteriota	Acidobacteriae	Subgroup_12
OTU_10334	0	0	0	0	0	0	0	0	0	0	0	0	0	0	0	0	0	1	2	1	0	4	0	0	0	0	0	0	0	2	0	0	0	0	0	0	0	0	0	0	0	0	0	0	0	Bacteria	Desulfobacterota	Syntrophobacteria	Syntrophobacterales
OTU_10335	0	0	0	0	0	0	0	0	0	0	0	0	0	0	0	0	0	0	0	0	0	0	0	0	0	0	0	0	0	0	0	2	3	0	0	0	1	0	8	0	1	0	0	0	0	Bacteria	Chloroflexi	Ktedonobacteria	Ktedonobacterales
OTU_10336	0	0	0	0	0	0	0	0	0	0	0	0	0	0	0	0	0	0	0	0	0	1	0	0	2	0	0	0	0	0	2	0	0	0	1	0	2	0	0	0	0	0	0	0	0	Bacteria	Proteobacteria	Gammaproteobacteria	Coxiellales
OTU_10337	0	0	0	0	0	0	0	0	0	0	0	0	0	0	0	0	0	0	0	0	0	0	0	0	0	0	0	0	0	0	0	0	3	0	0	0	0	0	0	0	0	0	0	0	0	Bacteria	Chloroflexi	Gitt-GS-136	unclassified_c_Gitt-GS-136
OTU_10338	2	0	0	3	0	0	6	1	0	0	0	0	0	0	0	3	0	0	7	6	8	10	3	0	5	0	1	0	0	0	6	0	0	0	0	2	0	0	1	1	0	0	1	0	0	Bacteria	Acidobacteriota	Vicinamibacteria	Vicinamibacterales
OTU_10339	1	1	9	1	2	16	0	0	3	1	1	1	2	3	2	0	2	0	2	11	14	6	17	18	1	3	8	1	0	0	3	1	0	0	0	1	0	0	0	1	2	16	4	0	1	Bacteria	Proteobacteria	Alphaproteobacteria	unclassified_c_Alphaproteobacteria
OTU_10340	0	0	0	0	0	0	0	0	0	0	0	0	0	0	0	0	0	0	0	0	0	3	4	0	0	0	0	0	0	0	0	0	0	0	0	0	0	0	0	0	0	0	0	0	0	Bacteria	Dependentiae	Babeliae	Babeliales
OTU_1034	1	0	150	0	0	83	0	0	0	0	1	2	3	1	0	9	4	3	0	1	1	2	2	1	2	1	2	7	4	194	3	0	0	0	1	30	2	45	58	2	1	1	1	0	0	Bacteria	Dadabacteria	Dadabacteriia	Dadabacteriales
OTU_10341	1	0	1	0	0	0	0	0	0	0	0	1	0	0	1	0	0	0	0	0	0	0	0	0	0	0	0	0	0	0	0	3	0	0	0	0	0	0	0	1	0	0	0	0	0	Bacteria	Verrucomicrobiota	Verrucomicrobiae	Pedosphaerales
OTU_10342	0	0	0	0	0	0	1	1	0	0	1	1	1	0	0	2	3	0	5	0	0	4	0	1	1	0	0	0	0	2	0	0	0	0	0	3	0	0	0	0	1	2	1	0	0	Bacteria	Acidobacteriota	unclassified_p_Acidobacteriota	unclassified_p_Acidobacteriota
OTU_10343	0	0	0	0	0	0	0	0	0	0	0	0	0	0	0	0	0	0	0	0	0	3	0	0	0	0	0	0	0	0	0	0	0	0	0	0	0	0	0	0	0	0	0	0	0	Bacteria	Patescibacteria	Parcubacteria	unclassified_c_Parcubacteria
OTU_10344	0	0	0	0	0	0	0	0	0	0	0	0	0	0	0	0	0	0	0	0	0	0	0	0	0	0	0	0	0	0	0	0	6	0	0	0	0	0	0	0	0	0	0	0	0	Bacteria	Proteobacteria	Gammaproteobacteria	unclassified_c_Gammaproteobacteria
OTU_10345	0	0	0	0	0	0	0	0	0	0	0	0	0	0	0	0	0	0	0	0	0	0	0	0	0	0	0	0	3	0	0	0	5	0	0	0	0	0	0	0	0	0	0	0	0	Bacteria	Dependentiae	Babeliae	Babeliales
OTU_10346	0	0	0	0	0	0	0	0	0	0	0	0	0	0	0	0	0	0	0	1	3	0	0	0	0	0	0	0	1	0	0	0	0	0	0	0	0	0	0	0	0	0	0	0	1	Bacteria	Planctomycetota	Planctomycetes	Gemmatales
OTU_10347	0	0	0	0	0	0	0	0	0	0	0	0	0	0	0	0	0	0	0	0	0	3	0	0	0	0	0	0	0	0	0	0	1	0	0	0	0	0	0	0	0	0	0	0	0	Bacteria	Patescibacteria	Gracilibacteria	Candidatus_Peribacteria
OTU_10348	0	0	0	0	0	0	0	0	0	0	0	0	0	0	0	0	0	0	0	0	0	4	0	0	1	0	0	0	0	0	0	0	0	0	0	0	0	0	0	1	0	0	0	0	0	Bacteria	unclassified_k_Bacteria	unclassified_k_Bacteria	unclassified_k_Bacteria
OTU_10349	1	4	3	1	0	1	12	11	4	0	1	0	0	1	0	6	0	2	7	2	4	7	9	2	8	3	1	1	0	2	4	8	0	1	1	0	9	0	1	4	0	0	2	0	0	Bacteria	Myxococcota	Polyangia	Haliangiales
OTU_10350	0	0	0	0	0	0	0	0	0	0	0	0	0	0	0	0	0	0	0	0	0	0	3	5	0	0	0	0	0	0	0	0	0	0	0	0	0	0	0	0	0	0	0	0	0	Bacteria	Myxococcota	bacteriap25	unclassified_c_bacteriap25
OTU_10351	1	1	25	0	0	0	0	0	0	0	0	1	0	0	0	0	0	1	0	0	21	0	2	50	0	0	0	0	15	1	0	1	1	0	0	0	0	0	0	0	0	0	0	0	0	Bacteria	Chloroflexi	Anaerolineae	SBR1031
OTU_10352	0	0	0	0	0	0	0	0	0	0	0	0	0	0	0	0	0	0	0	0	0	0	0	0	6	0	0	0	0	0	0	1	0	0	2	2	0	0	0	0	0	0	0	0	0	Bacteria	Myxococcota	Polyangia	mle1-27
OTU_10353	0	0	0	0	1	0	0	0	0	0	0	0	0	0	0	0	0	0	0	0	1	1	0	4	2	0	1	5	4	0	0	2	0	1	0	0	1	0	0	0	1	0	0	0	0	Bacteria	Bdellovibrionota	Oligoflexia	0319-6G20
OTU_1035	3	0	3	0	0	4	1	0	0	0	0	0	1	3	2	2	0	6	6	2	52	25	15	16	2	0	1	3	18	98	2	1	5	4	1	1	4	2	4	0	0	1	3	14	0	Bacteria	Acidobacteriota	Blastocatellia	11��24��
OTU_10354	0	0	0	0	0	0	0	0	0	0	0	0	0	0	0	0	0	0	0	0	3	0	2	3	0	0	0	0	1	0	4	1	0	0	0	0	1	0	0	0	0	0	0	0	0	Bacteria	Bdellovibrionota	Oligoflexia	0319-6G20
OTU_10355	0	0	0	0	0	0	1	0	0	0	0	0	0	0	0	0	0	0	0	0	0	0	0	0	0	1	0	3	0	0	0	4	1	1	1	0	0	0	0	0	2	0	1	1	0	Bacteria	Planctomycetota	Planctomycetes	Gemmatales
OTU_10356	0	3	3	0	0	0	3	1	0	0	0	0	0	0	0	0	1	0	1	2	2	0	2	1	3	42	21	2	16	1	2	8	0	5	5	0	1	0	0	1	5	6	2	6	1	Bacteria	Myxococcota	Polyangia	unclassified_c_Polyangia
OTU_10357	0	0	0	0	0	0	0	0	0	0	0	0	0	0	0	0	0	0	0	0	0	1	0	0	0	0	0	0	0	0	4	0	0	0	0	0	0	0	0	0	0	0	0	0	0	Bacteria	Verrucomicrobiota	Chlamydiae	Chlamydiales
OTU_10358	0	0	0	0	0	0	0	0	0	0	0	0	0	0	0	0	0	0	0	0	0	0	0	0	0	0	0	0	0	0	3	0	0	0	0	0	0	0	0	0	0	0	0	0	0	Bacteria	Planctomycetota	Phycisphaerae	Phycisphaerales
OTU_10359	0	0	0	0	0	0	0	0	0	0	0	0	0	0	0	0	0	0	0	0	0	1	0	2	0	0	0	0	0	0	0	0	0	0	0	0	0	0	0	0	0	0	0	0	0	Bacteria	Proteobacteria	Gammaproteobacteria	unclassified_c_Gammaproteobacteria
OTU_10360	0	0	0	0	0	0	0	0	0	0	0	0	0	0	0	0	0	0	0	0	0	0	0	0	3	0	0	0	0	0	0	0	0	0	0	0	0	0	0	0	0	0	0	0	0	Bacteria	Gemmatimonadota	Gemmatimonadetes	Gemmatimonadales
OTU_1036	0	3	0	1	11	2	0	2	12	26	19	1	31	13	3	1	13	9	1	5	2	1	0	0	5	12	4	1	1	0	0	0	2	1	0	1	1	3	0	0	2	3	1	0	0	Bacteria	Chloroflexi	Ktedonobacteria	Ktedonobacterales
OTU_10361	0	0	0	0	0	0	0	0	0	0	0	0	0	0	0	0	0	0	0	0	0	0	0	0	3	0	0	0	0	0	0	0	0	0	0	0	1	0	0	0	0	0	0	0	0	Bacteria	Desulfobacterota	Desulfuromonadia	PB19
OTU_10362	0	0	0	0	0	0	0	0	0	0	0	0	0	0	0	0	0	0	0	0	0	0	0	0	3	0	0	0	0	0	0	1	0	0	0	0	0	0	0	0	0	0	0	0	0	Bacteria	Proteobacteria	Gammaproteobacteria	unclassified_c_Gammaproteobacteria
OTU_10363	0	0	0	0	0	0	0	0	0	0	0	0	0	0	0	0	0	0	0	0	0	0	0	0	3	0	0	0	0	0	0	0	0	0	0	0	0	0	0	0	0	0	0	0	0	Bacteria	Bdellovibrionota	Oligoflexia	0319-6G20
OTU_10364	0	0	0	0	0	0	0	0	0	0	0	0	0	0	0	0	0	0	0	0	0	0	0	2	0	0	0	0	1	0	0	0	0	0	0	0	0	0	2	0	0	0	0	1	2	Archaea	Crenarchaeota	Nitrososphaeria	Group_1.1c
OTU_10365	0	0	0	0	0	0	0	0	0	0	0	0	0	0	0	0	0	0	0	0	0	0	0	6	0	2	0	0	0	0	0	0	0	0	0	0	0	0	0	0	0	0	0	0	0	Bacteria	Proteobacteria	Gammaproteobacteria	Legionellales
OTU_10366	0	0	0	0	0	0	0	0	0	0	0	0	0	0	0	0	0	0	0	0	1	0	0	0	0	0	0	0	0	0	1	5	3	3	0	0	0	0	0	0	0	0	1	1	0	Bacteria	Chloroflexi	Anaerolineae	RBG-13-54-9
OTU_10367	0	0	2	0	0	0	0	0	0	0	0	1	0	0	0	1	0	2	0	0	2	3	0	0	0	0	0	0	0	0	4	1	0	1	0	0	1	0	0	1	0	0	0	0	0	Bacteria	Verrucomicrobiota	Verrucomicrobiae	S-BQ2-57_soil_group
OTU_10368	0	0	0	0	0	0	0	0	0	0	0	1	0	0	0	0	1	0	0	0	0	0	0	1	0	0	0	0	0	0	0	6	0	0	0	0	0	52	110	1	0	1	0	1	1	Bacteria	Gemmatimonadota	Gemmatimonadetes	Gemmatimonadales
OTU_10369	0	0	0	0	0	0	0	0	1	0	0	0	0	0	0	0	1	0	0	0	0	0	0	0	0	0	0	0	0	2	0	1	0	0	2	0	1	0	1	0	0	0	2	0	0	Bacteria	Actinobacteriota	Actinobacteria	Micromonosporales
OTU_10370	0	0	0	0	0	0	0	0	0	0	0	0	0	0	0	0	0	0	0	0	0	0	0	0	0	0	0	1	0	0	0	0	0	0	1	0	0	0	0	0	3	0	0	0	0	Bacteria	Cyanobacteria	Sericytochromatia	unclassified_c_Sericytochromatia
OTU_10371	0	1	0	0	0	0	0	0	0	0	0	1	0	0	0	0	0	0	0	1	0	0	0	0	0	0	0	0	1	4	0	0	0	0	0	0	0	1	0	0	0	2	1	0	3	Bacteria	Firmicutes	Clostridia	Clostridiales
OTU_10372	0	0	0	0	0	0	0	0	0	0	0	0	0	0	0	0	0	0	0	0	0	0	0	0	0	0	0	0	2	2	0	0	0	0	0	0	0	0	0	0	0	0	0	0	0	Archaea	Micrarchaeota	Micrarchaeia	Micrarchaeales
OTU_10373	0	0	0	0	0	0	0	0	0	0	0	0	0	0	0	0	0	0	0	0	0	0	0	0	0	0	0	0	0	0	9	0	0	0	0	0	0	0	0	0	0	0	0	0	0	Bacteria	Patescibacteria	Saccharimonadia	Saccharimonadales
OTU_10374	0	0	0	0	0	0	0	0	0	0	0	0	0	0	0	0	0	0	0	0	0	0	0	0	0	0	0	4	0	0	0	0	0	0	0	0	0	0	0	0	0	0	0	0	0	Bacteria	Bacteroidota	Bacteroidia	unclassified_c_Bacteroidia
OTU_10375	0	0	0	0	0	0	0	0	0	0	0	0	0	0	0	0	0	0	0	1	0	0	0	0	4	2	1	0	0	0	1	0	1	0	0	0	0	0	0	0	0	0	0	1	0	Bacteria	Planctomycetota	Phycisphaerae	Tepidisphaerales
OTU_1037	54	52	6	62	10	7	13	48	28	1	1	137	12	4	2	8	3	1	19	25	33	17	35	18	11	16	23	4	3	3	2	6	2	5	3	1	1	0	0	8	6	0	0	1	0	Bacteria	Verrucomicrobiota	Verrucomicrobiae	Chthoniobacterales
OTU_10376	0	0	0	0	0	0	0	0	0	0	0	0	0	0	0	0	0	0	0	0	0	0	0	0	0	0	0	1	0	2	0	0	0	0	0	0	0	1	0	0	0	0	3	1	0	Bacteria	Acidobacteriota	Holophagae	Subgroup_7
OTU_10377	0	0	0	0	0	0	0	0	0	0	0	0	0	0	0	0	0	0	1	0	0	0	0	0	0	0	0	0	1	7	0	0	0	0	0	0	0	0	0	1	0	0	0	0	0	Bacteria	Planctomycetota	OM190	unclassified_c_OM190
OTU_10378	0	0	0	0	0	0	0	0	0	0	0	0	0	0	0	0	0	0	0	0	0	0	0	0	0	0	0	0	0	1	0	2	0	0	0	0	0	1	0	0	0	0	0	0	0	Bacteria	Chloroflexi	Ktedonobacteria	Ktedonobacterales
OTU_10379	0	0	0	0	0	0	0	0	0	0	0	0	0	0	0	0	0	0	0	0	0	0	0	1	3	0	0	0	0	0	0	0	0	0	0	0	0	0	0	0	0	0	0	0	0	Bacteria	Proteobacteria	Gammaproteobacteria	unclassified_c_Gammaproteobacteria
OTU_10380	0	0	0	0	0	0	0	0	0	0	0	0	0	0	0	0	0	0	0	0	0	0	0	0	0	0	0	4	0	0	3	0	0	1	0	0	0	0	0	0	0	0	0	0	1	Bacteria	Chloroflexi	Ktedonobacteria	C0119
OTU_10381	0	2	0	2	0	0	0	2	0	0	0	0	0	0	0	0	0	0	0	0	0	0	0	0	0	0	0	0	0	0	0	0	0	0	0	0	0	0	0	0	0	0	0	0	0	Bacteria	Bdellovibrionota	Oligoflexia	0319-6G20
OTU_1038	12	6	0	12	0	1	8	12	5	0	0	1	0	1	0	2	0	0	8	3	1	7	1	1	0	0	0	2	0	0	131	43	0	14	1	0	2	0	0	13	1	1	7	6	0	Bacteria	Bacteroidota	Bacteroidia	Sphingobacteriales
OTU_10382	0	0	0	0	0	0	0	0	0	0	0	0	0	0	0	0	0	0	0	0	0	0	0	0	0	0	1	2	0	1	3	0	0	4	0	0	0	0	0	0	0	0	0	0	0	Bacteria	Planctomycetota	Planctomycetes	Gemmatales
OTU_10383	0	0	0	0	0	0	2	0	0	0	0	0	0	0	0	1	0	0	0	0	0	0	0	0	3	0	0	0	0	0	0	0	0	0	0	0	0	0	0	0	0	0	0	0	0	Bacteria	Verrucomicrobiota	Verrucomicrobiae	unclassified_c_Verrucomicrobiae
OTU_10384	0	0	0	0	0	0	0	0	0	0	0	0	1	0	0	0	0	0	0	0	0	0	0	0	0	0	0	0	0	0	2	0	1	0	0	0	0	0	0	1	3	2	1	0	1	Bacteria	Chloroflexi	Ktedonobacteria	Ktedonobacterales
OTU_10385	0	0	0	0	0	0	0	0	0	0	0	0	0	0	0	0	0	0	1	0	1	0	0	0	3	0	0	0	0	0	0	14	0	0	1	3	0	0	0	0	0	0	0	0	0	Bacteria	unclassified_k_Bacteria	unclassified_k_Bacteria	unclassified_k_Bacteria
OTU_10386	1	0	0	1	0	0	1	0	2	0	1	0	0	0	0	0	0	0	3	2	1	6	0	0	4	0	0	0	0	0	0	0	1	0	0	0	1	0	0	3	0	3	0	0	0	Bacteria	Planctomycetota	Phycisphaerae	Tepidisphaerales
OTU_10387	0	0	0	0	0	0	0	0	0	0	0	0	0	0	0	0	0	0	0	0	0	0	0	0	0	0	0	0	0	0	2	0	0	0	0	1	0	0	2	0	0	0	3	0	0	Bacteria	Acidobacteriota	Blastocatellia	11��24��
OTU_10388	0	0	0	0	0	0	0	0	0	0	0	0	0	0	0	0	0	0	0	0	0	0	0	0	0	0	0	0	3	0	0	0	0	0	0	0	0	0	0	0	0	0	0	0	0	Bacteria	Acidobacteriota	unclassified_p_Acidobacteriota	unclassified_p_Acidobacteriota
OTU_10389	0	0	0	0	0	0	0	0	0	0	0	0	0	0	0	0	0	2	0	0	0	0	0	0	0	0	0	1	6	0	0	0	0	0	0	0	0	0	0	0	0	0	0	0	0	Bacteria	Dependentiae	Babeliae	Babeliales
OTU_10390	0	0	0	0	0	0	0	0	0	0	0	0	0	0	0	1	1	0	0	1	2	3	0	0	0	2	2	1	0	0	5	0	0	0	3	0	2	0	0	0	1	0	0	0	1	Bacteria	Elusimicrobiota	Elusimicrobia	FCPU453
OTU_1039	0	0	0	1	2	0	0	3	1	0	0	0	0	0	2	1	0	0	24	50	72	3	21	4	4	1	0	0	2	8	3	5	2	1	8	0	1	0	0	2	0	0	2	0	0	Bacteria	Myxococcota	Polyangia	Polyangiales
OTU_10391	5	9	8	15	8	2	2	16	10	6	15	7	15	7	4	23	58	18	44	52	29	38	47	16	41	21	30	16	5	1	13	13	0	1	9	1	15	4	4	12	5	5	5	2	0	Bacteria	Proteobacteria	Alphaproteobacteria	Rhizobiales
OTU_10392	0	2	0	3	0	0	1	0	0	0	0	0	0	0	0	0	3	0	19	6	4	16	0	0	13	0	1	3	0	0	26	7	0	7	3	0	6	0	0	4	0	0	3	0	0	Bacteria	Proteobacteria	Gammaproteobacteria	Burkholderiales
OTU_10393	0	0	0	0	0	0	0	0	2	1	0	0	0	0	0	0	0	0	0	0	0	0	0	0	1	0	0	3	0	0	0	0	0	0	0	0	0	0	0	1	0	0	1	0	0	Bacteria	Proteobacteria	Alphaproteobacteria	Rhizobiales
OTU_10394	0	0	0	0	0	0	0	0	0	0	0	0	0	0	0	0	0	0	0	0	0	1	0	0	0	0	0	0	0	0	2	0	0	1	0	0	0	0	0	0	0	0	1	0	0	Bacteria	SAR324_cladeMarine_group_B	unclassified_p_SAR324_cladeMarine_group_B	unclassified_p_SAR324_cladeMarine_group_B
OTU_10395	0	0	0	0	0	0	0	0	0	1	0	0	0	0	0	0	0	0	0	1	0	1	1	0	1	0	0	0	0	0	7	0	0	0	0	0	1	0	0	0	0	0	0	0	0	Bacteria	Patescibacteria	Saccharimonadia	Saccharimonadales
OTU_10396	0	0	0	0	0	0	0	0	0	0	0	0	0	0	0	0	0	0	0	0	0	0	0	0	0	0	0	1	0	0	0	0	1	0	0	2	0	0	3	0	1	0	0	1	0	Bacteria	Chloroflexi	JG30-KF-CM66	unclassified_c_JG30-KF-CM66
OTU_10397	0	0	0	0	0	0	0	0	0	0	0	0	0	0	0	0	0	0	0	0	0	0	10	0	0	0	0	0	0	0	0	0	0	0	0	0	0	0	0	0	0	0	0	0	0	Bacteria	Patescibacteria	Parcubacteria	Candidatus_Staskawiczbacteria
OTU_10398	3	1	0	0	0	1	7	0	0	0	0	0	0	0	0	0	0	0	1	0	3	0	6	1	0	0	0	1	0	0	3	4	0	0	0	0	2	0	0	0	0	0	0	2	0	Bacteria	Myxococcota	Polyangia	MSB-4B10
OTU_10399	0	0	0	0	0	0	0	0	0	0	0	0	0	0	0	0	0	0	0	0	0	0	0	0	0	0	0	0	6	0	0	0	2	0	0	5	0	1	0	0	0	1	0	0	0	Bacteria	Acidobacteriota	Acidobacteriae	Subgroup_12
OTU_10400	1	0	0	0	0	0	0	2	0	0	0	0	0	0	0	0	0	1	0	1	0	0	4	0	2	0	0	0	0	0	1	0	0	0	0	0	0	0	0	0	0	0	0	0	0	Bacteria	Planctomycetota	vadinHA49	unclassified_c_vadinHA49
OTU_10401	0	0	0	0	0	0	0	0	0	0	0	0	0	0	0	0	0	0	0	0	2	0	3	0	0	0	0	0	0	0	0	0	0	0	0	0	0	0	0	0	0	0	0	0	0	Bacteria	Entotheonellaeota	Entotheonellia	Entotheonellales
OTU_1040	13	9	6	4	3	2	17	4	1	0	3	1	2	0	1	2	4	2	17	8	51	26	67	13	8	0	3	2	1	4	32	12	0	18	0	1	9	0	2	3	0	1	19	6	1	Bacteria	Planctomycetota	OM190	unclassified_c_OM190
OTU_10402	0	0	0	0	0	0	0	0	0	0	0	0	0	0	0	0	0	0	0	0	0	0	1	0	0	0	0	0	0	0	0	0	0	4	0	0	0	0	0	0	0	0	0	1	6	Bacteria	Proteobacteria	Gammaproteobacteria	unclassified_c_Gammaproteobacteria
OTU_10403	0	0	0	0	0	0	0	0	0	0	0	0	0	0	0	0	0	0	0	0	0	0	2	12	0	0	0	0	0	0	0	0	0	0	0	0	0	0	0	0	0	0	0	0	0	Bacteria	unclassified_k_Bacteria	unclassified_k_Bacteria	unclassified_k_Bacteria
OTU_10404	0	0	0	0	0	0	0	0	0	0	0	0	0	0	0	0	0	0	0	0	0	0	0	0	0	0	0	0	0	0	0	0	0	0	0	0	0	0	3	0	0	0	0	0	0	Bacteria	Acidobacteriota	Blastocatellia	11��24��
OTU_10405	0	0	0	0	0	0	0	0	0	0	0	0	0	0	0	0	0	0	0	0	0	0	0	0	0	0	0	0	0	0	0	0	3	0	0	0	0	0	0	0	0	0	0	0	0	Bacteria	Firmicutes	Clostridia	unclassified_c_Clostridia
OTU_10406	0	0	0	0	0	0	0	0	0	0	0	0	0	0	0	0	0	0	0	0	0	0	0	0	0	0	0	0	0	0	0	0	3	0	0	0	0	0	0	0	0	0	0	0	0	Bacteria	Proteobacteria	Alphaproteobacteria	Paracaedibacterales
OTU_10407	0	0	0	0	0	0	0	0	0	0	0	0	0	0	0	0	0	0	0	0	0	0	0	0	0	0	0	0	0	0	0	0	0	3	0	0	0	0	0	0	1	0	0	0	0	Bacteria	Verrucomicrobiota	Verrucomicrobiae	Chthoniobacterales
OTU_10408	0	0	0	0	0	0	0	0	0	0	0	0	0	0	0	0	0	0	0	0	0	0	0	0	0	0	0	0	0	0	0	0	0	3	0	0	0	0	0	0	0	0	0	0	0	Bacteria	Proteobacteria	Gammaproteobacteria	unclassified_c_Gammaproteobacteria
OTU_10409	0	0	11	0	0	1	0	0	0	0	0	0	0	0	0	0	0	0	0	0	0	0	0	1	0	0	3	0	1	0	0	1	0	0	0	0	0	0	1	0	0	0	0	1	2	Bacteria	Gemmatimonadota	Gemmatimonadetes	Gemmatimonadales
OTU_10410	0	0	0	0	0	0	0	0	0	0	0	0	0	0	0	0	0	0	0	1	0	0	0	0	0	0	0	0	0	0	0	0	0	4	0	0	0	0	0	0	0	1	1	0	1	Bacteria	Patescibacteria	Parcubacteria	unclassified_c_Parcubacteria
OTU_1041	0	0	3	1	1	0	2	2	0	1	1	0	0	0	2	0	1	0	4	2	5	10	10	6	3	0	0	18	8	0	7	15	2	9	5	0	2	0	2	17	0	1	41	36	2	Bacteria	Verrucomicrobiota	Verrucomicrobiae	Pedosphaerales
OTU_10411	0	0	0	0	0	0	0	0	0	1	0	0	0	0	0	0	1	0	0	1	0	0	3	0	0	0	0	0	0	0	0	1	0	0	0	0	0	0	0	0	1	0	0	0	0	Bacteria	Cyanobacteria	Sericytochromatia	unclassified_c_Sericytochromatia
OTU_10412	0	0	0	0	0	0	0	0	0	0	0	0	0	0	0	0	0	0	0	0	0	0	2	0	0	0	0	0	0	0	0	0	0	0	0	0	1	0	0	0	1	0	1	0	0	Bacteria	Planctomycetota	Planctomycetes	unclassified_c_Planctomycetes
OTU_10413	0	0	0	0	0	0	0	0	0	0	0	0	0	0	0	0	0	0	0	0	0	1	0	1	0	0	3	1	0	3	0	2	0	0	0	0	2	0	0	0	0	1	0	2	2	Bacteria	Acidobacteriota	Subgroup_18	unclassified_c_Subgroup_18
OTU_10414	0	0	0	0	0	0	0	0	0	0	0	0	0	0	0	0	0	0	0	0	0	0	0	0	1	2	3	0	0	0	0	0	0	0	0	0	0	0	0	0	0	0	0	0	0	Bacteria	Bacteroidota	Bacteroidia	Chitinophagales
OTU_10415	1	0	0	0	0	1	2	5	0	0	0	0	0	0	0	0	0	0	96	60	22	19	12	1	14	2	0	0	0	1	4	0	0	7	5	0	6	0	2	1	0	0	2	2	0	Bacteria	Latescibacterota	unclassified_p_Latescibacterota	unclassified_p_Latescibacterota
OTU_10416	0	0	0	0	0	0	0	0	0	0	0	1	0	0	0	0	0	0	0	0	0	0	0	1	3	0	0	0	0	0	0	4	2	0	0	0	0	0	0	0	0	0	0	0	0	Bacteria	Myxococcota	Polyangia	unclassified_c_Polyangia
OTU_10417	0	0	0	0	0	0	0	0	0	0	0	0	0	0	1	0	2	1	0	0	1	0	0	0	0	3	1	1	0	4	0	1	0	1	0	0	0	0	1	5	0	1	0	0	0	Bacteria	Actinobacteriota	Thermoleophilia	Solirubrobacterales
OTU_10418	0	0	0	0	0	0	0	0	0	0	0	0	0	0	0	0	0	0	0	0	0	0	0	3	0	0	0	0	0	2	0	0	0	0	0	0	0	0	0	0	0	0	0	0	0	Bacteria	unclassified_k_Bacteria	unclassified_k_Bacteria	unclassified_k_Bacteria
OTU_10419	0	0	0	0	0	0	0	0	0	0	0	0	0	0	0	0	0	0	0	0	0	0	0	0	0	0	0	0	0	1	0	4	0	0	0	0	0	1	0	0	0	0	0	0	0	Bacteria	Firmicutes	Negativicutes	Veillonellales-Selenomonadales
OTU_10420	0	0	0	0	0	0	0	0	0	0	0	0	0	0	0	0	0	0	0	0	0	0	1	15	0	0	0	0	0	0	0	0	0	0	0	0	0	0	0	0	0	0	0	0	0	Bacteria	Methylomirabilota	Methylomirabilia	Rokubacteriales
OTU_1042	0	0	0	0	2	8	1	0	0	0	0	0	1	1	0	0	0	0	0	0	0	3	1	0	0	1	1	11	1	0	1	4	74	0	25	3	0	0	0	3	0	1	0	10	33	Bacteria	Verrucomicrobiota	Verrucomicrobiae	Pedosphaerales
OTU_10421	0	0	0	0	0	0	0	0	0	0	0	0	0	0	0	0	0	0	0	0	0	0	1	7	0	0	0	0	0	0	0	0	0	0	0	0	0	0	0	1	2	0	0	0	0	Bacteria	Myxococcota	Polyangia	Blfdi19
OTU_10422	0	0	0	0	0	0	0	0	0	0	0	0	1	0	0	0	0	0	0	0	0	0	2	10	0	0	0	8	3	0	4	5	1	1	2	0	4	0	0	2	5	0	4	0	6	Bacteria	Planctomycetota	Planctomycetes	Gemmatales
OTU_10423	0	0	0	0	0	0	0	0	0	0	0	0	0	0	0	0	0	0	0	0	0	0	0	3	0	0	0	0	0	0	0	0	0	0	0	0	0	0	0	0	0	0	0	0	0	Bacteria	Myxococcota	Polyangia	mle1-27
OTU_10424	0	0	0	0	0	0	0	0	0	0	0	0	0	0	0	0	0	0	0	0	0	0	0	1	0	0	0	0	0	0	0	0	0	0	0	0	0	0	0	0	0	0	0	2	0	Bacteria	Firmicutes	unclassified_p_Firmicutes	unclassified_p_Firmicutes
OTU_10425	0	0	0	0	0	0	0	0	0	0	0	0	0	0	0	0	0	5	0	0	0	0	0	0	0	0	0	0	0	1	2	5	0	0	0	0	0	0	0	1	0	0	0	0	0	Bacteria	Acidobacteriota	Blastocatellia	11��24��
OTU_10426	0	0	0	0	0	0	0	0	0	0	0	0	0	0	0	0	0	0	0	0	1	0	2	0	1	0	1	0	0	0	0	1	4	0	0	0	0	0	0	0	0	0	0	0	0	Bacteria	Bdellovibrionota	Oligoflexia	Silvanigrellales
OTU_10427	0	0	0	0	0	0	0	0	0	0	0	0	0	0	0	0	0	0	0	0	0	0	0	0	0	0	1	0	0	0	0	1	6	0	0	0	0	0	0	0	2	0	1	1	1	Bacteria	Bacteroidota	Bacteroidia	Chitinophagales
OTU_10428	0	0	0	0	0	0	0	0	0	0	0	0	0	0	0	0	0	0	0	0	0	0	0	0	0	0	0	0	0	0	0	1	8	0	0	0	0	0	0	0	0	0	0	0	0	Bacteria	Verrucomicrobiota	Omnitrophia	Omnitrophales
OTU_10429	0	0	0	0	0	0	0	0	0	0	0	0	0	0	0	0	0	0	0	0	0	0	0	0	0	0	0	0	3	0	0	0	0	0	0	0	0	0	0	0	0	0	0	0	0	Bacteria	Proteobacteria	Gammaproteobacteria	unclassified_c_Gammaproteobacteria
OTU_10430	0	0	0	0	0	0	0	0	0	0	0	0	0	0	0	0	0	0	0	0	0	0	0	7	0	0	0	0	0	0	0	0	0	0	0	0	0	0	0	0	0	0	0	0	1	Bacteria	Acidobacteriota	Acidobacteriae	Subgroup_2
OTU_1043	0	1	6	1	0	1	0	5	1	2	0	2	0	1	0	0	1	0	6	1	4	28	20	29	2	4	2	39	38	31	11	30	12	19	13	0	4	0	1	3	1	20	10	33	15	Bacteria	MBNT15	unclassified_p_MBNT15	unclassified_p_MBNT15
OTU_10431	0	0	0	0	0	1	0	0	0	0	0	0	0	0	0	0	0	0	1	0	0	0	0	6	0	0	0	0	0	0	0	0	0	0	0	0	0	0	0	0	0	0	0	0	0	Bacteria	Proteobacteria	Gammaproteobacteria	Diplorickettsiales
OTU_10432	0	0	1	0	0	0	0	0	0	0	0	0	0	0	0	0	0	2	0	0	0	0	0	9	1	0	0	0	0	7	0	0	0	1	0	0	0	0	0	0	0	0	0	1	0	Bacteria	unclassified_k_Bacteria	unclassified_k_Bacteria	unclassified_k_Bacteria
OTU_10433	0	0	0	0	0	0	0	0	0	0	0	0	0	0	0	4	0	0	0	0	0	0	2	1	0	0	0	0	0	0	0	0	0	0	0	0	0	0	0	0	0	0	0	0	0	Bacteria	Patescibacteria	Parcubacteria	Candidatus_Kaiserbacteria
OTU_10434	0	0	0	0	0	0	0	0	0	0	0	0	0	2	0	0	0	0	1	0	2	0	1	0	0	0	0	0	0	0	0	0	0	2	0	0	0	0	0	0	0	0	0	0	0	Bacteria	Myxococcota	Polyangia	unclassified_c_Polyangia
OTU_10435	0	0	0	0	0	0	0	0	0	0	0	0	0	0	0	0	0	0	1	0	0	0	1	0	0	0	0	3	0	0	1	0	0	0	0	0	0	0	0	0	0	2	0	0	0	Bacteria	Acidobacteriota	Acidobacteriae	Solibacterales
OTU_10436	0	0	0	0	0	0	0	0	0	0	1	0	0	0	2	0	4	0	0	0	0	0	0	0	0	0	0	10	0	0	0	0	0	0	0	0	0	0	0	0	0	0	0	0	0	Bacteria	Proteobacteria	Gammaproteobacteria	unclassified_c_Gammaproteobacteria
OTU_10437	0	1	16	4	0	13	3	0	3	2	4	4	2	3	10	8	16	1	0	3	2	2	0	0	40	14	6	85	25	13	28	34	35	28	12	19	32	10	29	4	31	9	43	14	13	Bacteria	Proteobacteria	Gammaproteobacteria	unclassified_c_Gammaproteobacteria
OTU_10438	0	0	0	0	0	0	0	0	0	0	0	0	0	0	0	0	0	0	0	0	0	0	0	0	0	0	0	3	0	0	0	0	0	0	0	0	0	0	0	0	0	0	0	0	0	Bacteria	Patescibacteria	Parcubacteria	unclassified_c_Parcubacteria
OTU_10439	0	0	0	0	0	0	0	0	0	0	0	0	0	0	0	0	0	0	0	0	2	2	0	0	0	0	1	4	3	0	3	1	0	0	0	0	1	0	0	0	2	0	0	0	2	Bacteria	Verrucomicrobiota	Chlamydiae	Chlamydiales
OTU_10440	0	0	0	0	0	0	0	0	0	0	0	0	0	0	0	0	0	0	0	0	0	0	0	0	0	0	0	0	4	0	0	0	0	0	0	0	0	0	0	0	0	0	0	0	0	Bacteria	Myxococcota	Polyangia	Blfdi19
OTU_10441	0	0	0	0	0	0	0	0	0	0	0	0	0	0	0	0	0	0	0	0	0	0	0	0	0	0	0	3	0	0	0	0	0	0	0	0	0	0	2	0	0	0	0	1	0	Bacteria	Acidobacteriota	Holophagae	Subgroup_7
OTU_10442	0	0	0	0	0	0	0	0	0	0	0	0	0	0	0	0	0	0	0	0	0	0	0	0	0	0	0	2	1	0	1	1	0	0	0	0	0	0	0	0	0	0	0	0	0	Bacteria	Proteobacteria	Gammaproteobacteria	Burkholderiales
OTU_1044	2	23	2	11	0	1	2	1	0	0	0	0	1	0	0	0	1	2	4	67	7	1	0	2	71	37	1	0	0	0	0	0	0	0	0	0	0	0	0	1	0	0	0	0	0	Bacteria	Patescibacteria	Dojkabacteria	unclassified_c_Dojkabacteria
OTU_10443	0	0	0	0	0	0	0	0	0	0	0	0	0	0	0	0	0	0	0	0	0	0	0	0	0	0	0	4	0	0	3	5	0	0	2	0	1	0	0	0	3	0	0	1	2	Bacteria	Planctomycetota	Planctomycetes	Isosphaerales
OTU_10444	0	0	0	0	0	0	0	0	0	0	0	0	0	0	0	0	0	0	0	0	1	4	0	0	1	0	0	1	0	0	3	1	0	0	0	0	1	0	0	0	0	0	1	1	0	Bacteria	Myxococcota	Polyangia	unclassified_c_Polyangia
OTU_10445	0	0	0	0	0	0	0	0	0	2	0	0	0	0	2	0	0	0	0	1	0	0	0	0	0	0	0	4	0	10	0	0	0	0	0	0	0	0	0	0	0	0	1	0	0	Bacteria	Proteobacteria	Gammaproteobacteria	Steroidobacterales
OTU_104	457	268	1176	336	115	223	442	656	76	138	167	262	74	64	80	880	852	891	1271	2381	2793	1665	1156	1616	481	774	689	709	1005	1175	1016	743	275	485	277	78	414	35	106	605	157	30	1536	1154	366	Bacteria	Acidobacteriota	Vicinamibacteria	Vicinamibacterales
OTU_10446	0	0	0	0	0	0	0	0	0	0	0	0	0	0	0	0	0	0	0	0	0	0	0	0	0	0	0	3	2	0	0	3	1	0	0	0	1	0	2	0	0	1	1	2	0	Bacteria	unclassified_k_Bacteria	unclassified_k_Bacteria	unclassified_k_Bacteria
OTU_10447	0	0	0	0	0	0	0	0	0	0	0	0	0	0	0	0	0	0	0	0	0	0	0	0	0	0	0	3	0	0	0	0	0	0	0	0	0	0	0	0	0	0	0	0	0	Bacteria	Acidobacteriota	unclassified_p_Acidobacteriota	unclassified_p_Acidobacteriota
OTU_10448	0	1	1	0	1	2	0	2	0	1	0	0	2	7	2	0	0	4	0	3	0	0	1	0	2	0	7	0	1	0	0	1	2	0	0	0	1	0	0	0	4	0	0	2	1	Bacteria	Acidobacteriota	Acidobacteriae	unclassified_c_Acidobacteriae
OTU_10449	0	0	0	0	0	0	0	0	0	0	0	0	0	0	0	0	0	0	0	0	0	3	0	0	0	0	0	0	0	0	0	0	0	0	0	0	0	0	0	0	0	0	0	0	0	Bacteria	unclassified_k_Bacteria	unclassified_k_Bacteria	unclassified_k_Bacteria
OTU_10450	0	0	0	0	0	0	0	0	0	0	0	0	1	0	0	0	0	0	1	0	0	0	1	3	1	2	0	4	1	0	1	2	5	2	1	0	1	0	0	0	0	1	0	1	0	Bacteria	Actinobacteriota	Actinobacteria	unclassified_c_Actinobacteria
OTU_1045	0	3	2	0	0	2	1	0	2	0	1	1	0	0	0	1	88	2	6	14	6	0	2	5	9	49	54	10	10	1	17	2	0	1	2	0	8	0	3	8	2	4	11	16	7	Bacteria	Chloroflexi	TK10	unclassified_c_TK10
OTU_10451	5	1	0	0	0	0	2	4	0	0	0	0	0	0	0	1	0	1	1	1	1	0	0	0	2	3	0	2	3	0	2	0	0	0	0	0	2	0	0	0	0	0	1	0	0	Bacteria	Myxococcota	Polyangia	Polyangiales
OTU_10452	0	0	0	0	0	0	0	0	0	0	0	0	0	0	0	0	0	0	0	0	0	0	0	0	0	0	0	0	0	0	0	0	0	0	0	0	0	0	8	0	0	0	0	0	0	Bacteria	Methylomirabilota	Methylomirabilia	Rokubacteriales
OTU_10453	0	1	0	0	0	0	0	0	0	0	0	0	0	0	0	0	0	0	5	2	1	0	2	0	0	5	3	12	2	1	1	0	0	0	0	0	0	0	2	0	5	2	3	2	6	Bacteria	Planctomycetota	Planctomycetes	Gemmatales
OTU_10454	0	0	0	0	0	0	0	0	0	0	0	0	0	0	0	0	0	0	0	0	0	0	0	0	0	0	0	3	0	0	0	0	0	0	0	0	0	0	0	0	0	0	0	0	1	Bacteria	Verrucomicrobiota	Omnitrophia	Omnitrophales
OTU_10455	0	0	0	0	0	0	0	0	0	0	0	1	2	0	0	0	0	0	2	0	0	0	0	2	0	0	4	0	0	0	0	0	0	0	0	0	0	0	0	0	0	0	0	0	0	Bacteria	Armatimonadota	Armatimonadia	Armatimonadales
OTU_10456	0	0	0	0	0	0	0	0	0	0	0	0	0	0	0	0	0	0	0	0	0	0	0	0	0	0	0	3	0	0	0	0	0	0	0	0	1	0	0	0	0	0	0	0	0	Bacteria	Myxococcota	Polyangia	Polyangiales
OTU_10457	0	0	0	0	0	0	0	0	0	0	0	0	0	0	0	0	0	0	0	0	0	7	0	0	0	0	0	0	0	0	0	0	0	0	0	0	0	0	0	0	0	0	0	0	0	Bacteria	unclassified_k_Bacteria	unclassified_k_Bacteria	unclassified_k_Bacteria
OTU_10458	0	0	0	0	0	0	0	0	0	0	0	0	0	0	0	0	0	2	0	0	0	0	0	0	0	0	0	4	0	0	1	1	0	0	2	7	1	0	0	1	16	10	0	0	7	Bacteria	Bacteroidota	Bacteroidia	Sphingobacteriales
OTU_10459	0	0	0	0	0	0	0	0	0	0	0	0	0	0	0	0	0	0	0	0	0	0	0	0	0	0	0	3	0	0	0	3	0	0	0	2	0	0	0	0	0	0	0	0	0	Bacteria	Dependentiae	Babeliae	Babeliales
OTU_10460	0	0	0	0	0	0	0	0	0	0	0	1	0	0	0	0	0	0	0	0	0	0	0	0	0	0	0	5	0	0	2	0	0	0	0	0	0	0	0	0	1	0	0	0	0	Bacteria	Bacteroidota	Bacteroidia	Chitinophagales
OTU_1046	0	0	0	1	1	18	0	0	0	0	0	0	0	0	0	0	0	0	0	0	0	0	2	0	1	0	0	0	0	0	0	0	0	0	2	5	1	90	86	0	0	0	9	2	0	Bacteria	Chloroflexi	Ktedonobacteria	Ktedonobacterales
OTU_10461	0	1	0	0	0	0	0	1	2	0	0	0	0	0	0	4	5	2	0	1	4	0	0	0	1	2	3	2	0	0	0	0	0	0	0	0	0	0	0	0	0	1	0	0	0	Bacteria	Proteobacteria	Gammaproteobacteria	unclassified_c_Gammaproteobacteria
OTU_10462	0	0	0	0	0	0	0	0	0	0	0	0	0	0	0	0	0	0	0	0	0	0	0	0	0	0	0	5	1	0	0	0	0	0	0	0	0	0	0	0	0	0	0	0	0	Bacteria	Patescibacteria	Saccharimonadia	Saccharimonadales
OTU_10463	0	0	0	0	0	0	0	0	0	0	0	0	0	0	0	0	0	0	0	0	0	0	0	0	0	0	0	2	0	0	0	1	1	0	0	0	0	0	0	1	0	0	0	0	0	Bacteria	Verrucomicrobiota	Chlamydiae	Chlamydiales
OTU_10464	0	0	0	0	0	0	0	0	0	0	0	0	0	0	0	0	0	0	0	0	0	0	0	0	0	0	0	4	0	0	0	0	0	0	0	0	0	0	0	0	0	0	0	0	0	Bacteria	Planctomycetota	Planctomycetes	Gemmatales
OTU_10465	0	0	0	0	0	0	0	0	0	0	0	0	0	0	0	0	0	0	0	0	0	0	0	3	1	0	0	7	3	0	0	0	0	0	0	0	0	0	0	0	0	0	0	0	0	Bacteria	Chloroflexi	Ktedonobacteria	Ktedonobacterales
OTU_10466	0	0	0	0	0	0	0	0	0	0	0	0	0	0	0	0	0	0	0	0	0	0	0	0	0	5	0	0	0	0	0	0	0	0	0	0	0	0	0	0	0	0	0	0	0	Bacteria	Patescibacteria	Saccharimonadia	Saccharimonadales
OTU_10467	0	0	0	0	0	0	0	0	0	0	0	0	0	0	0	3	0	0	0	0	0	3	0	0	0	0	0	0	0	0	0	0	0	0	0	0	0	0	0	0	0	0	0	0	0	Bacteria	Acidobacteriota	Vicinamibacteria	Vicinamibacterales
OTU_10468	0	0	0	0	0	0	0	0	0	0	0	0	0	0	0	0	0	0	0	0	0	0	0	0	0	0	0	0	0	3	0	0	0	0	0	0	0	0	0	0	0	0	0	0	0	Bacteria	Patescibacteria	Saccharimonadia	Saccharimonadales
OTU_10469	0	0	0	0	0	0	0	0	0	0	0	0	0	0	0	0	0	0	0	0	0	0	0	0	0	0	0	5	3	0	0	0	0	0	0	0	0	0	0	0	0	0	0	0	0	Bacteria	Proteobacteria	Gammaproteobacteria	Legionellales
OTU_10470	0	0	0	0	0	0	0	0	0	0	1	0	0	0	0	0	0	0	0	0	0	0	1	0	0	0	0	0	3	3	0	0	0	0	0	0	0	0	0	1	0	0	0	0	0	Bacteria	Firmicutes	Bacilli	Paenibacillales
OTU_10471	0	0	0	0	0	0	0	0	0	0	0	0	0	0	0	0	0	0	0	1	6	4	1	1	0	0	1	0	0	0	5	0	0	0	0	0	0	0	0	0	0	0	0	1	0	Bacteria	Acidobacteriota	Thermoanaerobaculia	Thermoanaerobaculales
OTU_10472	1	0	0	1	0	0	0	0	0	0	0	0	1	0	0	0	0	0	0	0	0	1	0	0	0	0	0	1	10	3	0	0	0	2	0	0	13	0	0	0	1	0	0	0	0	Bacteria	Proteobacteria	Alphaproteobacteria	Rhizobiales
OTU_10473	0	0	0	0	0	0	0	0	0	0	0	0	0	0	0	0	0	0	0	0	0	0	0	0	0	0	0	0	4	0	0	0	0	0	0	0	0	0	0	0	0	0	0	0	0	Archaea	Thermoplasmatota	Thermoplasmata	Marine_Group_II
OTU_1047	3	15	4	8	8	9	10	9	20	24	21	17	20	71	14	20	15	9	16	15	20	34	24	12	48	25	25	33	70	17	15	13	32	5	5	9	6	4	7	11	46	157	13	63	130	Bacteria	Firmicutes	Bacilli	Bacillales
OTU_10474	1	0	0	0	0	0	0	0	0	0	1	0	0	0	0	0	0	0	0	0	0	1	0	0	0	0	0	0	0	8	0	0	0	1	0	0	0	0	0	0	0	0	0	0	0	Bacteria	Acidobacteriota	Thermoanaerobaculia	Thermoanaerobaculales
OTU_10475	0	0	0	0	0	0	0	0	0	0	0	0	0	0	0	0	0	0	0	0	0	0	0	0	0	0	0	0	0	5	0	1	0	0	0	0	0	0	0	0	0	0	0	1	0	Bacteria	Myxococcota	Polyangia	unclassified_c_Polyangia
OTU_10476	0	0	0	0	0	0	0	0	0	0	0	0	0	0	0	0	0	1	0	0	0	0	0	1	0	0	1	0	2	1	0	2	0	1	0	0	0	0	0	0	0	0	1	0	0	Archaea	Thermoplasmatota	Thermoplasmata	unclassified_c_Thermoplasmata
OTU_10477	0	0	0	1	0	0	1	0	0	0	0	0	0	0	0	0	0	0	0	0	0	0	0	0	0	0	0	0	0	3	0	0	0	0	0	0	0	0	0	0	0	0	0	0	0	Bacteria	Chloroflexi	OLB14	unclassified_c_OLB14
OTU_10478	0	0	0	0	0	0	0	0	0	0	0	0	0	0	0	0	0	0	0	0	0	0	0	0	0	0	0	0	0	7	0	0	0	0	0	0	0	0	0	0	0	0	0	0	0	Bacteria	Patescibacteria	Gracilibacteria	Candidatus_Peribacteria
OTU_10479	0	0	0	0	0	0	0	0	0	0	0	0	0	0	0	0	0	0	0	0	0	0	0	0	0	0	0	8	0	0	0	0	0	0	0	0	0	3	8	0	0	0	0	0	0	Bacteria	Planctomycetota	Planctomycetes	Gemmatales
OTU_10480	0	0	0	0	0	0	0	0	0	0	0	0	0	0	0	0	0	0	0	0	0	0	0	0	0	0	0	0	0	3	0	0	0	0	0	0	0	0	0	0	0	0	0	0	0	Bacteria	unclassified_k_Bacteria	unclassified_k_Bacteria	unclassified_k_Bacteria
OTU_10481	0	0	0	0	0	1	0	0	0	0	0	0	0	0	0	0	0	0	0	0	0	0	0	0	0	0	0	10	4	0	0	0	1	0	0	0	0	0	0	0	0	0	2	0	0	Bacteria	Proteobacteria	Gammaproteobacteria	Burkholderiales
OTU_1048	1	0	1	0	0	1	0	0	0	0	0	0	0	0	0	13	10	2	4	8	3	11	4	1	8	0	4	9	4	0	4	8	0	0	3	0	4	0	1	4	0	5	43	48	47	Bacteria	Gemmatimonadota	unclassified_p_Gemmatimonadota	unclassified_p_Gemmatimonadota
OTU_10482	0	0	1	0	0	2	0	0	0	0	0	0	0	0	0	0	0	0	0	0	0	0	0	0	0	7	0	0	0	0	1	2	0	0	0	0	0	0	0	0	1	0	1	0	0	Bacteria	unclassified_k_Bacteria	unclassified_k_Bacteria	unclassified_k_Bacteria
OTU_10483	0	0	0	0	0	0	0	0	0	0	0	0	0	0	0	0	0	0	0	0	0	0	0	0	0	3	0	1	0	0	0	0	0	0	0	0	0	0	0	0	0	0	0	0	0	Bacteria	Patescibacteria	Parcubacteria	Candidatus_Yanofskybacteria
OTU_10484	0	0	0	0	0	0	0	0	0	0	0	0	0	0	0	0	0	0	0	0	0	0	0	5	0	0	0	0	6	0	0	0	1	0	0	0	0	0	0	0	0	0	0	0	0	Bacteria	Chloroflexi	Anaerolineae	Anaerolineales
OTU_10485	0	0	0	0	0	0	0	0	0	0	0	0	0	0	0	0	0	0	0	0	0	0	0	0	0	0	0	5	1	2	0	0	0	0	0	0	0	0	0	0	0	0	0	0	0	Bacteria	Firmicutes	Bacilli	Entomoplasmatales
OTU_10486	0	0	4	0	0	0	0	0	0	0	0	0	0	0	0	0	0	0	0	0	0	0	0	0	0	0	3	0	0	0	0	0	0	0	0	0	0	0	0	0	0	0	0	0	0	Bacteria	Proteobacteria	Gammaproteobacteria	unclassified_c_Gammaproteobacteria
OTU_10487	0	0	0	0	0	0	0	0	0	0	0	0	0	0	0	0	0	0	0	0	0	0	0	0	0	0	0	0	1	0	0	0	0	0	0	0	0	0	0	0	1	0	0	0	1	Bacteria	Verrucomicrobiota	Verrucomicrobiae	Chthoniobacterales
OTU_10488	0	0	0	0	0	0	0	0	0	0	0	0	0	0	0	0	0	0	0	0	0	0	0	1	0	0	0	0	4	9	0	0	0	0	4	0	0	0	0	0	0	0	2	0	0	Bacteria	unclassified_k_Bacteria	unclassified_k_Bacteria	unclassified_k_Bacteria
OTU_10489	0	0	0	0	0	0	0	0	0	0	0	0	0	0	0	0	0	0	0	0	0	0	0	0	0	0	0	0	5	0	0	1	0	0	0	0	0	0	0	0	2	0	0	0	0	Bacteria	Verrucomicrobiota	Verrucomicrobiae	Pedosphaerales
OTU_10491	0	0	0	0	0	0	0	0	0	0	0	0	0	0	0	0	0	0	0	0	0	0	0	0	0	0	0	1	0	0	0	2	0	0	0	0	0	0	0	0	0	0	0	0	0	Bacteria	Planctomycetota	Planctomycetes	Gemmatales
OTU_1049	15	92	6	12	128	1	8	64	48	2	20	28	36	77	56	7	4	0	10	5	0	4	7	11	20	14	2	48	20	16	20	4	4	7	16	17	8	5	10	4	33	24	6	0	0	Bacteria	Bacteroidota	Bacteroidia	Chitinophagales
OTU_10492	0	0	0	0	0	0	0	0	0	0	0	0	0	0	0	0	0	0	0	0	0	0	0	0	0	0	0	3	0	0	0	0	0	0	0	0	0	0	0	0	0	0	0	0	0	Bacteria	Proteobacteria	Gammaproteobacteria	unclassified_c_Gammaproteobacteria
OTU_10493	0	0	1	0	0	0	0	0	0	0	0	0	0	0	0	0	0	0	0	0	1	0	0	0	0	0	0	0	1	0	0	0	0	0	0	0	0	0	0	0	0	0	2	1	0	Bacteria	unclassified_k_Bacteria	unclassified_k_Bacteria	unclassified_k_Bacteria
OTU_10494	0	0	0	0	0	0	0	0	0	0	0	0	0	0	0	0	0	0	0	0	0	0	0	0	0	0	0	0	0	0	0	0	1	0	0	0	0	0	3	0	0	0	0	0	0	Bacteria	Chloroflexi	Ktedonobacteria	Ktedonobacterales
OTU_10495	0	2	0	1	0	0	3	0	2	0	0	0	0	0	0	0	0	0	0	0	2	0	0	0	1	0	0	0	8	0	0	0	0	0	0	0	1	0	0	0	0	0	0	1	0	Bacteria	Myxococcota	Polyangia	Polyangiales
OTU_10496	0	0	0	0	0	0	0	0	0	0	0	0	0	0	0	0	0	0	0	0	0	0	0	0	0	0	0	2	5	0	0	0	0	0	0	0	0	0	0	0	0	0	0	0	0	Bacteria	Dependentiae	Babeliae	Babeliales
OTU_10497	0	0	0	0	0	1	0	0	0	0	0	0	0	0	0	0	0	0	0	0	0	0	0	0	0	0	0	4	0	0	0	0	0	0	0	0	0	0	3	0	1	1	2	0	0	Bacteria	Actinobacteriota	Thermoleophilia	Solirubrobacterales
OTU_10498	0	0	0	0	0	0	0	0	0	0	0	0	0	0	0	0	0	0	0	0	0	0	0	0	0	0	0	0	3	2	0	0	0	0	0	0	0	0	0	0	0	0	0	0	0	Bacteria	Proteobacteria	Gammaproteobacteria	EV818SWSAP88
OTU_10499	0	0	0	0	0	0	0	0	0	0	0	0	0	0	0	0	0	0	0	0	0	0	0	0	0	0	0	1	0	0	4	0	0	2	0	0	0	0	0	0	0	0	0	0	0	Bacteria	Planctomycetota	Planctomycetes	Gemmatales
OTU_10500	0	0	0	0	0	0	0	0	0	0	0	0	0	0	0	0	1	0	0	0	0	0	0	0	0	0	0	0	6	1	0	0	0	0	3	0	0	0	0	0	0	0	0	0	0	Bacteria	Dependentiae	Babeliae	Babeliales
OTU_10501	0	0	0	0	0	0	0	0	0	0	0	0	0	0	0	0	0	0	0	0	0	0	0	0	0	0	0	0	2	1	0	0	0	0	0	0	0	0	0	0	0	0	0	1	2	Bacteria	Patescibacteria	Parcubacteria	Candidatus_Jorgensenbacteria
OTU_1050	14	10	3	16	0	0	156	9	1	0	1	2	3	0	0	26	1	4	17	3	0	0	0	2	0	3	0	3	3	2	7	1	0	2	0	0	7	0	2	0	3	1	0	0	0	Bacteria	Verrucomicrobiota	Verrucomicrobiae	Verrucomicrobiales
OTU_10502	0	0	0	0	0	0	0	0	0	0	0	0	0	0	0	0	0	0	1	1	3	0	0	0	0	0	0	0	0	3	0	0	0	0	0	0	0	0	0	1	0	0	0	0	0	Bacteria	unclassified_k_Bacteria	unclassified_k_Bacteria	unclassified_k_Bacteria
OTU_10503	0	0	0	0	0	1	0	0	0	0	0	0	0	0	0	0	0	3	0	3	2	3	2	3	0	0	0	0	4	6	1	0	0	0	0	0	1	0	0	0	0	1	3	0	1	Bacteria	unclassified_k_Bacteria	unclassified_k_Bacteria	unclassified_k_Bacteria
OTU_10504	0	0	1	0	0	0	0	0	0	0	1	0	0	0	0	0	1	0	0	5	3	0	0	0	2	0	0	0	0	0	0	0	0	0	0	0	0	0	0	0	0	0	0	0	0	Bacteria	Myxococcota	Polyangia	unclassified_c_Polyangia
OTU_10505	0	0	0	0	0	0	0	0	0	0	0	0	0	0	0	0	0	0	0	3	0	0	0	0	0	0	0	0	0	0	0	0	0	0	0	0	0	0	0	0	0	0	2	0	0	Bacteria	Actinobacteriota	Acidimicrobiia	unclassified_c_Acidimicrobiia
OTU_10506	0	0	0	0	0	0	0	0	0	0	0	0	0	0	0	0	0	0	0	0	0	0	0	0	1	0	0	1	3	0	0	0	3	0	0	1	2	0	0	0	0	0	0	0	0	Bacteria	Bacteroidota	Bacteroidia	Chitinophagales
OTU_10507	0	0	0	0	0	0	0	0	0	0	0	0	0	0	0	0	0	0	0	0	0	0	0	0	0	0	0	0	0	0	0	0	0	0	0	0	0	0	0	0	0	0	0	0	4	Bacteria	Patescibacteria	Parcubacteria	unclassified_c_Parcubacteria
OTU_10508	0	0	0	0	0	0	0	0	0	0	0	0	0	0	0	0	0	0	0	0	0	0	0	0	0	0	0	0	0	0	0	0	0	0	0	0	0	0	0	0	0	0	0	0	3	Bacteria	Patescibacteria	Parcubacteria	Candidatus_Yanofskybacteria
OTU_10509	0	0	0	0	0	0	0	0	0	0	0	0	1	0	0	0	0	0	0	2	0	1	0	0	1	0	0	3	1	0	1	0	1	1	0	0	0	0	0	0	2	0	0	1	0	Bacteria	Acidobacteriota	AT-s3-28	unclassified_c_AT-s3-28
OTU_10510	3	0	0	0	0	0	0	0	0	2	1	0	0	0	0	0	0	0	0	0	0	0	0	0	0	0	0	0	0	0	0	0	0	0	0	0	0	0	0	0	0	0	0	0	0	Bacteria	Proteobacteria	Gammaproteobacteria	Burkholderiales
OTU_10511	0	0	0	3	0	0	0	0	0	0	1	0	0	0	0	1	0	0	1	0	0	0	0	0	0	0	1	0	0	0	0	1	0	0	0	0	1	0	0	0	1	0	0	0	0	Bacteria	Chloroflexi	Chloroflexia	Chloroflexales
OTU_1051	11	1	3	1	1	0	5	0	2	0	0	1	0	0	0	1	0	0	27	12	9	11	11	0	4	3	0	6	0	2	85	26	1	21	1	0	0	0	1	0	1	0	2	0	0	Bacteria	Bacteroidota	Bacteroidia	Cytophagales
OTU_10512	0	0	0	0	0	0	0	0	0	0	0	0	0	0	0	0	0	0	0	0	0	0	0	0	0	0	0	0	0	0	0	0	0	0	0	3	0	0	0	0	0	0	0	0	0	Bacteria	Proteobacteria	Gammaproteobacteria	unclassified_c_Gammaproteobacteria
OTU_105	12	106	23	8	322	750	9	13	436	62	128	101	78	560	67	10	22	27	20	10	20	21	18	41	23	359	547	61	138	77	16	51	131	1	94	259	48	116	163	8	133	820	80	57	78	Bacteria	Actinobacteriota	Actinobacteria	Streptosporangiales
OTU_10513	1	0	0	1	0	0	6	1	2	0	0	1	0	0	0	0	0	0	0	0	0	0	0	0	0	0	0	0	0	0	0	0	0	0	0	0	0	0	0	0	0	0	0	0	0	Bacteria	Bacteroidota	Bacteroidia	Cytophagales
OTU_10514	4	0	0	3	0	0	0	0	0	0	0	0	0	0	0	0	0	0	0	0	0	0	0	0	0	0	0	0	0	0	0	0	0	0	0	0	0	0	0	0	0	0	0	0	0	Bacteria	unclassified_k_Bacteria	unclassified_k_Bacteria	unclassified_k_Bacteria
OTU_10515	0	0	19	1	1	0	0	1	0	0	0	0	0	0	1	0	3	3	1	0	12	7	11	18	4	1	1	2	4	5	6	9	2	3	0	5	5	1	2	1	3	3	14	6	6	Bacteria	Actinobacteriota	Acidimicrobiia	IMCC26256
OTU_10516	0	0	0	0	0	0	0	0	0	0	0	0	0	0	0	0	0	0	0	0	0	0	0	0	0	0	0	0	0	0	0	0	0	0	0	0	0	0	0	0	0	0	0	0	3	Bacteria	unclassified_k_Bacteria	unclassified_k_Bacteria	unclassified_k_Bacteria
OTU_10517	0	0	0	0	0	0	0	0	0	0	0	0	0	0	0	0	0	0	0	1	0	0	0	0	0	0	0	1	0	0	0	3	0	0	1	2	0	0	0	0	0	0	0	1	0	Bacteria	Verrucomicrobiota	Chlamydiae	Chlamydiales
OTU_10518	0	0	0	0	0	0	0	0	0	0	0	0	3	2	0	0	0	0	0	0	0	0	0	0	0	0	0	0	0	0	0	0	0	0	0	0	0	0	0	0	0	0	0	0	0	Bacteria	Verrucomicrobiota	Chlamydiae	Chlamydiales
OTU_10519	0	0	0	0	0	0	0	0	0	0	0	0	0	0	0	0	0	0	0	0	0	0	0	0	0	0	0	0	0	0	0	0	0	0	0	0	0	0	0	0	0	0	0	3	0	Bacteria	Patescibacteria	Saccharimonadia	Saccharimonadales
OTU_10520	22	9	37	17	7	12	37	22	3	3	3	7	5	5	4	85	8	16	27	5	20	68	19	46	17	3	3	11	8	20	33	15	5	9	1	2	86	0	1	19	4	6	17	19	12	Bacteria	Proteobacteria	Alphaproteobacteria	Sphingomonadales
OTU_10521	0	0	0	0	0	0	0	0	0	0	0	0	0	0	0	0	1	0	0	0	0	0	0	0	0	0	0	0	0	0	0	0	0	0	0	0	0	0	0	1	0	0	0	1	3	Bacteria	Firmicutes	unclassified_p_Firmicutes	unclassified_p_Firmicutes
OTU_10522	0	0	0	0	0	0	0	0	0	0	2	0	1	0	0	0	2	0	0	0	0	0	1	0	1	3	0	3	1	0	1	1	0	1	0	0	3	0	2	3	1	1	3	0	3	Bacteria	Gemmatimonadota	Gemmatimonadetes	Gemmatimonadales
OTU_10523	0	0	0	0	0	0	0	0	0	0	0	0	0	0	0	0	0	0	0	0	0	1	0	0	0	0	0	0	1	1	0	0	4	0	0	0	0	0	0	0	0	0	0	4	7	Bacteria	Myxococcota	bacteriap25	unclassified_c_bacteriap25
OTU_10524	0	0	0	0	0	0	0	0	0	0	0	0	0	0	0	0	0	0	0	3	1	0	0	0	0	0	0	0	0	0	0	0	0	0	0	0	0	0	0	0	0	0	0	0	0	Bacteria	Myxococcota	Polyangia	Polyangiales
OTU_10525	2	0	0	2	0	0	0	0	0	0	0	0	0	0	0	0	0	0	0	0	0	0	0	0	0	0	0	0	0	0	0	0	0	1	0	0	0	0	0	0	0	0	0	3	9	Bacteria	Proteobacteria	Gammaproteobacteria	Pseudomonadales
OTU_10526	0	0	0	0	0	0	0	0	0	0	0	0	0	0	0	0	0	1	2	2	0	0	0	0	0	0	0	0	0	0	0	0	0	0	0	0	0	0	0	0	0	0	0	0	0	Bacteria	unclassified_k_Bacteria	unclassified_k_Bacteria	unclassified_k_Bacteria
OTU_1052	60	18	0	21	2	1	71	31	6	1	4	10	0	0	1	46	5	1	3	0	2	2	2	0	5	3	4	6	1	0	11	3	0	2	3	0	15	0	1	3	1	2	3	0	1	Bacteria	Proteobacteria	Gammaproteobacteria	Burkholderiales
OTU_10527	1	1	0	0	0	0	0	0	0	0	0	0	3	0	1	0	0	0	0	0	0	0	0	0	0	0	0	0	0	0	0	0	0	0	0	0	0	0	0	0	0	0	0	0	0	Bacteria	Proteobacteria	Gammaproteobacteria	unclassified_c_Gammaproteobacteria
OTU_10529	2	0	0	2	0	0	0	0	0	0	0	0	0	0	0	0	0	0	0	0	0	0	0	0	0	0	0	0	0	0	0	0	0	0	0	0	0	0	0	0	0	0	0	0	0	Bacteria	unclassified_k_Bacteria	unclassified_k_Bacteria	unclassified_k_Bacteria
OTU_10530	0	0	0	0	0	0	0	2	0	0	0	0	0	0	0	0	0	0	4	0	0	0	0	0	0	1	1	0	0	0	0	0	0	0	0	0	0	0	0	0	0	0	0	0	0	Bacteria	Bacteroidota	Bacteroidia	Cytophagales
OTU_1053	0	0	0	1	0	0	0	0	0	0	0	0	0	0	0	2	0	0	0	1	0	0	0	0	0	0	0	1	0	0	1	0	0	0	5	35	11	104	26	0	0	0	0	0	0	Bacteria	Chloroflexi	Anaerolineae	RBG-13-54-9
OTU_10531	0	0	0	0	0	0	0	0	0	0	0	0	0	0	0	1	0	0	2	0	0	0	0	0	3	1	0	0	0	0	0	1	0	0	1	1	0	0	0	0	0	0	0	0	0	Bacteria	unclassified_k_Bacteria	unclassified_k_Bacteria	unclassified_k_Bacteria
OTU_10532	3	0	0	0	0	0	0	2	0	0	0	0	0	0	0	0	0	0	0	0	0	0	0	0	0	0	0	0	0	0	0	0	0	0	0	0	0	0	0	0	0	0	0	0	0	Bacteria	unclassified_k_Bacteria	unclassified_k_Bacteria	unclassified_k_Bacteria
OTU_10533	2	1	0	0	0	0	2	0	0	0	0	0	0	0	0	1	1	1	0	0	1	1	0	0	0	0	0	2	0	0	0	0	0	1	0	0	0	0	0	1	0	1	0	0	0	Bacteria	Acidobacteriota	Vicinamibacteria	Vicinamibacterales
OTU_10534	1	2	0	0	0	0	2	1	0	0	0	0	0	0	0	1	0	0	0	0	0	0	0	0	0	0	0	0	2	0	0	0	0	0	0	0	0	0	0	1	0	0	0	0	0	Bacteria	Planctomycetota	Planctomycetes	Gemmatales
OTU_10535	0	2	0	0	0	0	0	0	1	0	0	0	0	0	1	0	0	0	0	0	0	0	0	0	0	0	0	0	0	0	1	0	0	0	1	0	1	0	0	0	0	0	0	0	0	Bacteria	Acidobacteriota	Acidobacteriae	Bryobacterales
OTU_10536	0	0	0	0	0	0	0	0	0	0	0	0	0	0	0	0	0	0	0	0	0	0	0	0	0	0	0	0	0	0	0	0	0	0	0	0	0	0	0	0	0	0	3	0	0	Bacteria	Proteobacteria	Gammaproteobacteria	Diplorickettsiales
OTU_10537	0	0	0	0	0	0	0	0	0	0	0	1	0	0	0	2	0	0	0	1	1	0	0	0	0	0	0	0	0	0	0	0	0	0	0	0	0	0	0	0	0	0	0	0	0	Bacteria	SAR324_cladeMarine_group_B	unclassified_p_SAR324_cladeMarine_group_B	unclassified_p_SAR324_cladeMarine_group_B
OTU_10538	5	1	0	9	0	0	9	8	1	0	0	2	1	0	0	11	0	0	1	0	0	4	1	0	1	0	0	0	3	0	0	0	0	0	0	0	5	0	0	0	0	0	0	0	0	Bacteria	Proteobacteria	Alphaproteobacteria	Rhizobiales
OTU_10539	0	0	0	0	0	0	0	0	0	0	0	0	0	0	0	0	0	0	0	3	0	1	0	0	0	0	0	0	0	0	0	0	0	3	0	0	0	0	0	0	0	0	0	0	0	Bacteria	MBNT15	unclassified_p_MBNT15	unclassified_p_MBNT15
OTU_10540	0	0	1	0	0	0	0	0	0	0	0	0	0	0	0	0	0	0	0	0	0	0	1	2	0	0	0	0	0	0	0	0	0	0	0	0	0	0	0	0	0	0	0	0	0	Bacteria	Myxococcota	bacteriap25	unclassified_c_bacteriap25
OTU_10541	0	0	0	0	0	0	0	0	0	0	0	0	0	0	0	0	0	0	0	2	1	0	0	0	0	0	0	0	0	0	0	0	0	0	0	0	0	0	0	0	0	0	0	0	0	Bacteria	Proteobacteria	Gammaproteobacteria	Diplorickettsiales
OTU_10542	0	0	0	0	0	0	0	0	0	1	0	0	0	0	0	0	0	0	0	1	1	3	4	0	1	0	0	0	0	0	0	0	0	0	0	0	0	0	0	0	0	0	0	3	0	Bacteria	Acidobacteriota	Vicinamibacteria	Vicinamibacterales
OTU_10543	0	0	0	0	0	0	0	0	0	0	0	0	0	0	0	0	0	0	0	0	0	0	0	0	0	0	0	0	0	0	0	0	0	0	1	4	0	0	0	0	0	0	0	0	0	Bacteria	Patescibacteria	Berkelbacteria	unclassified_c_Berkelbacteria
OTU_1054	3	10	4	1	0	2	0	2	1	0	2	0	0	0	0	0	13	8	5	7	6	6	4	4	8	43	24	16	9	0	24	20	8	7	8	1	8	0	3	6	6	1	1	9	11	Bacteria	Actinobacteriota	MB-A2-108	unclassified_c_MB-A2-108
OTU_10544	34	116	123	102	174	363	28	70	245	338	131	105	225	149	53	97	129	317	121	171	186	140	158	189	176	314	347	43	62	31	40	52	29	16	27	59	62	10	15	39	166	183	39	27	37	Bacteria	Proteobacteria	Alphaproteobacteria	Acetobacterales
OTU_10545	0	0	0	0	0	0	0	0	0	0	0	0	0	0	0	0	0	0	0	0	0	0	0	0	0	0	0	0	0	0	0	0	0	0	0	0	0	0	0	0	0	3	0	0	0	Bacteria	Elusimicrobiota	Lineage_IIa	unclassified_c_Lineage_IIa
OTU_10546	0	0	0	0	0	0	0	0	0	0	0	0	0	0	0	0	0	0	0	0	0	3	7	0	0	0	0	0	0	0	0	0	0	0	0	0	0	0	1	0	0	0	0	0	0	Bacteria	Verrucomicrobiota	Chlamydiae	Chlamydiales
OTU_10547	0	0	0	0	0	0	0	0	0	0	0	0	0	0	0	0	0	0	3	12	8	5	1	0	1	0	0	2	0	0	3	1	0	1	0	0	0	0	0	0	0	0	1	0	0	Bacteria	Chloroflexi	TK10	unclassified_c_TK10
OTU_10548	0	0	0	0	0	0	0	0	0	0	0	0	0	0	0	3	0	0	0	0	0	3	0	0	0	0	0	0	0	0	0	0	0	0	0	0	0	0	0	0	0	0	0	0	0	Bacteria	Acidobacteriota	Blastocatellia	DS-100
OTU_10549	95	183	21	133	15	6	262	238	25	2	2	9	3	3	7	13	16	4	347	308	207	213	72	15	142	35	14	91	86	58	64	30	9	3	13	3	72	4	25	99	14	5	136	98	21	Bacteria	Acidobacteriota	Blastocatellia	unclassified_c_Blastocatellia
OTU_10550	0	0	0	0	0	0	0	0	0	0	0	2	0	0	0	0	0	0	0	0	0	0	0	0	0	0	0	0	0	0	0	0	0	0	0	0	1	0	0	0	0	1	0	2	0	Bacteria	Proteobacteria	Gammaproteobacteria	unclassified_c_Gammaproteobacteria
OTU_10551	0	0	0	0	0	0	0	0	0	0	0	0	0	0	0	0	0	0	0	0	0	0	0	0	0	0	0	0	0	0	0	0	0	0	3	0	0	0	0	0	0	0	0	0	0	Bacteria	Patescibacteria	Microgenomatia	Candidatus_Levybacteria
OTU_1055	1	0	41	3	6	5	8	3	0	0	1	3	0	1	0	1	13	2	2	6	1	3	3	13	7	2	13	90	1	1	2	3	4	0	3	2	0	0	0	0	1	0	64	5	0	Bacteria	Proteobacteria	Gammaproteobacteria	Burkholderiales
OTU_10552	0	1	0	0	0	1	0	0	0	0	1	1	0	0	1	1	1	2	4	5	2	3	1	8	1	2	0	6	11	76	3	8	9	4	13	53	3	33	3	2	5	8	21	23	28	Bacteria	Acidobacteriota	Subgroup_5	unclassified_c_Subgroup_5
OTU_10553	0	0	0	0	0	0	0	0	0	0	0	0	0	0	0	0	0	0	0	0	0	0	3	0	2	0	0	0	2	2	0	0	0	0	0	1	0	0	0	0	0	0	0	0	0	Bacteria	Acidobacteriota	Subgroup_22	unclassified_c_Subgroup_22
OTU_10554	0	0	0	0	0	0	1	3	0	0	1	0	0	0	0	0	0	0	0	0	0	3	0	0	0	0	0	0	0	0	0	0	0	0	0	0	0	0	0	0	0	0	0	0	0	Bacteria	Proteobacteria	Gammaproteobacteria	unclassified_c_Gammaproteobacteria
OTU_10555	0	2	4	1	8	28	0	0	23	7	42	50	7	24	25	0	7	2	1	1	0	7	0	3	1	3	7	11	2	1	9	14	8	0	5	2	20	18	0	9	21	32	0	5	12	Bacteria	Actinobacteriota	Acidimicrobiia	IMCC26256
OTU_10556	0	0	0	0	0	0	0	0	0	0	0	0	0	0	0	0	0	0	0	0	0	3	0	0	0	0	0	0	0	0	0	0	0	0	0	0	0	0	0	0	0	0	0	0	0	Bacteria	Proteobacteria	Gammaproteobacteria	unclassified_c_Gammaproteobacteria
OTU_10557	0	1	0	0	0	0	0	0	0	0	0	0	0	0	0	0	0	0	0	0	0	0	0	0	0	0	0	0	0	0	1	0	0	0	0	0	0	0	0	0	0	1	0	3	0	Bacteria	unclassified_k_Bacteria	unclassified_k_Bacteria	unclassified_k_Bacteria
OTU_10558	1	0	0	0	5	4	0	0	3	15	24	23	15	24	18	0	0	1	0	0	0	3	0	0	0	0	3	1	0	0	0	1	0	0	0	5	1	4	0	0	2	0	0	1	0	Bacteria	Actinobacteriota	Acidimicrobiia	IMCC26256
OTU_10559	0	0	0	0	0	0	0	0	0	0	0	0	0	0	0	0	0	0	0	0	0	0	0	0	0	0	0	0	0	0	0	0	0	0	5	0	0	0	0	0	0	0	0	0	1	Bacteria	Patescibacteria	Parcubacteria	Candidatus_Staskawiczbacteria
OTU_10560	0	0	0	0	0	0	0	0	0	0	0	0	0	0	0	0	0	0	0	0	0	0	0	0	0	0	0	0	0	0	0	0	0	0	0	0	0	0	0	0	0	3	0	0	0	Bacteria	Patescibacteria	Parcubacteria	Candidatus_Jorgensenbacteria
OTU_10561	0	0	0	0	0	0	0	0	0	0	0	0	2	1	0	0	0	0	0	0	0	0	0	0	0	0	0	0	0	0	0	0	0	0	0	0	0	0	0	0	0	0	0	0	0	Bacteria	Proteobacteria	Gammaproteobacteria	unclassified_c_Gammaproteobacteria
OTU_10562	0	0	0	0	0	0	0	0	2	1	0	0	2	1	0	0	0	0	0	0	0	0	0	0	0	0	0	0	0	0	0	0	0	0	0	0	0	0	0	0	0	0	0	0	0	Bacteria	Planctomycetota	Phycisphaerae	Tepidisphaerales
OTU_10563	0	0	0	0	0	0	0	0	0	0	0	0	0	0	0	0	0	0	0	0	0	0	0	0	0	0	0	0	0	0	0	0	0	0	2	2	0	0	0	0	0	0	0	0	0	Bacteria	Proteobacteria	Alphaproteobacteria	Rickettsiales
OTU_10564	0	0	0	0	0	0	0	0	0	0	0	0	0	0	0	0	0	0	0	0	0	0	0	0	0	0	0	0	0	0	0	0	0	0	0	0	0	0	0	0	0	3	0	0	0	Bacteria	Patescibacteria	Parcubacteria	unclassified_c_Parcubacteria
OTU_10565	7	3	22	2	3	4	1	1	0	3	1	1	0	1	0	2	5	5	81	54	151	119	76	11	14	2	1	53	30	28	22	23	17	16	24	6	67	3	8	14	17	20	27	48	61	Bacteria	Methylomirabilota	Methylomirabilia	Rokubacteriales
OTU_10566	0	0	0	0	0	0	0	0	0	0	0	0	0	0	0	0	0	0	0	0	0	0	5	0	0	0	0	0	0	0	0	0	0	0	0	0	0	0	0	0	0	0	0	0	0	Bacteria	Patescibacteria	ABY1	Candidatus_Kerfeldbacteria
OTU_1056	67	0	0	6	0	1	61	8	0	0	2	4	0	0	0	5	0	2	8	0	0	0	0	0	0	0	0	0	0	0	0	0	0	0	0	0	0	0	4	1	0	0	3	0	0	Bacteria	Chloroflexi	Anaerolineae	SBR1031
OTU_10567	4	0	0	0	0	0	0	0	0	0	0	0	0	0	0	0	0	0	1	0	0	0	0	0	0	0	0	0	1	0	0	0	0	0	0	0	1	0	0	0	0	0	0	0	0	Bacteria	unclassified_k_Bacteria	unclassified_k_Bacteria	unclassified_k_Bacteria
OTU_10568	0	0	0	0	0	0	0	0	0	0	0	0	0	0	0	0	0	0	0	0	0	0	3	0	0	0	0	0	0	0	0	0	0	0	0	0	0	0	0	0	0	0	0	0	0	Bacteria	Myxococcota	Polyangia	unclassified_c_Polyangia
OTU_10569	1	0	1	1	0	1	0	0	1	0	0	0	0	0	1	5	28	0	0	0	0	0	2	0	2	1	3	0	0	0	1	0	0	0	0	0	0	0	0	0	0	0	3	0	0	Bacteria	Proteobacteria	Gammaproteobacteria	unclassified_c_Gammaproteobacteria
OTU_10570	0	0	0	0	0	0	0	0	0	0	0	0	0	0	0	0	0	0	0	0	0	0	0	0	0	0	0	0	0	0	0	0	0	0	0	0	0	0	0	0	3	0	0	0	1	Bacteria	Patescibacteria	Parcubacteria	unclassified_c_Parcubacteria
OTU_1057	0	2	0	3	24	0	2	6	72	43	40	26	42	36	4	1	0	0	0	0	0	3	0	2	1	0	0	0	0	0	0	0	0	0	2	0	0	0	0	0	2	3	1	1	0	Bacteria	Gemmatimonadota	Gemmatimonadetes	Gemmatimonadales
OTU_10571	0	0	0	0	0	0	0	0	0	0	0	0	0	0	0	0	0	0	0	0	0	0	1	0	0	0	0	0	0	0	0	0	0	0	0	0	0	0	2	0	0	0	0	0	0	Bacteria	Proteobacteria	Gammaproteobacteria	unclassified_c_Gammaproteobacteria
OTU_10572	0	0	0	0	0	0	0	0	0	0	0	1	0	0	0	0	0	0	0	0	0	0	0	0	0	0	0	0	0	0	0	0	0	0	1	0	0	0	1	0	5	5	0	0	0	Bacteria	Firmicutes	Bacilli	Paenibacillales
OTU_10573	0	0	0	0	0	0	3	0	0	0	0	0	0	0	0	0	0	0	0	0	0	0	3	0	0	0	0	0	0	0	0	0	0	0	0	0	0	0	0	0	0	0	0	0	0	Bacteria	SAR324_cladeMarine_group_B	unclassified_p_SAR324_cladeMarine_group_B	unclassified_p_SAR324_cladeMarine_group_B
OTU_10574	0	0	8	0	0	0	2	0	0	0	0	0	0	0	0	1	0	0	0	0	1	0	4	3	0	0	0	1	4	0	0	0	0	0	0	0	0	0	0	0	0	0	2	4	3	Bacteria	Myxococcota	bacteriap25	unclassified_c_bacteriap25
OTU_10575	0	0	0	0	0	0	0	0	0	0	0	0	0	0	0	0	0	0	0	0	0	0	2	0	0	1	0	0	0	0	0	0	0	0	0	0	0	0	0	0	0	0	0	0	0	Bacteria	Chloroflexi	Ktedonobacteria	C0119
OTU_10576	0	0	0	0	0	0	0	0	0	0	0	0	0	0	0	0	0	0	0	0	0	0	0	0	0	0	0	0	0	0	0	0	0	0	0	0	0	0	0	0	4	0	0	0	0	Bacteria	unclassified_k_Bacteria	unclassified_k_Bacteria	unclassified_k_Bacteria
OTU_10577	0	0	0	0	0	0	0	0	0	0	0	0	0	0	0	0	0	0	0	0	0	0	0	0	0	0	0	0	0	0	0	0	0	0	0	0	0	0	0	0	1	3	0	0	0	Bacteria	unclassified_k_Bacteria	unclassified_k_Bacteria	unclassified_k_Bacteria
OTU_10578	1	0	3	0	0	5	0	0	0	0	1	0	0	0	0	0	0	1	3	4	1	0	0	0	1	4	0	0	0	0	0	1	0	0	0	0	0	0	0	0	0	0	0	0	0	Bacteria	Proteobacteria	Gammaproteobacteria	Oceanospirillales
OTU_10579	0	0	0	0	0	0	0	0	0	0	0	0	3	0	0	0	0	0	0	0	0	0	0	0	0	0	0	0	0	0	0	0	0	0	0	0	0	0	0	0	0	0	0	0	0	Bacteria	Patescibacteria	Saccharimonadia	Saccharimonadales
OTU_10580	0	0	0	0	0	0	0	0	0	0	0	0	0	0	0	0	0	0	0	0	2	0	1	0	0	0	1	1	1	0	0	0	0	0	0	0	0	0	0	0	0	0	0	0	1	Bacteria	Proteobacteria	Gammaproteobacteria	unclassified_c_Gammaproteobacteria
OTU_10581	0	0	0	0	0	0	0	0	0	0	0	0	0	0	0	0	0	0	0	0	4	0	0	0	0	0	0	0	0	0	0	0	0	0	0	0	0	0	0	0	0	0	0	0	0	Bacteria	Acidobacteriota	Subgroup_11	unclassified_c_Subgroup_11
OTU_10582	0	0	0	0	0	0	0	0	0	0	0	0	0	0	0	0	0	0	0	0	0	0	0	0	0	0	0	0	0	0	0	0	0	0	0	0	0	0	0	0	0	0	0	3	0	Bacteria	unclassified_k_Bacteria	unclassified_k_Bacteria	unclassified_k_Bacteria
OTU_10583	0	1	0	0	0	0	0	0	0	0	0	0	0	0	0	0	0	0	0	0	0	0	0	0	0	0	0	0	0	0	0	0	0	0	0	0	0	0	0	0	0	0	0	3	0	Bacteria	Firmicutes	unclassified_p_Firmicutes	unclassified_p_Firmicutes
OTU_10584	0	3	0	0	7	0	2	1	24	5	4	5	32	11	4	0	1	0	0	1	0	0	0	0	0	0	1	2	0	1	0	0	0	0	2	0	2	3	8	1	3	1	2	0	0	Bacteria	Actinobacteriota	Actinobacteria	Frankiales
OTU_1058	50	13	10	7	5	11	72	15	11	8	11	11	4	9	3	37	10	10	43	15	5	33	9	5	30	10	6	20	114	2	16	12	1	6	2	3	17	8	18	1	0	10	29	5	5	Bacteria	Proteobacteria	Gammaproteobacteria	Pseudomonadales
OTU_10585	1	0	0	1	0	0	0	1	0	0	0	0	0	0	0	0	0	0	0	1	0	3	0	0	0	0	2	0	0	0	0	0	0	0	0	0	0	0	0	0	0	0	0	0	0	Bacteria	unclassified_k_Bacteria	unclassified_k_Bacteria	unclassified_k_Bacteria
OTU_10586	0	0	0	0	0	0	0	0	0	0	0	0	0	0	0	0	0	0	0	0	3	0	0	3	0	0	0	0	0	0	0	0	0	0	0	0	0	0	0	0	0	0	0	1	0	Bacteria	Methylomirabilota	Methylomirabilia	Rokubacteriales
OTU_10587	0	0	0	0	0	0	0	0	0	3	1	0	2	1	0	0	0	0	0	0	0	0	0	0	0	0	0	0	0	0	0	0	0	0	0	0	0	0	0	0	0	0	1	0	0	Bacteria	Actinobacteriota	Acidimicrobiia	IMCC26256
OTU_10588	0	0	0	0	0	0	0	0	0	0	0	0	12	1	0	0	0	0	0	0	0	0	0	0	0	0	0	0	0	0	0	0	0	0	0	0	0	0	0	0	0	0	0	0	0	Bacteria	Actinobacteriota	Actinobacteria	unclassified_c_Actinobacteria
OTU_10589	0	1	0	1	0	0	0	0	0	0	0	4	0	0	0	0	0	0	0	0	3	0	0	0	0	0	0	0	0	0	0	0	0	0	0	1	0	0	0	0	0	0	0	0	0	Bacteria	Proteobacteria	Gammaproteobacteria	unclassified_c_Gammaproteobacteria
OTU_10590	0	0	0	0	0	0	0	0	0	0	0	0	0	0	0	0	0	0	0	0	2	0	1	0	0	0	0	0	0	0	0	0	0	0	1	0	0	0	0	0	0	0	0	0	1	Bacteria	Verrucomicrobiota	Omnitrophia	Omnitrophales
OTU_10591	0	0	0	0	0	0	0	0	0	0	0	0	0	0	0	0	0	0	0	0	0	0	0	0	0	0	0	0	0	0	0	0	0	0	0	0	0	0	0	0	0	0	0	3	0	Bacteria	Actinobacteriota	Thermoleophilia	Gaiellales
OTU_10592	0	0	0	0	0	0	0	0	0	0	0	0	0	0	0	0	0	0	0	0	3	0	0	0	0	0	0	0	0	0	0	0	0	0	0	0	0	0	0	0	1	0	0	0	0	Bacteria	Proteobacteria	Alphaproteobacteria	unclassified_c_Alphaproteobacteria
OTU_10593	0	0	0	0	0	0	0	0	0	0	0	0	0	0	0	0	0	0	0	0	4	0	0	0	0	0	0	0	0	0	0	0	0	0	0	0	0	0	0	0	0	0	0	0	0	Bacteria	Bdellovibrionota	Oligoflexia	0319-6G20
OTU_10594	0	0	0	0	0	0	0	0	1	0	0	0	4	5	0	0	0	0	0	0	0	0	0	0	0	0	0	0	0	0	0	0	0	0	0	0	0	0	0	0	0	0	0	0	0	Bacteria	Bdellovibrionota	Oligoflexia	0319-6G20
OTU_1059	40	6	1	16	3	3	31	12	0	0	1	0	3	0	0	9	1	0	16	3	3	13	5	3	13	2	1	4	1	2	11	0	0	4	0	0	9	3	0	6	0	0	2	0	0	Bacteria	Chloroflexi	Anaerolineae	SBR1031
OTU_10595	0	1	0	0	0	0	0	0	0	0	0	0	1	2	0	0	1	0	0	2	1	5	0	0	0	3	2	0	0	0	1	0	3	0	0	0	0	0	0	0	0	0	1	0	0	Bacteria	Myxococcota	Polyangia	Haliangiales
OTU_10596	6	0	0	0	0	0	0	0	0	0	0	0	1	0	0	0	0	0	0	0	0	0	0	0	0	0	0	0	0	0	0	0	0	0	0	0	1	0	0	0	0	0	0	0	0	Bacteria	Chloroflexi	unclassified_p_Chloroflexi	unclassified_p_Chloroflexi
OTU_10597	0	0	0	0	0	0	0	0	0	0	0	0	0	0	0	0	2	0	0	0	0	2	0	0	0	1	0	1	0	0	0	0	1	0	0	0	2	0	0	0	0	0	0	0	0	Bacteria	Proteobacteria	Alphaproteobacteria	Rhodobacterales
OTU_10598	0	0	0	0	0	0	0	0	0	0	0	0	0	0	0	0	0	0	0	0	0	0	0	0	0	0	0	0	0	0	0	0	0	0	0	0	2	0	0	0	0	0	3	0	0	Bacteria	Chloroflexi	Ktedonobacteria	C0119
OTU_10599	0	0	0	0	0	0	0	0	0	0	0	0	0	0	0	0	0	0	0	0	0	5	0	0	0	0	0	0	0	0	0	0	0	0	0	0	2	0	0	4	0	0	0	0	0	Bacteria	Gemmatimonadota	Gemmatimonadetes	Gemmatimonadales
OTU_10600	0	0	0	0	0	0	0	0	0	0	0	0	0	0	0	0	0	0	0	0	0	4	0	0	0	0	0	0	0	0	0	0	1	0	0	0	0	0	0	0	0	0	0	0	0	Bacteria	Myxococcota	Polyangia	unclassified_c_Polyangia
OTU_1060	0	0	0	0	0	0	2	0	2	3	24	71	1	2	101	3	0	2	0	0	5	5	4	27	1	1	0	45	28	26	8	22	8	12	14	2	20	1	10	14	25	0	22	26	31	Bacteria	Planctomycetota	Planctomycetes	Gemmatales
OTU_10601	0	0	0	0	0	0	0	0	0	0	0	0	0	0	0	0	0	1	0	0	0	1	1	0	0	0	0	0	0	0	0	0	0	0	3	0	0	0	0	0	0	0	0	0	0	Bacteria	Acidobacteriota	Vicinamibacteria	Vicinamibacterales
OTU_10602	0	0	8	0	0	0	0	0	0	0	0	0	0	0	0	0	0	0	0	0	4	3	2	0	3	0	0	0	1	7	1	1	0	4	1	0	0	0	0	0	0	0	3	0	0	Bacteria	Actinobacteriota	Actinobacteria	Micromonosporales
OTU_10603	0	0	0	0	0	0	0	0	0	0	0	0	0	0	0	0	0	0	0	0	0	0	0	0	0	0	0	6	0	0	6	2	0	0	0	0	2	0	0	1	0	0	2	3	5	Bacteria	Proteobacteria	Gammaproteobacteria	Burkholderiales
OTU_10604	0	0	2	0	0	0	0	0	0	0	0	0	0	0	0	0	0	2	0	0	0	0	0	1	0	0	0	0	0	0	0	0	0	0	0	0	0	0	0	0	0	0	5	0	0	Bacteria	unclassified_k_Bacteria	unclassified_k_Bacteria	unclassified_k_Bacteria
OTU_10605	0	0	0	0	2	0	0	0	0	0	0	0	0	0	0	0	4	0	0	0	2	1	2	0	0	0	0	0	0	0	0	1	0	0	1	0	0	0	0	0	0	0	0	0	0	Bacteria	Actinobacteriota	unclassified_p_Actinobacteriota	unclassified_p_Actinobacteriota
OTU_10606	0	0	0	0	0	0	0	0	0	0	0	0	0	0	0	0	0	0	0	0	0	0	0	0	0	0	0	0	0	0	0	0	0	0	0	0	0	0	0	0	0	0	4	0	0	Bacteria	Verrucomicrobiota	Chlamydiae	Chlamydiales
OTU_10607	4	0	1	2	0	1	3	4	0	0	0	0	1	0	0	0	0	1	1	0	5	6	0	0	0	0	1	0	0	2	3	2	0	2	0	0	5	0	1	1	0	1	0	0	0	Bacteria	Acidobacteriota	Vicinamibacteria	Subgroup_17
OTU_10608	0	1	0	0	0	0	0	0	0	0	0	0	0	0	0	0	0	0	0	0	0	0	0	0	0	0	0	0	0	0	2	0	0	4	0	0	0	0	0	0	0	0	0	0	0	Bacteria	Proteobacteria	Gammaproteobacteria	Burkholderiales
OTU_10609	0	0	0	2	0	0	1	0	0	2	0	0	0	0	2	1	0	0	1	0	0	0	2	0	0	0	0	0	0	0	1	0	0	0	0	0	2	0	0	0	0	0	1	0	0	Bacteria	Proteobacteria	Gammaproteobacteria	Ga0077536
OTU_10610	0	0	0	1	0	0	7	2	1	0	0	0	0	0	0	0	0	0	0	0	0	0	0	0	0	0	0	0	1	0	0	0	0	0	0	0	0	0	1	0	0	0	0	0	0	Bacteria	Myxococcota	Polyangia	Polyangiales
OTU_10611	0	0	0	1	1	0	0	0	0	0	0	0	0	0	0	0	0	0	1	0	0	0	0	0	0	0	0	0	0	0	0	0	0	0	0	0	0	0	1	0	0	0	1	0	0	Bacteria	Chloroflexi	Anaerolineae	SBR1031
OTU_10612	0	0	0	0	0	0	0	0	0	0	0	0	0	0	0	0	0	2	0	0	0	0	0	0	0	0	0	0	0	0	0	0	0	1	0	0	0	0	0	0	0	0	0	0	0	Bacteria	Patescibacteria	Microgenomatia	Candidatus_Woesebacteria
OTU_10613	0	0	0	3	0	0	0	0	0	0	0	0	0	0	0	0	0	0	2	0	0	0	2	0	1	0	0	0	0	0	0	0	0	0	0	0	0	0	0	0	0	0	0	0	0	Bacteria	unclassified_k_Bacteria	unclassified_k_Bacteria	unclassified_k_Bacteria
OTU_1061	3	45	2	5	30	33	0	21	11	54	88	82	32	33	27	2	15	6	7	9	10	4	7	7	12	12	14	34	9	3	14	10	10	6	7	11	15	4	8	3	2	3	8	10	9	Bacteria	Chloroflexi	JG30-KF-CM66	unclassified_c_JG30-KF-CM66
OTU_10614	0	1	0	0	1	0	0	0	0	2	8	0	0	3	0	0	0	0	0	0	0	0	0	0	0	0	0	0	0	0	0	0	0	0	0	0	0	0	0	0	0	0	0	0	0	Bacteria	Bacteroidota	Bacteroidia	Sphingobacteriales
OTU_10615	0	0	0	3	0	0	2	0	0	0	0	0	0	0	0	0	0	0	0	0	0	0	0	0	0	0	0	0	0	0	0	0	0	0	0	0	0	0	0	0	0	0	0	0	0	Bacteria	Acidobacteriota	Vicinamibacteria	Vicinamibacterales
OTU_10616	0	0	0	2	0	0	0	7	0	0	0	0	0	0	0	0	0	0	2	2	0	0	0	0	0	0	0	0	0	0	0	0	0	0	0	0	0	0	0	0	0	0	0	0	0	Bacteria	Proteobacteria	Gammaproteobacteria	Diplorickettsiales
OTU_10617	0	0	0	0	0	0	0	0	0	0	0	0	0	0	0	0	0	4	0	0	0	0	0	0	0	0	0	0	0	0	0	0	0	0	0	0	0	0	0	0	0	0	0	0	0	Bacteria	Firmicutes	Desulfitobacteriia	Desulfitobacteriales
OTU_10618	0	0	0	2	0	0	6	1	0	0	0	0	0	0	0	2	3	0	1	0	0	0	0	0	1	0	0	0	0	1	0	0	0	0	0	0	1	0	0	0	0	0	0	0	0	Bacteria	Patescibacteria	Saccharimonadia	Saccharimonadales
OTU_10619	0	0	0	0	0	0	0	0	0	0	0	0	0	0	1	0	0	10	0	0	0	0	0	0	0	1	0	0	0	0	0	0	0	0	0	0	0	0	0	0	0	0	0	0	0	Bacteria	Proteobacteria	Gammaproteobacteria	Diplorickettsiales
OTU_106	19	88	21	26	93	152	41	26	237	214	133	127	201	141	60	25	26	39	28	29	22	37	31	54	82	79	37	487	254	118	392	803	555	219	232	647	634	165	80	79	740	871	225	236	200	Bacteria	Proteobacteria	Gammaproteobacteria	unclassified_c_Gammaproteobacteria
OTU_10620	0	0	0	0	6	0	0	0	1	0	0	0	3	0	0	0	6	16	3	1	3	0	3	1	2	3	0	0	0	0	0	1	0	0	0	0	0	0	0	0	1	0	0	1	0	Bacteria	Chloroflexi	Ktedonobacteria	Ktedonobacterales
OTU_10621	0	0	0	3	0	0	0	0	0	0	0	0	0	0	0	0	0	0	0	0	0	0	0	0	0	0	0	0	0	0	0	0	0	0	0	0	0	0	0	0	0	0	0	0	0	Bacteria	Proteobacteria	Gammaproteobacteria	unclassified_c_Gammaproteobacteria
OTU_10622	0	0	0	0	0	0	0	0	0	0	0	0	0	0	0	0	0	3	0	0	0	0	1	0	0	0	0	0	0	0	0	0	0	0	0	0	0	0	0	0	0	0	0	0	1	Bacteria	unclassified_k_Bacteria	unclassified_k_Bacteria	unclassified_k_Bacteria
OTU_1062	2	10	37	1	17	60	1	0	1	17	43	88	2	31	50	1	27	20	2	2	8	4	6	36	3	17	16	44	31	66	7	38	149	10	27	285	105	196	221	17	74	92	75	36	23	Bacteria	Acidobacteriota	Acidobacteriae	Subgroup_13
OTU_10623	0	0	0	1	0	0	1	0	2	0	0	0	0	0	0	0	0	0	0	0	0	1	0	0	0	0	0	0	0	0	0	0	0	0	0	0	2	0	0	0	0	0	0	0	0	Bacteria	Patescibacteria	Saccharimonadia	Saccharimonadales
OTU_10624	0	0	0	0	0	0	0	0	0	0	0	0	0	0	0	0	0	0	0	0	0	0	0	0	0	0	0	0	0	0	0	0	0	0	0	0	3	0	0	0	0	0	0	0	0	Bacteria	Planctomycetota	OM190	unclassified_c_OM190
OTU_10625	0	3	0	0	0	0	2	0	0	0	0	0	0	0	0	6	0	2	0	0	0	0	0	0	0	1	0	0	0	0	0	1	0	1	0	0	0	0	0	0	1	0	1	0	0	Bacteria	SAR324_cladeMarine_group_B	unclassified_p_SAR324_cladeMarine_group_B	unclassified_p_SAR324_cladeMarine_group_B
OTU_10626	1	0	0	0	0	0	0	0	1	0	0	0	0	0	0	0	0	8	0	0	0	0	0	0	0	0	0	0	0	0	0	0	0	0	0	0	0	0	0	0	0	0	0	0	0	Bacteria	Firmicutes	Bacilli	Alicyclobacillales
OTU_10627	0	0	0	0	0	0	0	0	0	0	6	0	0	0	1	0	0	0	0	0	0	0	0	0	0	0	0	0	0	0	0	0	0	0	0	0	0	0	0	0	0	0	0	0	0	Bacteria	Verrucomicrobiota	Chlamydiae	Chlamydiales
OTU_10628	0	0	0	0	0	0	0	0	0	0	0	0	0	0	0	0	0	3	0	0	0	0	0	0	0	0	0	0	0	0	0	0	0	0	0	0	0	0	0	0	0	0	0	0	0	Bacteria	Acidobacteriota	Acidobacteriae	unclassified_c_Acidobacteriae
OTU_10629	0	0	0	1	0	0	0	2	0	0	0	0	0	0	0	0	0	0	0	0	0	0	0	0	0	0	0	0	0	0	0	0	0	0	0	0	0	0	0	0	0	0	0	0	0	Bacteria	Proteobacteria	Gammaproteobacteria	unclassified_c_Gammaproteobacteria
OTU_10630	0	0	0	0	0	0	0	0	0	0	0	0	0	0	0	0	0	0	0	0	0	0	0	0	0	0	0	0	0	0	0	0	0	0	0	0	0	0	0	0	0	0	8	0	0	Bacteria	Patescibacteria	Parcubacteria	unclassified_c_Parcubacteria
OTU_10631	0	0	0	3	0	0	0	0	0	0	0	1	0	0	0	0	0	0	0	0	0	0	0	0	0	0	0	0	0	0	0	0	0	0	0	0	0	0	0	0	0	0	0	0	0	Bacteria	Proteobacteria	Gammaproteobacteria	Pseudomonadales
OTU_10632	0	0	0	0	0	0	0	3	0	0	0	0	0	0	0	0	0	0	0	0	0	0	0	0	3	0	0	0	2	0	0	0	0	0	0	0	8	0	1	0	0	0	0	0	0	Bacteria	Bacteroidota	Bacteroidia	Chitinophagales
OTU_10633	0	0	0	3	0	0	0	0	0	0	0	0	0	0	0	1	0	0	0	0	0	0	0	0	0	0	0	0	0	0	0	0	0	0	0	0	0	0	0	0	0	0	0	0	0	Bacteria	Verrucomicrobiota	Verrucomicrobiae	Verrucomicrobiales
OTU_1063	33	34	9	20	8	0	38	65	2	0	0	5	0	1	0	1	0	0	2	2	7	13	2	0	1	1	1	0	1	4	0	0	0	0	3	0	0	0	2	0	0	0	0	0	0	Bacteria	Verrucomicrobiota	Chlamydiae	Chlamydiales
OTU_10634	0	7	0	0	0	0	0	3	1	5	11	5	0	7	2	0	1	0	0	0	0	0	0	0	0	4	1	0	0	0	0	0	6	0	0	0	2	0	0	0	1	2	0	0	1	Bacteria	Acidobacteriota	Acidobacteriae	Acidobacteriales
OTU_10635	0	0	0	0	0	0	0	0	0	0	0	1	2	1	0	0	0	1	0	0	0	0	0	0	0	0	0	1	0	0	1	0	0	0	0	0	3	0	0	0	0	1	0	0	0	Bacteria	Firmicutes	Bacilli	Paenibacillales
OTU_10636	0	0	0	0	2	4	0	0	0	0	0	0	0	0	0	2	2	0	1	0	0	0	0	0	0	0	0	0	0	0	0	0	1	0	0	0	0	0	0	0	0	0	0	0	0	Bacteria	Proteobacteria	Gammaproteobacteria	Diplorickettsiales
OTU_10637	0	0	0	0	0	0	0	0	0	0	0	0	2	0	0	0	2	0	0	0	0	0	1	0	2	0	1	0	0	0	0	0	0	0	0	0	0	0	0	0	0	0	0	0	0	Bacteria	Verrucomicrobiota	Chlamydiae	Chlamydiales
OTU_10638	0	0	0	0	1	0	5	0	0	0	0	0	0	0	0	0	0	0	0	0	0	0	0	0	0	0	0	0	0	0	0	0	0	0	0	0	0	0	0	0	0	0	0	0	0	Bacteria	Myxococcota	Myxococcia	Myxococcales
OTU_10639	0	0	0	0	0	0	0	0	0	1	3	0	0	0	0	0	0	0	0	0	0	0	0	0	0	0	0	0	0	0	0	0	0	0	0	0	0	0	0	0	0	0	1	0	1	Bacteria	SAR324_cladeMarine_group_B	unclassified_p_SAR324_cladeMarine_group_B	unclassified_p_SAR324_cladeMarine_group_B
OTU_10640	0	0	0	0	3	0	0	0	0	0	0	0	3	0	3	0	1	0	0	0	0	1	0	0	0	0	0	0	0	0	0	0	0	0	0	0	0	0	0	0	0	0	0	0	0	Bacteria	Proteobacteria	Alphaproteobacteria	Rhizobiales
OTU_10641	0	0	0	0	0	0	0	0	0	0	0	0	0	0	0	0	0	0	0	0	0	0	0	0	0	0	0	0	0	0	0	0	0	0	0	0	11	0	0	0	0	0	0	0	0	Bacteria	Bacteroidota	Bacteroidia	unclassified_c_Bacteroidia
OTU_1064	1	0	0	0	1	0	0	3	1	0	2	1	0	0	4	0	1	0	0	0	2	2	2	3	1	3	0	32	20	43	1	8	0	3	5	0	0	5	137	1	8	74	6	24	37	Bacteria	unclassified_k_Bacteria	unclassified_k_Bacteria	unclassified_k_Bacteria
OTU_10642	0	0	0	0	0	0	0	0	0	0	0	0	0	0	0	0	0	2	0	0	0	0	0	0	2	0	0	0	0	0	0	0	0	0	0	0	4	0	1	0	0	0	0	0	0	Bacteria	Verrucomicrobiota	Chlamydiae	Chlamydiales
OTU_10643	0	0	0	0	0	0	0	0	0	0	0	0	0	0	2	0	0	0	0	0	0	0	0	0	0	0	0	0	0	0	0	0	0	0	0	0	3	1	0	0	0	0	0	2	1	Bacteria	Proteobacteria	Gammaproteobacteria	unclassified_c_Gammaproteobacteria
OTU_10644	0	0	0	0	0	0	0	0	0	0	0	0	0	0	1	0	2	0	0	0	2	2	2	0	0	0	0	0	0	0	0	1	0	0	0	0	0	1	0	0	0	0	0	0	4	Bacteria	Latescibacterota	unclassified_p_Latescibacterota	unclassified_p_Latescibacterota
OTU_10645	0	0	0	0	0	0	0	0	0	0	0	0	0	0	0	0	1	0	0	0	0	0	0	1	0	0	0	0	0	0	0	0	0	0	0	0	0	0	0	0	0	0	0	2	6	Bacteria	Proteobacteria	Gammaproteobacteria	Diplorickettsiales
OTU_10646	0	0	0	0	1	0	0	0	0	0	0	0	0	0	0	1	0	0	0	0	0	0	0	0	0	0	0	0	0	0	0	0	0	0	0	0	3	0	0	0	0	0	0	0	0	Bacteria	Myxococcota	Polyangia	unclassified_c_Polyangia
OTU_10647	0	0	0	0	0	0	0	0	0	0	0	0	0	0	0	0	3	0	0	0	0	0	0	0	0	0	0	0	0	0	0	0	0	0	0	2	0	1	0	0	0	0	0	0	0	Bacteria	Actinobacteriota	Actinobacteria	Kineosporiales
OTU_10648	0	0	7	0	0	0	0	0	0	0	0	0	0	1	0	0	9	0	0	6	9	1	3	3	0	0	1	1	0	1	0	0	1	0	1	0	0	1	0	0	0	0	1	0	1	Bacteria	unclassified_k_Bacteria	unclassified_k_Bacteria	unclassified_k_Bacteria
OTU_10649	0	0	0	0	3	0	0	1	0	0	0	0	0	0	0	3	0	0	1	0	0	0	0	0	0	0	0	0	0	0	0	0	0	0	0	0	0	0	0	0	0	0	0	0	0	Bacteria	Acidobacteriota	Vicinamibacteria	Vicinamibacterales
OTU_10650	0	0	0	0	0	0	0	0	0	0	0	0	0	0	0	0	0	5	0	0	0	0	0	0	0	0	0	0	0	0	0	0	0	0	0	0	0	0	0	0	0	0	0	0	0	Bacteria	Firmicutes	Clostridia	Oscillospirales
OTU_10651	0	0	0	0	1	0	0	0	0	0	0	0	0	0	1	0	0	0	0	0	0	0	0	0	0	0	0	0	2	0	0	0	0	0	0	0	0	0	0	0	0	0	0	1	0	Bacteria	Firmicutes	Clostridia	Clostridiales
OTU_1065	2	0	0	12	5	0	185	1	0	0	0	1	0	0	0	0	2	3	1	0	0	0	0	1	2	0	1	0	0	4	3	1	0	1	0	0	0	0	0	0	1	1	0	1	0	Bacteria	Proteobacteria	Gammaproteobacteria	Burkholderiales
OTU_10652	8	2	0	2	2	0	12	4	2	0	0	0	0	0	0	0	0	0	0	1	1	2	0	0	2	1	0	1	2	0	0	0	1	0	0	0	0	0	1	0	0	1	0	0	0	Bacteria	Verrucomicrobiota	Verrucomicrobiae	Pedosphaerales
OTU_10653	0	0	0	0	1	0	0	0	0	0	0	0	0	0	0	0	0	0	0	0	0	0	0	0	0	0	0	0	0	0	0	0	0	0	1	8	0	0	0	0	0	0	0	0	0	Bacteria	Chloroflexi	Ktedonobacteria	Ktedonobacterales
OTU_10654	0	6	0	0	1	0	0	0	0	0	0	0	1	0	0	0	0	0	0	0	0	0	0	0	0	2	0	0	0	1	0	0	0	0	4	0	1	0	0	0	0	0	0	0	0	Bacteria	unclassified_k_Bacteria	unclassified_k_Bacteria	unclassified_k_Bacteria
OTU_10655	0	0	0	0	0	0	0	0	0	0	0	0	0	0	0	4	6	0	0	3	0	1	0	0	0	0	0	0	0	0	0	0	0	0	0	0	0	0	0	0	0	0	0	0	0	Bacteria	Cyanobacteria	Sericytochromatia	unclassified_c_Sericytochromatia
OTU_10656	0	0	0	0	3	0	0	0	0	0	0	0	0	0	1	0	0	0	0	0	0	0	0	0	0	0	0	0	0	0	0	0	0	0	0	0	0	0	0	0	0	0	0	0	0	Bacteria	Chloroflexi	unclassified_p_Chloroflexi	unclassified_p_Chloroflexi
OTU_10657	4	10	9	2	0	0	11	15	0	0	0	0	0	0	0	0	0	1	46	63	47	43	10	9	16	0	0	2	1	0	21	9	1	7	2	0	11	0	3	11	0	0	2	2	0	Bacteria	Acidobacteriota	Vicinamibacteria	Vicinamibacterales
OTU_10658	0	1	0	0	0	8	1	1	1	2	1	5	0	2	22	0	0	0	0	12	2	0	2	3	1	4	6	0	0	4	0	6	6	0	4	24	8	5	5	2	43	80	3	1	4	Bacteria	Acidobacteriota	Acidobacteriae	unclassified_c_Acidobacteriae
OTU_10659	0	3	0	0	0	0	0	0	0	0	0	0	0	1	0	0	0	0	0	0	0	0	0	0	0	3	0	0	0	0	0	0	0	0	0	0	0	0	0	0	0	0	0	0	0	Bacteria	Chloroflexi	Ktedonobacteria	Ktedonobacterales
OTU_10660	0	0	0	0	0	3	23	1	0	0	0	3	0	0	0	2	4	1	0	0	0	4	0	0	0	0	0	0	1	0	2	0	0	0	0	0	0	0	0	0	1	2	0	1	0	Bacteria	Myxococcota	Polyangia	Nannocystales
OTU_1066	0	1	1	1	3	0	3	0	1	1	2	0	3	5	1	1	1	4	5	14	34	18	12	1	30	6	4	34	54	30	15	29	34	8	8	0	24	0	0	18	2	0	29	36	11	Bacteria	Verrucomicrobiota	Verrucomicrobiae	Pedosphaerales
OTU_10661	0	0	0	0	0	0	0	0	0	0	1	0	0	0	0	0	0	0	0	0	0	0	5	0	0	2	0	0	0	0	0	0	0	0	0	0	0	0	1	0	0	0	0	0	0	Bacteria	unclassified_k_Bacteria	unclassified_k_Bacteria	unclassified_k_Bacteria
OTU_10662	0	0	0	0	0	0	0	0	0	0	1	1	0	0	0	0	0	0	0	0	0	0	0	0	0	3	1	0	0	0	0	0	0	0	0	0	0	0	0	0	0	0	0	0	0	Bacteria	unclassified_k_Bacteria	unclassified_k_Bacteria	unclassified_k_Bacteria
OTU_10663	0	0	0	0	0	0	0	0	0	0	0	0	0	0	0	0	0	0	3	0	0	0	0	0	0	0	0	0	0	0	0	0	0	0	0	0	0	0	0	0	0	0	0	0	0	Bacteria	Verrucomicrobiota	Verrucomicrobiae	Chthoniobacterales
OTU_10664	0	0	0	0	0	0	0	1	0	0	0	0	0	0	0	0	0	0	1	2	2	1	0	0	5	2	1	0	0	0	0	1	0	0	0	0	0	0	0	0	0	0	1	0	2	Bacteria	Myxococcota	Myxococcia	Myxococcales
OTU_10665	0	0	0	0	0	0	1	0	0	0	0	0	0	0	0	0	0	0	2	1	4	6	5	5	1	0	0	0	0	1	0	0	0	1	0	0	2	0	0	0	0	0	0	0	0	Bacteria	Verrucomicrobiota	Chlamydiae	Chlamydiales
OTU_10666	0	0	0	0	0	0	0	0	0	0	0	0	0	0	0	0	0	0	2	0	0	0	0	0	0	0	0	0	0	0	0	0	0	0	0	0	2	0	0	0	0	0	1	0	0	Bacteria	Bdellovibrionota	Bdellovibrionia	Bdellovibrionales
OTU_10667	0	1	0	0	0	0	0	0	0	0	0	0	0	0	0	0	0	0	0	0	0	0	0	3	0	0	0	0	0	0	0	0	0	0	0	0	0	0	0	0	0	0	0	0	0	Bacteria	Proteobacteria	Gammaproteobacteria	Diplorickettsiales
OTU_10668	0	0	0	0	0	0	0	0	0	0	0	0	0	0	0	0	0	0	0	0	0	0	2	0	1	0	0	0	0	0	0	0	0	0	0	0	0	0	0	0	0	0	0	0	0	Bacteria	Patescibacteria	Saccharimonadia	Saccharimonadales
OTU_10669	0	0	0	0	0	0	0	0	0	0	0	0	0	0	0	0	0	0	0	0	0	0	0	0	0	0	0	3	0	0	0	0	0	0	0	6	0	0	0	0	0	0	0	0	0	Bacteria	Patescibacteria	Parcubacteria	Candidatus_Jorgensenbacteria
OTU_10670	2	0	0	0	0	0	0	0	0	0	1	0	0	0	0	0	0	0	1	0	0	2	0	0	3	0	0	0	0	0	1	1	0	0	0	0	0	0	0	0	0	0	0	0	0	Bacteria	Verrucomicrobiota	Verrucomicrobiae	unclassified_c_Verrucomicrobiae
OTU_10671	0	0	0	4	2	0	0	1	2	0	1	0	0	0	0	0	0	0	0	0	0	4	0	0	0	0	0	0	0	0	2	2	0	0	0	0	2	0	0	0	0	0	0	0	0	Bacteria	Proteobacteria	Gammaproteobacteria	unclassified_c_Gammaproteobacteria
OTU_10672	4	2	0	2	0	0	6	2	0	0	0	0	0	0	0	0	0	0	1	0	0	0	1	0	0	0	0	0	0	0	0	0	0	0	0	0	0	0	0	0	0	0	1	0	0	Bacteria	Verrucomicrobiota	Verrucomicrobiae	Chthoniobacterales
OTU_10673	3	1	0	2	0	0	4	0	0	0	0	0	0	0	0	0	0	0	0	0	0	0	0	0	0	0	0	0	0	0	0	0	0	0	0	0	0	0	0	0	0	0	0	0	0	Bacteria	Planctomycetota	Planctomycetes	Isosphaerales
OTU_10674	0	3	0	0	3	0	0	0	0	0	0	0	0	0	0	3	9	0	0	0	0	0	0	0	0	0	0	0	0	0	0	0	0	0	0	0	0	0	0	0	0	0	0	0	0	Bacteria	Proteobacteria	Gammaproteobacteria	Salinisphaerales
OTU_1067	47	43	2	18	4	1	30	34	3	1	1	5	0	0	1	5	1	0	31	9	1	5	1	0	4	4	8	4	1	2	16	1	0	5	0	0	14	0	2	0	0	3	5	0	1	Bacteria	Bacteroidota	Bacteroidia	Chitinophagales
OTU_10675	1	0	0	0	0	0	2	0	0	0	0	0	0	0	0	0	0	0	2	0	0	1	0	0	1	0	0	0	0	0	0	0	0	0	0	0	1	0	1	0	0	0	0	0	0	Bacteria	Chloroflexi	Chloroflexia	Thermomicrobiales
OTU_10676	0	1	0	0	0	0	0	0	0	0	0	0	0	0	0	0	0	1	1	1	0	0	0	0	2	1	2	2	0	0	2	0	0	0	0	0	0	0	0	0	0	0	0	0	2	Bacteria	Chloroflexi	unclassified_p_Chloroflexi	unclassified_p_Chloroflexi
OTU_10677	0	0	0	0	0	0	0	0	0	0	0	0	0	0	0	0	0	0	3	0	0	0	0	0	0	0	0	0	0	0	0	0	0	0	0	0	0	0	0	0	0	0	0	0	0	Bacteria	Proteobacteria	Gammaproteobacteria	Burkholderiales
OTU_10678	0	0	0	0	0	0	0	0	0	0	0	0	0	0	0	0	1	0	0	0	0	0	3	0	0	0	0	0	0	0	0	0	0	0	0	0	0	0	0	0	0	0	0	0	0	Bacteria	Acidobacteriota	Vicinamibacteria	Vicinamibacterales
OTU_10679	0	0	2	0	1	2	0	0	1	0	0	1	0	0	0	3	1	1	9	1	0	4	1	1	3	0	1	0	1	0	1	1	0	0	0	0	0	1	0	1	1	0	0	1	1	Bacteria	Chloroflexi	Anaerolineae	RBG-13-54-9
OTU_10680	0	2	0	0	0	0	0	0	1	0	5	0	0	0	1	0	0	0	0	0	0	0	0	0	0	0	0	0	0	0	0	0	0	0	0	0	0	0	0	0	0	0	0	0	0	Bacteria	Actinobacteriota	Thermoleophilia	Solirubrobacterales
OTU_10681	0	0	3	0	0	0	0	0	0	0	0	0	0	0	0	0	0	0	1	1	0	0	0	0	0	0	0	0	0	0	0	0	0	0	0	0	0	0	0	0	0	0	0	0	0	Bacteria	Abditibacteriota	Abditibacteria	Abditibacteriales
OTU_10682	0	0	4	0	0	0	0	0	0	0	0	0	0	0	0	0	0	0	0	0	0	0	0	2	0	0	0	0	0	0	1	0	1	0	0	0	1	0	0	0	0	0	0	0	0	Bacteria	Proteobacteria	Gammaproteobacteria	unclassified_c_Gammaproteobacteria
OTU_10683	1	0	3	0	0	1	0	0	0	0	0	3	0	0	0	0	0	0	0	0	0	0	0	0	0	0	0	0	0	0	0	0	0	0	0	0	0	0	0	0	0	0	1	0	0	Bacteria	Elusimicrobiota	Lineage_IIb	unclassified_c_Lineage_IIb
OTU_10684	0	3	0	0	0	0	0	0	0	0	0	0	0	0	0	0	0	0	0	0	0	0	0	0	0	0	0	0	0	0	0	0	0	0	0	0	0	0	0	0	0	0	0	0	0	Bacteria	Myxococcota	Polyangia	MSB-4B10
OTU_1068	4	15	3	3	0	1	21	18	1	0	0	5	1	1	5	37	30	5	59	35	9	10	8	3	51	10	5	2	1	0	11	3	0	0	0	0	3	0	2	2	5	0	4	2	0	Bacteria	Chloroflexi	Chloroflexia	Thermomicrobiales
OTU_10685	2	0	3	0	0	0	0	0	0	0	0	0	0	1	0	0	1	0	2	2	3	2	0	3	0	0	2	0	0	0	0	0	1	0	1	0	0	11	24	0	0	0	0	0	0	Bacteria	Acidobacteriota	Acidobacteriae	Subgroup_2
OTU_10686	0	0	4	0	0	0	0	1	0	0	0	0	0	0	0	2	2	0	0	0	1	4	0	2	0	0	0	0	2	0	0	2	0	2	0	0	2	0	0	0	1	5	3	1	0	Bacteria	Myxococcota	bacteriap25	unclassified_c_bacteriap25
OTU_10687	0	5	0	0	0	0	0	0	0	0	0	0	0	0	0	0	0	0	0	0	0	0	0	0	0	0	0	0	0	0	0	1	0	0	0	0	0	0	0	0	0	0	1	0	0	Bacteria	Proteobacteria	Gammaproteobacteria	Burkholderiales
OTU_10689	0	0	1	0	0	0	0	0	0	0	0	0	0	0	0	0	0	0	2	0	0	0	0	0	0	0	0	0	1	0	0	0	0	0	0	0	0	0	0	0	0	0	0	0	0	Bacteria	Bdellovibrionota	Oligoflexia	0319-6G20
OTU_10690	0	0	6	0	0	4	0	0	0	0	0	0	0	0	0	0	0	0	0	0	1	0	1	0	0	0	0	0	0	2	0	0	0	0	0	0	0	0	0	0	0	0	0	0	0	Bacteria	Proteobacteria	Gammaproteobacteria	Burkholderiales
OTU_10691	0	1	0	0	0	0	0	0	0	0	0	0	0	0	0	0	0	0	0	3	2	2	0	1	0	0	0	0	0	0	2	2	0	2	0	0	7	0	1	1	0	0	1	1	1	Bacteria	Entotheonellaeota	Entotheonellia	Entotheonellales
OTU_10692	0	0	2	0	1	0	0	0	0	0	0	0	0	0	0	0	0	0	0	0	0	0	0	0	0	0	1	0	4	2	0	0	0	3	1	0	0	0	2	0	0	0	0	0	0	Bacteria	Entotheonellaeota	Entotheonellia	Entotheonellales
OTU_1069	2	7	6	4	75	8	1	3	115	406	120	87	61	57	2	10	11	3	1	3	3	6	4	3	12	2	3	13	14	18	3	9	9	0	4	19	21	6	3	4	31	35	5	2	1	Bacteria	Proteobacteria	Alphaproteobacteria	Acetobacterales
OTU_10693	0	0	0	0	0	0	0	0	0	0	0	0	0	0	0	0	0	0	0	0	0	3	0	0	0	0	0	0	0	0	0	0	0	0	0	0	0	0	0	0	0	0	0	0	0	Bacteria	Verrucomicrobiota	Omnitrophia	Omnitrophales
OTU_10694	1	0	0	0	0	0	0	0	1	0	0	0	0	0	0	4	8	1	0	0	0	4	7	0	1	0	3	0	0	0	5	2	0	0	2	0	0	0	1	0	0	0	0	0	0	Bacteria	Patescibacteria	Saccharimonadia	Saccharimonadales
OTU_10695	5	3	72	3	9	5	10	4	6	6	3	2	2	2	9	10	18	19	49	77	84	53	102	46	34	12	13	88	136	199	42	48	50	17	30	28	26	23	12	19	15	36	116	106	93	Bacteria	Proteobacteria	Alphaproteobacteria	Rhizobiales
OTU_10696	0	0	0	0	0	0	0	0	0	0	0	0	0	0	0	4	0	1	0	0	0	0	0	0	0	0	0	0	1	0	0	0	0	0	0	0	0	0	0	1	0	0	0	0	0	Bacteria	Patescibacteria	Saccharimonadia	Saccharimonadales
OTU_10697	0	0	0	0	0	0	0	0	0	0	0	0	0	0	0	0	0	1	0	0	0	0	0	2	0	0	0	0	0	0	0	4	0	0	0	0	0	0	0	0	0	0	0	0	0	Bacteria	Actinobacteriota	MB-A2-108	unclassified_c_MB-A2-108
OTU_10698	0	0	0	0	0	0	0	0	0	0	0	0	0	0	0	5	0	0	0	0	0	0	0	0	0	0	0	0	0	0	0	0	0	0	0	0	0	0	0	0	0	0	0	0	0	Bacteria	Proteobacteria	Gammaproteobacteria	Diplorickettsiales
OTU_10699	0	0	1	0	0	0	1	0	0	0	0	0	0	0	0	12	1	0	0	0	1	0	0	1	1	0	2	0	1	1	0	1	0	0	0	0	0	0	0	0	0	0	0	0	1	Bacteria	Verrucomicrobiota	Omnitrophia	Omnitrophales
OTU_10700	0	0	0	0	0	0	0	0	0	0	0	0	0	0	0	0	0	0	0	0	0	0	0	0	0	0	0	0	0	1	0	1	0	0	0	0	0	0	0	0	0	0	0	0	2	Bacteria	Elusimicrobiota	Lineage_IIb	unclassified_c_Lineage_IIb
OTU_10701	0	0	0	0	0	0	0	0	0	0	0	0	0	0	0	2	0	1	0	0	0	0	0	0	0	0	0	0	0	0	0	3	0	0	0	0	0	0	0	0	0	0	0	0	1	Bacteria	Verrucomicrobiota	Verrucomicrobiae	Chthoniobacterales
OTU_10702	0	0	0	0	0	0	0	0	0	0	0	0	0	0	0	0	0	1	0	0	0	4	2	0	0	0	0	0	0	0	4	0	0	2	0	0	0	0	0	0	0	0	0	0	0	Bacteria	Chloroflexi	Anaerolineae	Caldilineales
OTU_1070	2	3	2	4	1	0	4	3	1	1	2	3	2	1	1	5	8	126	4	2	4	8	7	13	9	6	3	195	11	47	1	21	60	8	17	3	25	2	2	15	31	13	160	36	25	Bacteria	Proteobacteria	Gammaproteobacteria	Burkholderiales
OTU_10703	0	0	0	0	0	0	0	0	0	0	0	0	0	0	0	3	0	0	0	0	0	0	0	0	0	0	0	0	0	0	0	0	0	0	0	0	0	0	0	0	0	0	0	0	0	Bacteria	Patescibacteria	Microgenomatia	Candidatus_Pacebacteria
OTU_10704	0	0	0	0	0	0	0	0	0	0	0	0	0	0	0	0	0	0	0	0	0	0	0	0	0	0	0	0	0	0	0	7	0	0	3	0	0	0	0	0	0	0	0	0	0	Bacteria	Firmicutes	Bacilli	Entomoplasmatales
OTU_10705	0	0	0	0	0	0	0	0	0	0	0	0	0	0	0	0	10	0	3	0	0	0	0	0	0	0	0	1	0	0	0	5	3	0	3	2	0	0	0	0	4	0	0	0	0	Bacteria	Elusimicrobiota	Lineage_IIb	unclassified_c_Lineage_IIb
OTU_10706	0	0	2	0	0	0	0	0	0	0	0	0	0	0	0	0	0	0	0	0	2	0	2	0	0	0	0	0	0	4	0	3	4	0	0	0	1	8	5	0	0	0	2	7	0	Bacteria	Acidobacteriota	Holophagae	Subgroup_7
OTU_10707	0	0	0	0	0	0	0	1	0	0	0	0	1	0	0	0	3	0	1	0	2	0	0	0	0	0	0	0	0	3	0	0	0	0	0	0	0	0	0	0	0	0	0	0	0	Bacteria	Planctomycetota	Planctomycetes	Gemmatales
OTU_10708	0	0	0	0	0	0	0	0	0	0	0	0	0	0	0	0	0	0	0	0	0	0	0	0	0	0	0	2	0	0	0	3	0	0	0	0	1	0	0	0	0	0	0	0	0	Bacteria	Bdellovibrionota	Oligoflexia	0319-6G20
OTU_10709	0	0	0	0	0	0	0	0	0	0	0	0	0	0	0	0	0	0	0	0	0	0	0	0	0	0	0	0	1	5	0	0	0	0	0	0	0	0	0	0	0	0	0	1	0	Bacteria	Chloroflexi	Chloroflexia	Chloroflexales
OTU_10710	0	0	0	0	0	0	0	0	0	0	0	0	0	0	0	0	0	0	0	0	0	0	0	0	0	0	0	0	0	0	0	1	0	4	0	0	0	0	0	0	0	0	0	0	0	Bacteria	Bdellovibrionota	Oligoflexia	0319-6G20
OTU_10711	0	0	1	0	0	2	0	0	0	0	0	0	0	0	0	0	1	0	0	0	0	0	1	3	0	0	0	0	0	2	0	0	0	0	0	0	0	0	0	0	0	0	0	0	0	Bacteria	Chloroflexi	unclassified_p_Chloroflexi	unclassified_p_Chloroflexi
OTU_1071	1	2	3	0	12	31	0	0	2	9	29	3	79	4	14	4	51	26	8	13	0	5	2	5	9	36	42	2	4	8	4	10	30	0	0	0	2	0	3	0	1	0	1	0	0	Bacteria	Verrucomicrobiota	Chlamydiae	Chlamydiales
OTU_10712	0	0	0	0	0	0	0	0	0	0	0	0	0	0	0	2	0	0	0	0	0	0	0	0	1	6	0	0	0	0	0	0	0	2	0	0	0	0	0	0	0	0	0	0	0	Bacteria	Patescibacteria	Saccharimonadia	Saccharimonadales
OTU_10713	0	0	0	0	0	0	0	0	0	0	0	0	0	0	0	4	0	0	0	0	0	0	0	0	0	0	0	0	0	0	0	0	0	0	0	0	0	0	0	0	0	0	0	0	0	Bacteria	Proteobacteria	Gammaproteobacteria	Diplorickettsiales
OTU_10714	1	6	31	5	11	2	0	1	8	8	5	4	16	12	25	0	3	7	5	37	10	2	10	6	1	4	4	324	86	34	66	120	427	34	84	17	64	24	29	19	179	55	23	104	253	Bacteria	Acidobacteriota	Acidobacteriae	Subgroup_2
OTU_10715	0	0	0	0	0	0	0	0	0	0	0	0	0	0	0	0	0	0	0	0	0	0	0	3	0	0	0	1	1	0	0	4	0	0	0	0	0	0	0	0	0	0	0	2	0	Bacteria	Actinobacteriota	MB-A2-108	unclassified_c_MB-A2-108
OTU_10716	0	0	0	0	0	0	0	0	0	0	0	0	0	0	0	0	0	0	0	0	0	0	0	0	0	0	0	0	0	4	0	0	0	0	0	0	0	0	0	0	0	0	0	0	0	Bacteria	unclassified_k_Bacteria	unclassified_k_Bacteria	unclassified_k_Bacteria
OTU_10717	0	0	0	0	0	0	0	0	0	0	0	0	0	0	0	0	0	0	0	0	0	0	0	0	0	0	0	0	0	0	1	0	0	0	0	0	2	0	0	0	0	0	0	0	0	Bacteria	Bdellovibrionota	Oligoflexia	0319-6G20
OTU_10718	0	2	0	0	0	0	0	0	0	0	0	0	0	0	0	0	0	2	0	0	0	0	0	0	0	0	0	0	2	3	1	1	1	1	0	0	0	0	0	0	0	0	0	0	0	Bacteria	Dependentiae	Babeliae	Babeliales
OTU_10719	0	0	0	0	0	0	0	0	0	0	0	0	0	0	0	0	0	0	0	0	0	0	0	0	0	0	0	0	0	0	2	1	0	5	0	0	0	0	0	0	0	0	0	1	0	Bacteria	Verrucomicrobiota	Verrucomicrobiae	Pedosphaerales
OTU_1072	0	1	0	1	59	0	0	4	49	75	34	26	46	19	0	3	2	0	1	0	0	0	0	0	2	1	0	0	1	0	1	0	0	0	0	0	0	0	0	0	0	0	0	0	0	Bacteria	Chloroflexi	Ktedonobacteria	Ktedonobacterales
OTU_10720	48	52	9	215	14	10	32	141	16	4	1	3	22	4	3	23	13	18	59	39	44	93	23	8	243	36	32	50	55	32	47	58	28	41	19	3	38	0	3	18	5	5	37	45	24	Bacteria	Proteobacteria	Gammaproteobacteria	Burkholderiales
OTU_10721	0	0	0	0	0	0	0	0	0	0	0	0	0	0	0	8	0	3	0	0	0	5	0	2	3	0	0	0	0	0	4	4	0	0	1	0	1	0	0	0	0	0	0	0	0	Bacteria	Myxococcota	Polyangia	unclassified_c_Polyangia
OTU_10722	0	0	0	0	0	0	0	0	0	0	0	0	0	0	0	0	0	0	0	0	0	0	0	0	0	0	0	0	0	5	0	0	0	0	0	0	0	0	0	0	0	0	0	0	0	Bacteria	Chloroflexi	Chloroflexia	unclassified_c_Chloroflexia
OTU_10723	0	0	0	0	0	0	0	0	0	0	0	0	0	0	0	2	0	0	0	0	0	1	0	0	1	0	0	0	0	0	0	0	0	1	0	0	0	0	0	3	0	0	0	0	0	Bacteria	Actinobacteriota	Rubrobacteria	Rubrobacterales
OTU_107	23	23	43	16	17	152	28	17	13	16	8	19	22	18	11	23	80	19	103	86	131	128	79	74	113	86	94	204	202	112	171	207	192	52	72	245	177	127	75	96	509	1026	185	238	274	Bacteria	Proteobacteria	Alphaproteobacteria	Rhizobiales
OTU_10724	0	0	0	0	0	0	0	0	0	0	0	0	0	0	0	18	0	0	0	0	0	0	0	0	0	0	0	0	0	0	0	0	0	0	0	0	0	0	0	0	0	0	1	0	0	Bacteria	Fibrobacterota	Fibrobacteria	Fibrobacterales
OTU_10725	0	3	0	0	0	0	0	0	0	0	0	0	0	0	0	0	0	0	0	0	0	0	0	0	0	2	0	6	2	11	0	0	0	0	0	0	0	0	0	0	0	0	0	0	0	Bacteria	Proteobacteria	Gammaproteobacteria	Diplorickettsiales
OTU_10726	0	0	0	0	0	0	0	0	0	0	0	0	0	0	0	0	0	0	0	0	0	0	0	0	0	0	0	0	0	5	0	1	1	0	0	0	0	0	0	0	0	0	0	0	0	Bacteria	Dependentiae	Babeliae	Babeliales
OTU_10727	0	0	1	1	0	0	0	4	0	0	0	0	0	0	0	4	0	0	0	0	0	0	0	0	1	0	0	0	0	0	1	0	0	0	0	0	0	0	0	0	0	0	2	0	0	Bacteria	Myxococcota	Polyangia	Polyangiales
OTU_10728	0	0	0	0	0	0	0	0	0	0	0	0	0	0	0	0	0	0	0	0	0	0	0	0	0	0	0	0	0	0	3	2	0	0	0	0	0	0	0	0	0	0	0	0	0	Bacteria	Proteobacteria	Gammaproteobacteria	unclassified_c_Gammaproteobacteria
OTU_10729	0	0	0	0	0	0	0	0	0	0	0	0	0	0	0	0	0	0	0	0	0	0	0	0	0	0	0	0	3	3	0	0	0	0	0	0	0	0	0	0	0	0	0	0	0	Bacteria	Patescibacteria	Parcubacteria	unclassified_c_Parcubacteria
OTU_10730	0	0	0	0	0	1	0	0	0	0	0	0	0	0	0	0	0	0	0	0	0	0	0	0	0	0	0	0	3	0	0	0	0	0	0	0	0	0	0	0	0	2	0	0	0	Bacteria	Acidobacteriota	Acidobacteriae	unclassified_c_Acidobacteriae
OTU_10731	0	0	0	0	0	0	0	0	0	0	0	0	0	0	0	0	0	0	0	0	0	0	0	0	0	0	0	0	2	0	0	0	0	0	0	1	0	0	0	0	0	0	0	0	0	Bacteria	Patescibacteria	Saccharimonadia	Saccharimonadales
OTU_10732	0	0	0	0	0	0	0	0	0	0	0	0	0	0	0	0	0	0	0	0	0	0	0	0	0	0	0	0	0	0	0	0	13	0	1	0	2	1	1	1	1	0	1	0	0	Bacteria	Acidobacteriota	Acidobacteriae	Subgroup_2
OTU_1073	2	7	1	10	7	17	2	25	3	18	50	48	9	6	14	12	17	34	16	26	14	2	12	9	13	68	77	25	24	2	23	11	7	4	18	11	15	25	5	15	58	7	9	7	2	Bacteria	Planctomycetota	Planctomycetes	Gemmatales
OTU_10733	0	0	0	0	0	0	0	0	0	0	0	0	0	0	0	0	0	0	0	0	0	0	0	0	0	0	0	0	0	0	0	1	3	0	0	0	0	0	0	0	0	0	0	0	0	Bacteria	Patescibacteria	Saccharimonadia	Saccharimonadales
OTU_10734	0	0	2	0	1	0	0	0	0	0	2	1	0	0	0	0	1	1	1	3	7	5	2	13	3	0	3	10	4	2	7	2	13	8	3	4	6	1	2	1	9	0	0	3	5	Bacteria	Planctomycetota	Planctomycetes	Gemmatales
OTU_10735	0	0	0	0	0	0	0	0	0	0	0	0	0	0	0	0	0	0	0	0	0	0	0	0	0	0	0	5	0	0	0	0	4	0	0	0	0	0	0	0	0	0	0	2	0	Bacteria	Armatimonadota	Chthonomonadetes	Chthonomonadales
OTU_10736	0	0	0	0	0	0	0	0	0	0	0	0	0	0	0	0	0	0	0	0	0	0	0	0	0	0	0	0	1	3	0	0	0	0	0	0	0	0	0	0	0	0	0	0	0	Bacteria	Patescibacteria	Berkelbacteria	unclassified_c_Berkelbacteria
OTU_10737	0	0	0	0	0	0	0	0	0	0	0	0	0	0	0	0	0	0	0	0	0	1	0	0	0	0	0	0	1	0	0	0	2	0	0	0	0	0	0	0	0	0	0	4	2	Bacteria	Armatimonadota	Chthonomonadetes	Chthonomonadales
OTU_10738	0	0	0	0	0	0	4	1	1	7	3	3	1	2	2	0	0	0	0	0	0	0	0	0	1	0	0	0	7	0	0	2	0	1	0	0	3	1	1	0	0	0	0	2	0	Bacteria	Proteobacteria	Gammaproteobacteria	Enterobacterales
OTU_10739	0	0	0	0	0	0	0	0	0	0	0	0	0	0	0	0	0	0	0	0	0	0	0	0	0	0	0	0	2	2	0	0	0	0	0	0	0	0	0	0	0	0	0	0	0	Bacteria	Patescibacteria	ABY1	Candidatus_Kerfeldbacteria
OTU_10740	0	0	0	0	0	0	0	0	0	0	0	0	0	0	0	0	0	0	0	0	1	1	0	7	0	0	0	0	1	3	3	5	3	0	1	0	2	0	0	1	0	0	3	1	1	Bacteria	Planctomycetota	Planctomycetes	Gemmatales
OTU_10741	0	0	0	0	0	0	0	0	0	0	0	0	0	0	0	0	0	0	0	0	0	0	0	0	0	0	0	0	0	9	0	0	9	1	0	0	0	0	0	0	0	0	0	0	0	Bacteria	unclassified_k_Bacteria	unclassified_k_Bacteria	unclassified_k_Bacteria
OTU_10742	0	0	0	0	0	0	0	0	0	0	0	0	0	0	0	0	1	0	0	0	0	0	0	0	0	0	0	0	3	0	0	0	0	0	0	1	0	0	0	0	0	0	0	0	0	Bacteria	Acidobacteriota	Acidobacteriae	unclassified_c_Acidobacteriae
OTU_1074	3	0	0	0	0	0	0	0	0	0	0	0	0	0	0	0	0	0	0	0	1	2	4	1	0	0	0	0	2	0	0	10	182	1	3	0	0	0	0	10	0	1	1	1	0	Bacteria	Chloroflexi	Anaerolineae	SBR1031
OTU_10743	0	0	0	0	0	0	0	1	0	0	0	0	0	0	0	0	0	0	0	0	3	0	2	0	0	0	0	0	0	0	0	0	8	0	0	0	0	0	0	0	0	0	0	0	0	Bacteria	Proteobacteria	Gammaproteobacteria	unclassified_c_Gammaproteobacteria
OTU_10744	0	0	0	0	0	0	0	0	0	0	0	0	0	0	0	0	0	0	0	0	0	0	0	0	0	0	0	1	4	2	0	0	0	0	0	0	0	0	0	0	0	0	1	3	0	Bacteria	unclassified_k_Bacteria	unclassified_k_Bacteria	unclassified_k_Bacteria
OTU_10745	0	0	0	0	0	0	0	0	0	0	0	1	0	0	0	0	0	0	0	0	0	0	0	0	1	0	0	0	2	0	0	0	0	0	0	0	0	0	0	0	0	0	2	0	0	Bacteria	Patescibacteria	Saccharimonadia	Saccharimonadales
OTU_10746	0	0	0	0	0	0	0	0	0	0	0	0	0	0	0	0	0	0	0	0	0	0	0	0	0	0	0	0	0	0	0	3	0	0	0	0	0	0	0	0	0	0	0	0	0	Bacteria	Acidobacteriota	unclassified_p_Acidobacteriota	unclassified_p_Acidobacteriota
OTU_10747	0	0	0	0	0	0	0	0	0	0	0	0	0	0	4	0	0	0	0	0	0	0	0	0	0	0	0	0	0	0	0	0	0	0	0	0	0	0	0	0	0	0	0	0	0	Bacteria	Acidobacteriota	Acidobacteriae	Subgroup_13
OTU_10748	0	0	0	0	0	0	0	0	0	0	0	0	0	0	0	2	0	0	0	0	0	0	0	0	0	0	0	0	2	4	0	0	0	0	0	0	0	0	0	0	0	0	0	0	0	Bacteria	Dependentiae	Babeliae	Babeliales
OTU_10749	0	0	0	0	0	0	0	0	0	0	0	0	0	0	0	0	0	0	0	0	0	0	0	0	0	0	0	0	2	1	0	0	0	0	0	0	0	0	0	0	0	0	0	0	0	Bacteria	Patescibacteria	Gracilibacteria	Candidatus_Peribacteria
OTU_10750	0	0	0	0	0	0	0	0	0	0	0	0	0	0	0	0	0	0	3	0	0	1	0	0	0	0	0	0	2	0	0	0	0	0	0	0	3	0	0	0	0	0	1	0	0	Bacteria	Bacteroidota	Bacteroidia	Flavobacteriales
OTU_1075	0	0	0	0	0	0	0	1	0	0	0	0	0	0	0	0	1	1	1	0	0	0	1	0	0	0	0	2	2	16	0	1	6	0	5	158	7	23	7	0	1	0	2	1	0	Bacteria	Chloroflexi	Ktedonobacteria	Ktedonobacterales
OTU_10751	0	0	0	0	0	0	0	0	0	0	0	0	0	0	0	4	0	0	0	0	0	0	2	0	0	0	0	0	0	0	0	0	0	0	0	0	0	0	0	0	0	0	0	0	0	Bacteria	Proteobacteria	Alphaproteobacteria	unclassified_c_Alphaproteobacteria
OTU_10752	0	3	3	1	0	0	0	3	0	0	1	3	0	0	0	3	7	0	65	87	64	23	44	44	65	49	29	2	0	5	4	29	3	1	2	1	0	0	1	1	1	2	1	0	0	Bacteria	Proteobacteria	Gammaproteobacteria	Burkholderiales
OTU_10753	0	0	0	0	0	0	0	0	0	0	0	0	0	0	0	0	0	0	0	0	0	0	0	0	0	0	0	0	1	0	0	0	0	0	0	0	0	0	0	1	0	0	4	4	0	Bacteria	Gemmatimonadota	Gemmatimonadetes	Gemmatimonadales
OTU_10754	0	0	0	0	0	0	0	0	0	0	0	0	0	0	0	0	0	0	0	0	0	0	0	0	0	0	0	0	0	0	5	1	1	3	0	1	1	0	0	0	0	0	1	0	0	Bacteria	unclassified_k_Bacteria	unclassified_k_Bacteria	unclassified_k_Bacteria
OTU_10755	0	0	0	0	0	0	0	0	0	0	0	0	0	0	0	0	0	0	0	0	0	0	0	0	0	0	0	0	0	12	0	0	0	0	0	0	0	0	0	0	0	0	0	0	0	Archaea	Thermoplasmatota	Thermoplasmata	unclassified_c_Thermoplasmata
OTU_10756	0	2	12	2	0	0	0	0	1	0	0	0	0	0	1	2	0	3	4	4	17	3	18	13	2	1	2	5	67	100	52	39	2	1	5	1	0	0	2	22	2	0	4	7	2	Bacteria	Gemmatimonadota	Gemmatimonadetes	Gemmatimonadales
OTU_10757	0	0	0	0	0	0	0	0	0	0	0	0	0	0	0	0	0	0	0	0	0	0	0	0	0	0	0	1	0	5	0	0	0	0	0	0	0	0	0	0	0	0	1	0	0	Bacteria	Cyanobacteria	Vampirivibrionia	Vampirovibrionales
OTU_10758	0	0	0	0	0	0	0	0	0	0	0	0	0	0	0	0	0	0	0	0	0	0	0	0	0	0	0	0	0	0	0	5	0	0	0	0	0	0	0	0	0	0	0	0	0	Bacteria	Proteobacteria	Gammaproteobacteria	unclassified_c_Gammaproteobacteria
OTU_10759	0	1	0	6	3	2	0	0	0	1	0	0	0	0	0	7	5	1	0	0	0	1	0	0	1	0	0	1	8	0	0	0	0	2	0	0	8	0	0	0	2	0	0	0	0	Bacteria	Proteobacteria	Alphaproteobacteria	Rhizobiales
OTU_10760	0	0	0	0	0	0	0	0	0	0	0	0	0	0	0	0	0	0	0	0	0	0	0	0	0	0	0	0	4	0	0	0	0	0	0	0	0	0	0	0	0	0	0	0	0	Bacteria	unclassified_k_Bacteria	unclassified_k_Bacteria	unclassified_k_Bacteria
OTU_10761	0	0	0	0	0	0	0	0	0	0	0	0	0	0	0	0	0	0	0	0	0	0	0	0	0	0	0	0	3	0	0	0	0	0	0	0	0	0	0	0	0	0	1	5	0	Bacteria	Planctomycetota	Planctomycetes	Gemmatales
OTU_10762	0	0	0	1	0	0	0	0	0	0	0	0	0	0	0	0	0	0	0	0	0	0	0	0	0	0	0	0	3	0	0	0	0	0	0	0	3	0	0	0	0	0	0	0	0	Bacteria	Bacteroidota	Bacteroidia	Cytophagales
OTU_10763	0	0	0	0	0	0	0	0	0	0	0	0	0	0	0	0	0	0	0	0	0	0	0	0	0	0	0	0	2	4	0	0	0	0	0	0	0	0	0	0	0	0	0	0	0	Bacteria	Verrucomicrobiota	unclassified_p_Verrucomicrobiota	unclassified_p_Verrucomicrobiota
OTU_10764	0	0	0	0	0	0	0	0	0	0	0	0	0	0	0	0	0	0	0	0	0	0	0	0	0	0	0	0	1	0	0	0	0	0	0	0	0	0	0	0	0	0	0	0	2	Bacteria	Proteobacteria	Gammaproteobacteria	unclassified_c_Gammaproteobacteria
OTU_1076	43	38	5	72	5	3	5	94	7	2	2	2	5	1	2	7	3	4	10	8	27	31	28	6	26	25	12	6	10	4	25	7	1	5	1	0	7	4	0	0	3	3	4	1	0	Bacteria	Myxococcota	Polyangia	MSB-4B10
OTU_10765	0	0	0	0	0	0	0	0	0	0	0	0	0	0	0	0	0	0	2	1	0	2	0	0	0	0	0	1	9	0	0	0	0	0	0	0	1	0	0	0	0	0	0	2	0	Bacteria	Verrucomicrobiota	Verrucomicrobiae	Verrucomicrobiales
OTU_10766	0	2	0	0	0	0	0	0	0	0	0	0	0	0	0	0	0	0	1	0	0	0	0	0	1	0	0	2	0	0	0	5	2	2	0	0	0	0	0	0	0	0	0	0	0	Bacteria	Patescibacteria	Saccharimonadia	Saccharimonadales
OTU_10767	0	0	9	0	0	2	0	0	0	0	0	0	0	0	0	0	0	0	0	0	0	0	0	0	0	0	0	0	1	0	2	0	0	4	0	0	3	0	0	0	0	0	2	0	0	Bacteria	Proteobacteria	Gammaproteobacteria	Burkholderiales
OTU_10768	0	0	0	0	0	0	0	0	0	0	0	0	0	0	0	0	0	0	0	0	0	0	0	0	0	0	0	0	1	0	0	5	0	0	0	0	0	0	0	0	0	0	0	0	0	Bacteria	Patescibacteria	Parcubacteria	Candidatus_Doudnabacteria
OTU_10769	0	0	0	0	0	0	0	0	0	0	0	0	0	0	0	0	0	0	0	0	1	1	0	0	0	0	1	0	0	0	4	0	0	0	0	0	1	1	2	4	2	0	3	2	0	Bacteria	Verrucomicrobiota	Chlamydiae	Chlamydiales
OTU_10770	0	0	0	0	0	0	0	0	0	0	0	0	0	0	0	0	0	0	1	0	0	0	0	0	0	0	0	0	0	0	6	0	0	0	0	0	0	0	0	0	0	0	0	0	0	Bacteria	Patescibacteria	Parcubacteria	unclassified_c_Parcubacteria
OTU_1077	0	0	35	3	0	3	0	0	0	0	0	0	6	1	0	7	180	3	0	3	11	2	0	2	4	24	7	1	0	1	1	5	3	1	11	0	3	1	8	1	2	0	1	1	0	Bacteria	Acidobacteriota	Blastocatellia	Blastocatellales
OTU_10771	0	0	0	0	0	0	0	0	0	0	0	0	0	0	0	0	0	0	0	0	0	0	0	0	0	0	0	0	0	1	4	0	0	0	0	0	1	0	0	0	0	0	0	0	0	Bacteria	Proteobacteria	Gammaproteobacteria	unclassified_c_Gammaproteobacteria
OTU_10772	0	0	0	0	0	0	2	0	0	0	0	0	0	0	1	0	0	0	0	3	0	1	9	3	0	0	0	2	0	0	2	3	1	0	0	0	1	0	0	0	0	0	2	0	0	Bacteria	Proteobacteria	Alphaproteobacteria	unclassified_c_Alphaproteobacteria
OTU_10773	0	0	0	0	0	0	0	0	0	0	0	0	0	0	0	0	0	0	0	0	0	2	0	0	1	0	0	0	0	0	4	2	0	0	0	0	0	0	0	0	0	0	0	0	2	Bacteria	Planctomycetota	Planctomycetes	Gemmatales
OTU_10774	0	0	0	0	0	0	0	0	0	0	0	1	0	0	0	0	0	0	0	0	0	0	0	0	0	0	0	0	0	0	4	0	0	0	0	0	0	0	0	0	0	0	0	0	0	Bacteria	Patescibacteria	Berkelbacteria	unclassified_c_Berkelbacteria
OTU_10775	0	0	0	0	0	0	0	0	0	0	0	0	0	0	0	3	0	0	0	0	0	0	0	0	0	0	0	0	0	0	0	0	0	0	0	0	0	0	0	0	0	0	0	0	0	Bacteria	unclassified_k_Bacteria	unclassified_k_Bacteria	unclassified_k_Bacteria
OTU_10776	0	0	0	0	0	0	0	0	0	0	0	0	0	0	0	0	0	0	0	0	0	0	0	0	0	0	0	1	0	0	3	0	0	0	0	0	1	0	0	0	0	0	2	0	0	Bacteria	Bacteroidota	Bacteroidia	Cytophagales
OTU_10777	0	0	0	0	0	0	0	0	0	0	0	0	0	0	0	0	0	0	0	0	0	0	0	0	0	0	0	12	0	0	3	0	0	0	0	0	0	0	0	0	0	0	0	0	0	Bacteria	Proteobacteria	Gammaproteobacteria	unclassified_c_Gammaproteobacteria
OTU_10778	0	0	0	1	0	0	0	0	0	0	0	0	0	0	0	5	0	0	0	0	0	0	0	0	2	0	0	0	0	0	0	0	0	0	0	0	2	0	0	0	0	0	0	0	0	Bacteria	Bacteroidota	Bacteroidia	Cytophagales
OTU_10779	0	0	0	0	0	0	0	0	0	0	0	0	0	0	0	0	0	0	0	0	0	0	0	0	0	0	0	0	0	0	2	1	0	0	0	0	2	0	0	0	0	0	0	0	0	Bacteria	Bdellovibrionota	Oligoflexia	0319-6G20
OTU_10780	0	1	0	0	0	0	4	0	0	0	0	0	0	0	0	0	0	1	4	0	0	0	0	0	0	0	0	0	0	0	2	1	0	0	0	0	0	0	0	1	0	0	1	1	0	Bacteria	Bacteroidota	Bacteroidia	Sphingobacteriales
OTU_1078	0	2	0	2	0	2	1	2	1	1	0	0	2	1	2	1	11	7	18	16	6	1	5	5	29	21	11	6	10	1	9	36	41	7	5	41	19	7	0	4	50	4	2	3	1	Bacteria	Proteobacteria	Alphaproteobacteria	Rhizobiales
OTU_10781	0	0	0	0	0	0	0	0	2	0	0	0	0	2	0	0	0	0	0	0	0	0	0	3	0	0	1	4	3	2	0	3	0	0	2	1	0	0	0	1	1	0	1	3	0	Bacteria	Planctomycetota	Planctomycetes	Gemmatales
OTU_10782	0	0	0	0	0	0	0	0	0	1	0	0	1	0	0	0	0	0	0	0	0	0	3	2	0	0	0	2	5	3	3	0	0	0	0	0	1	0	2	0	10	3	0	0	0	Bacteria	Methylomirabilota	Methylomirabilia	Rokubacteriales
OTU_10783	0	0	0	0	0	0	0	0	0	0	0	0	0	0	0	0	0	0	0	0	0	0	0	0	0	0	1	0	0	0	3	1	0	0	0	0	0	0	0	0	0	0	0	0	0	Bacteria	unclassified_k_Bacteria	unclassified_k_Bacteria	unclassified_k_Bacteria
OTU_10784	0	0	0	0	0	0	0	0	0	0	0	0	0	0	0	0	0	0	0	0	0	0	0	0	0	0	0	0	0	1	0	0	0	0	1	2	2	0	0	0	0	0	0	0	0	Bacteria	Desulfobacterota	Desulfuromonadia	unclassified_c_Desulfuromonadia
OTU_10785	0	0	0	1	0	1	1	0	0	0	0	0	0	0	0	3	0	9	12	27	13	4	4	3	0	1	0	0	2	4	7	3	0	0	0	0	12	0	0	4	2	0	6	1	4	Bacteria	Cyanobacteria	Vampirivibrionia	Obscuribacterales
OTU_10786	0	0	0	0	0	0	0	0	0	0	0	0	0	0	0	0	0	0	0	0	0	0	0	0	0	0	0	0	0	0	0	1	2	0	0	0	0	0	0	0	0	0	0	0	0	Bacteria	Proteobacteria	Gammaproteobacteria	Gammaproteobacteria_Incertae_Sedis
OTU_10787	0	0	0	3	0	0	0	0	0	0	0	0	0	0	0	0	0	0	0	0	0	0	0	0	0	0	0	0	0	0	3	0	0	0	0	0	0	0	0	0	0	0	0	0	0	Bacteria	Armatimonadota	Fimbriimonadia	Fimbriimonadales
OTU_10788	0	0	0	0	0	0	0	0	0	0	2	0	0	0	0	2	0	0	0	2	0	0	0	0	0	0	0	0	0	0	7	1	0	0	0	0	0	0	0	0	0	0	1	15	7	Bacteria	Planctomycetota	Planctomycetes	Isosphaerales
OTU_10789	0	2	0	1	6	0	0	0	13	1	1	2	1	0	0	0	1	0	1	0	1	1	5	4	5	2	0	2	0	0	4	2	0	0	1	1	1	0	0	0	0	0	2	6	3	Bacteria	Myxococcota	Polyangia	Haliangiales
OTU_10790	0	0	0	0	0	0	0	0	0	0	0	0	0	0	0	0	0	1	0	0	0	0	0	0	0	0	0	2	1	0	5	1	1	3	0	0	0	0	0	0	0	0	2	0	0	Bacteria	Planctomycetota	Planctomycetes	Gemmatales
OTU_1079	0	2	4	0	0	0	0	0	0	0	1	0	0	0	0	0	1	0	0	0	0	2	0	1	0	0	1	75	37	29	1	11	19	3	2	0	1	2	0	0	0	0	7	8	0	Bacteria	Acidobacteriota	Subgroup_25	unclassified_c_Subgroup_25
OTU_10791	0	1	0	0	0	0	0	0	1	0	0	0	0	0	0	0	0	0	0	0	0	0	2	0	0	0	0	0	0	0	0	1	0	1	4	1	1	0	0	0	1	0	1	0	0	Bacteria	Myxococcota	Polyangia	unclassified_c_Polyangia
OTU_10792	0	0	0	0	0	0	0	0	0	0	0	0	0	0	0	0	0	0	0	0	0	0	0	0	0	0	0	0	0	3	0	0	0	0	0	0	0	0	0	0	0	0	0	0	0	Bacteria	Proteobacteria	Gammaproteobacteria	unclassified_c_Gammaproteobacteria
OTU_10793	0	0	0	0	0	0	0	0	0	0	0	1	0	0	0	0	0	0	0	0	0	0	0	2	0	0	0	0	0	0	1	3	0	2	0	0	0	0	0	0	0	0	0	0	0	Bacteria	Bdellovibrionota	Bdellovibrionia	Bdellovibrionales
OTU_10794	0	0	0	0	0	0	0	0	0	0	0	0	0	0	0	0	0	0	0	0	0	0	0	0	0	0	0	0	0	3	0	0	0	0	3	0	0	0	0	0	0	0	0	0	0	Bacteria	Patescibacteria	ABY1	Candidatus_Kerfeldbacteria
OTU_10795	0	0	0	0	0	0	0	0	0	0	0	0	0	0	0	0	0	0	0	0	0	0	0	0	0	0	0	0	0	0	3	0	0	0	0	0	1	0	0	0	0	0	0	0	1	Bacteria	Acidobacteriota	unclassified_p_Acidobacteriota	unclassified_p_Acidobacteriota
OTU_10796	0	0	0	0	0	0	0	0	0	0	0	0	0	0	0	0	0	0	0	0	0	0	0	0	0	0	0	0	0	4	0	0	0	0	0	0	0	0	0	0	0	0	0	0	0	Bacteria	Acidobacteriota	Blastocatellia	DS-100
OTU_10797	0	0	0	0	0	0	0	0	0	0	0	0	0	0	0	5	0	0	0	0	0	0	0	0	0	0	0	0	0	0	0	0	0	0	0	0	0	0	0	0	0	0	0	0	0	Bacteria	Patescibacteria	Parcubacteria	unclassified_c_Parcubacteria
OTU_10798	0	0	0	0	0	0	0	0	0	0	0	0	0	0	0	0	0	0	0	0	0	0	0	0	0	0	0	0	0	10	0	0	0	0	0	0	0	0	0	0	0	0	0	0	0	Bacteria	Verrucomicrobiota	Omnitrophia	Omnitrophales
OTU_10799	1	1	10	1	0	3	1	2	0	1	1	5	5	0	3	9	54	7	6	2	6	5	61	2	5	4	2	2	3	6	2	3	1	0	5	4	1	1	5	2	7	1	6	3	1	Bacteria	Chloroflexi	Dehalococcoidia	S085
OTU_10800	0	0	0	0	0	0	0	0	0	0	0	0	0	0	0	3	0	0	0	0	0	0	0	0	0	0	0	0	0	0	0	0	0	0	0	0	0	0	0	0	0	0	0	0	0	Bacteria	Bacteroidota	Bacteroidia	unclassified_c_Bacteroidia
OTU_10801	0	0	0	0	0	0	0	0	0	0	0	0	0	0	0	0	0	0	0	0	0	0	0	0	0	0	0	0	0	0	2	0	1	0	0	0	0	0	0	0	0	0	0	0	0	Bacteria	Verrucomicrobiota	Chlamydiae	Chlamydiales
OTU_10802	0	0	1	0	0	1	0	0	0	0	0	0	0	0	0	3	8	1	0	0	0	0	0	0	1	4	2	0	0	1	1	0	1	0	0	0	0	0	0	0	0	0	0	0	0	Bacteria	Planctomycetota	unclassified_p_Planctomycetota	unclassified_p_Planctomycetota
OTU_10803	0	0	0	0	0	0	0	0	0	0	0	0	0	0	0	8	0	0	0	0	0	0	0	0	0	0	0	0	0	0	0	0	0	0	0	0	0	0	0	0	0	0	0	0	0	Bacteria	Proteobacteria	Gammaproteobacteria	Legionellales
OTU_10804	0	0	0	0	0	0	0	0	0	0	0	0	0	0	0	3	0	0	0	0	0	0	0	0	0	0	0	0	0	0	0	0	0	0	0	0	0	0	0	0	0	0	0	0	0	Bacteria	Verrucomicrobiota	Verrucomicrobiae	Chthoniobacterales
OTU_10806	0	0	0	0	0	0	0	0	0	0	0	0	0	0	0	0	0	0	0	0	0	0	0	0	0	0	0	0	0	0	0	0	0	0	0	0	0	7	10	0	0	0	0	0	0	Bacteria	Chloroflexi	AD3	unclassified_c_AD3
OTU_10807	0	0	0	0	0	0	0	0	0	0	0	0	0	0	0	0	0	0	0	0	0	0	0	0	0	0	0	0	0	0	0	0	0	0	0	0	0	0	5	0	0	0	0	0	0	Bacteria	Patescibacteria	Parcubacteria	unclassified_c_Parcubacteria
OTU_1080	7	0	0	1	0	1	3	8	0	1	0	3	0	3	0	7	1	0	36	87	8	10	6	0	40	53	19	2	0	1	1	0	0	1	0	1	3	0	1	1	1	1	1	0	1	Bacteria	Acidobacteriota	Vicinamibacteria	Vicinamibacterales
OTU_10808	0	0	0	0	0	0	0	0	0	0	0	0	0	0	0	1	0	1	0	0	0	0	0	0	0	0	0	1	0	6	0	0	0	1	1	0	3	0	2	0	2	3	0	0	1	Bacteria	Bdellovibrionota	Oligoflexia	0319-6G20
OTU_10809	1	0	0	0	7	0	0	1	0	0	0	0	0	0	0	0	0	0	0	0	0	4	0	0	4	0	2	2	0	0	0	2	0	4	0	0	3	0	0	8	3	1	1	0	0	Bacteria	Bacteroidota	Bacteroidia	Sphingobacteriales
OTU_10810	0	0	0	0	0	0	0	0	0	0	0	0	0	0	0	0	0	0	0	0	0	0	0	0	3	0	0	0	0	0	0	0	0	0	0	0	0	0	0	0	0	0	0	0	0	Bacteria	Bdellovibrionota	Oligoflexia	0319-6G20
OTU_10811	0	0	0	0	0	0	0	0	0	0	0	0	0	0	0	0	0	0	0	0	0	1	0	0	0	0	0	0	0	3	0	0	0	0	0	0	0	0	4	0	0	0	0	0	0	Bacteria	Verrucomicrobiota	Chlamydiae	Chlamydiales
OTU_108	1	10	4	3	64	455	1	2	1	6	84	331	3	92	255	2	3	8	5	4	6	10	6	2	11	2	3	4	9	2	5	11	185	0	67	648	116	240	78	6	211	152	1	10	10	Bacteria	WPS-2	unclassified_p_WPS-2	unclassified_p_WPS-2
OTU_1081	1	1	30	3	0	8	0	0	0	0	3	1	1	1	0	6	3	9	7	6	14	6	16	21	1	1	1	6	14	10	22	18	9	11	6	1	3	0	1	2	0	1	4	2	1	Bacteria	Proteobacteria	Alphaproteobacteria	Caulobacterales
OTU_10812	0	0	0	0	0	0	0	0	0	0	0	0	0	0	0	0	0	0	0	0	0	2	0	0	0	1	0	1	0	0	0	1	0	0	0	0	0	6	59	0	0	0	0	0	0	Bacteria	Verrucomicrobiota	Verrucomicrobiae	Chthoniobacterales
OTU_10813	0	0	0	0	1	4	0	0	0	0	0	0	0	0	0	0	0	0	0	0	0	0	0	0	0	0	0	0	0	0	0	0	0	0	0	0	0	0	10	0	0	0	0	0	0	Bacteria	Chloroflexi	unclassified_p_Chloroflexi	unclassified_p_Chloroflexi
OTU_10814	0	0	0	0	0	0	0	0	0	0	0	0	0	0	0	0	0	0	0	0	0	0	0	0	0	0	0	0	0	0	0	0	0	4	0	0	0	0	0	0	0	0	0	0	0	Bacteria	Firmicutes	Bacilli	Bacillales
OTU_10815	6	3	2	0	0	0	3	2	0	0	0	0	0	0	0	0	0	0	0	2	0	1	0	0	4	0	0	1	0	3	0	0	0	0	0	0	3	0	2	1	0	0	0	0	0	Bacteria	Verrucomicrobiota	Verrucomicrobiae	Pedosphaerales
OTU_10816	0	0	0	0	0	0	0	0	0	0	0	0	0	0	0	0	0	0	0	0	0	0	0	0	0	0	0	0	0	0	0	0	0	0	0	0	0	0	3	0	0	0	0	0	0	Bacteria	Patescibacteria	Microgenomatia	Candidatus_Pacebacteria
OTU_10817	0	0	0	0	1	0	0	1	0	0	0	0	0	0	0	0	0	1	0	0	0	0	0	2	0	0	0	0	0	0	0	2	0	0	0	0	0	0	0	0	0	0	0	0	0	Bacteria	Cyanobacteria	Sericytochromatia	unclassified_c_Sericytochromatia
OTU_10818	0	0	0	0	0	0	1	0	0	0	0	0	0	0	0	0	0	0	0	0	0	0	0	0	2	0	0	3	4	0	0	0	0	0	1	0	0	0	0	0	0	0	0	0	0	Bacteria	Proteobacteria	Gammaproteobacteria	Burkholderiales
OTU_10819	0	0	0	1	0	0	0	0	0	0	0	1	0	0	0	0	0	3	0	0	0	0	0	0	0	0	0	0	0	0	1	1	0	7	0	3	0	0	0	0	0	0	0	0	0	Bacteria	Proteobacteria	Alphaproteobacteria	Rhizobiales
OTU_10820	0	0	0	0	0	0	0	0	0	0	0	0	0	0	0	0	0	0	0	0	0	0	0	0	3	0	0	0	0	0	0	0	0	0	0	0	0	0	0	0	0	0	0	0	0	Bacteria	Proteobacteria	Alphaproteobacteria	Rickettsiales
OTU_1082	0	0	3	0	1	11	0	0	0	0	0	0	1	0	0	2	2	3	0	0	13	0	0	0	2	0	0	61	43	44	28	27	36	3	30	0	13	11	21	2	0	0	46	28	53	Bacteria	Chloroflexi	Chloroflexia	Chloroflexales
OTU_10821	0	0	0	0	0	0	0	0	0	0	0	0	1	0	0	0	0	0	0	0	0	0	0	0	5	0	0	0	0	0	0	0	0	0	0	0	0	0	0	0	0	0	0	0	0	Bacteria	Planctomycetota	Planctomycetes	Isosphaerales
OTU_10822	0	0	0	0	0	0	0	0	0	0	0	0	0	0	0	0	0	0	0	0	0	0	0	0	0	0	0	0	0	0	0	0	0	0	0	1	3	0	0	0	0	0	0	0	0	Bacteria	Planctomycetota	Planctomycetes	Isosphaerales
OTU_10824	0	0	0	0	0	0	0	0	0	0	0	0	0	0	1	0	0	0	1	0	0	0	2	0	5	0	0	0	0	0	0	0	1	0	0	0	0	0	3	0	0	0	0	2	0	Bacteria	Dependentiae	Babeliae	Babeliales
OTU_10825	0	0	0	0	0	0	0	0	0	0	1	0	0	0	0	0	0	1	1	0	1	0	0	0	1	4	0	1	2	1	0	1	0	3	1	0	0	0	0	1	0	0	2	0	0	Bacteria	Actinobacteriota	Actinobacteria	Micromonosporales
OTU_10826	0	0	0	0	0	0	0	0	0	0	0	0	0	0	0	0	0	0	0	0	0	0	0	0	0	0	0	0	0	1	0	0	0	3	2	0	0	0	0	0	0	0	0	0	0	Bacteria	Proteobacteria	Gammaproteobacteria	Legionellales
OTU_10827	0	0	0	0	0	0	0	0	0	0	0	0	0	0	0	0	0	0	0	0	0	0	0	0	0	3	0	0	1	0	0	0	0	0	0	0	0	0	0	0	0	0	0	0	0	Bacteria	Bacteroidota	Bacteroidia	Chitinophagales
OTU_10828	0	0	0	0	0	0	0	0	0	0	0	0	0	0	0	0	0	0	0	0	0	0	0	0	0	0	0	0	0	0	0	0	0	0	0	0	6	0	0	0	0	0	2	0	0	Bacteria	Bdellovibrionota	Oligoflexia	0319-6G20
OTU_10829	0	0	0	0	0	0	0	0	0	0	0	0	0	0	0	1	0	0	0	0	0	5	0	0	0	0	0	0	0	0	0	1	0	3	0	0	0	0	0	0	0	0	0	0	0	Bacteria	Verrucomicrobiota	Chlamydiae	Chlamydiales
OTU_10830	0	0	0	0	0	1	0	0	0	0	0	0	0	0	0	0	0	0	0	0	0	0	0	0	0	0	0	0	0	0	0	0	0	2	2	0	0	0	0	0	0	0	0	0	0	Bacteria	Patescibacteria	Parcubacteria	Candidatus_Kaiserbacteria
OTU_10831	0	0	0	0	0	0	0	0	0	0	0	0	0	0	0	0	0	0	0	0	0	0	0	0	0	0	0	0	0	0	0	0	0	3	0	0	0	0	0	0	0	0	0	0	0	Bacteria	Proteobacteria	Gammaproteobacteria	Legionellales
OTU_1083	18	0	0	2	0	3	32	39	0	0	1	8	2	6	0	0	0	1	20	1	0	6	0	0	35	0	3	1	0	0	0	0	3	3	0	0	3	1	0	0	0	0	0	0	3	Bacteria	Patescibacteria	Saccharimonadia	Saccharimonadales
OTU_10832	2	0	0	0	0	0	0	0	0	0	0	0	0	0	0	1	0	0	1	1	0	0	2	0	5	0	0	1	0	0	1	0	0	0	0	0	0	0	0	0	0	1	0	0	0	Bacteria	Actinobacteriota	unclassified_p_Actinobacteriota	unclassified_p_Actinobacteriota
OTU_10833	0	0	0	0	0	0	0	0	0	0	0	0	0	0	0	0	0	0	0	0	0	0	0	5	0	0	0	0	0	0	0	0	0	0	0	0	0	0	0	0	0	0	0	0	0	Bacteria	unclassified_k_Bacteria	unclassified_k_Bacteria	unclassified_k_Bacteria
OTU_10834	0	0	0	0	0	0	0	0	0	0	0	0	0	0	0	0	0	0	0	0	0	0	0	3	0	0	0	0	0	0	2	0	1	2	0	0	0	0	0	0	0	0	0	0	0	Bacteria	Patescibacteria	WWE3	unclassified_c_WWE3
OTU_10835	0	0	0	0	0	0	0	0	0	0	0	0	0	0	0	0	0	0	0	0	0	0	1	0	0	0	0	0	2	0	0	0	0	0	0	0	0	0	0	0	0	0	0	0	0	Bacteria	Verrucomicrobiota	Chlamydiae	Chlamydiales
OTU_10836	0	0	0	0	0	0	0	0	0	0	0	0	0	0	0	0	0	0	0	0	0	0	0	0	0	0	0	0	0	0	0	0	0	0	0	0	0	0	0	3	0	0	0	0	0	Bacteria	unclassified_k_Bacteria	unclassified_k_Bacteria	unclassified_k_Bacteria
OTU_10837	0	2	19	0	2	6	0	0	2	1	0	0	0	1	0	3	1	4	4	12	25	7	21	53	2	0	12	7	11	11	5	7	9	4	7	16	19	16	26	2	46	34	10	11	18	Bacteria	Elusimicrobiota	Lineage_IIa	unclassified_c_Lineage_IIa
OTU_10838	10	1	0	2	0	0	2	0	0	0	0	0	0	0	0	1	0	0	0	0	0	0	0	0	1	2	0	0	0	0	0	0	0	0	0	0	0	0	0	0	0	0	0	0	0	Bacteria	Acidobacteriota	Subgroup_5	unclassified_c_Subgroup_5
OTU_10839	0	0	0	0	0	0	0	0	0	0	1	0	0	1	1	0	0	0	0	0	0	0	0	0	0	0	0	0	0	0	0	0	0	0	0	0	0	0	0	0	5	0	0	0	0	Bacteria	Chloroflexi	Ktedonobacteria	Ktedonobacterales
OTU_10840	0	0	0	0	0	0	0	0	0	0	0	0	0	0	0	0	0	0	0	0	0	0	0	0	0	0	0	0	0	0	0	0	0	0	0	0	1	0	0	0	4	0	0	0	0	Bacteria	Actinobacteriota	Actinobacteria	Catenulisporales
OTU_10841	0	0	2	0	0	0	0	0	0	0	1	1	0	0	2	1	0	0	0	0	0	0	0	1	0	0	0	0	0	0	0	0	0	0	0	0	0	0	1	0	3	0	1	0	0	Bacteria	Chloroflexi	Anaerolineae	unclassified_c_Anaerolineae
OTU_10842	0	0	0	0	0	0	0	0	0	0	0	0	0	0	0	0	0	0	0	0	6	0	5	0	0	0	0	0	0	1	0	0	0	0	0	0	0	0	0	0	0	0	0	0	0	Bacteria	Chloroflexi	Chloroflexia	Chloroflexales
OTU_10843	0	0	0	0	0	0	0	0	0	0	0	0	0	0	0	0	0	0	0	0	0	0	0	0	0	0	0	0	0	0	2	0	0	0	0	0	0	0	0	0	6	0	0	0	0	Bacteria	Bacteroidota	Bacteroidia	Sphingobacteriales
OTU_10844	0	1	0	0	7	0	0	1	13	19	3	1	35	5	6	0	6	0	0	0	0	0	0	0	0	2	0	0	0	0	0	0	0	0	0	0	0	1	1	0	1	0	0	0	0	Bacteria	Acidobacteriota	Acidobacteriae	Solibacterales
OTU_1084	48	5	1	64	7	3	120	34	2	0	1	6	0	0	4	4	1	2	29	1	7	17	3	3	54	0	1	4	5	0	3	0	0	2	0	0	9	0	0	0	1	0	4	0	1	Bacteria	Proteobacteria	Gammaproteobacteria	Burkholderiales
OTU_10845	0	0	0	0	0	0	0	0	0	0	0	0	0	0	0	0	0	0	0	0	0	0	5	0	0	0	0	0	0	0	0	0	0	0	0	0	0	0	0	0	0	0	0	0	0	Bacteria	Proteobacteria	Alphaproteobacteria	unclassified_c_Alphaproteobacteria
OTU_10846	0	0	0	0	0	0	0	0	0	0	0	0	0	0	0	0	0	0	0	0	0	0	1	0	0	0	0	0	0	0	0	0	1	0	0	0	0	0	0	0	4	0	0	0	0	Bacteria	Bdellovibrionota	Oligoflexia	0319-6G20
OTU_10847	0	0	0	0	0	0	0	0	0	0	0	0	0	2	0	1	0	2	3	6	1	3	1	2	7	2	3	4	5	4	7	12	3	2	2	1	1	1	3	2	10	1	2	5	4	Bacteria	Planctomycetota	Planctomycetes	Isosphaerales
OTU_10848	0	0	0	0	0	0	0	0	0	0	0	0	0	0	0	0	0	0	0	0	0	0	0	0	0	0	0	0	0	0	0	0	0	0	0	0	0	0	0	0	4	0	0	0	1	Bacteria	Cyanobacteria	Vampirivibrionia	Obscuribacterales
OTU_10849	0	0	0	0	0	0	0	0	0	0	0	0	0	2	0	0	0	0	1	0	0	0	0	0	0	0	0	0	0	0	0	0	0	0	0	0	0	0	0	0	0	0	0	0	0	Bacteria	unclassified_k_Bacteria	unclassified_k_Bacteria	unclassified_k_Bacteria
OTU_10850	0	0	0	0	0	0	0	0	0	0	0	0	0	0	0	0	0	0	0	0	0	0	0	0	0	0	0	1	0	0	0	0	0	3	0	0	1	0	0	0	0	0	0	0	0	Bacteria	Actinobacteriota	Thermoleophilia	Solirubrobacterales
OTU_10851	0	0	0	0	0	0	0	0	0	0	0	0	0	0	0	0	0	0	0	0	1	0	2	0	0	0	0	0	0	0	0	0	0	0	0	0	0	0	5	0	0	0	0	0	0	Bacteria	Planctomycetota	Phycisphaerae	unclassified_c_Phycisphaerae
OTU_10852	0	0	1	0	0	0	0	0	0	0	0	0	0	0	1	0	0	0	0	0	0	0	0	4	0	0	0	0	0	1	0	0	0	0	0	0	0	0	0	0	0	0	0	0	0	Bacteria	Actinobacteriota	MB-A2-108	unclassified_c_MB-A2-108
OTU_1085	224	101	39	120	54	11	165	179	17	6	5	12	4	2	1	105	1	17	89	49	11	94	9	8	88	20	3	19	4	16	67	9	8	8	1	1	20	2	20	18	3	3	16	4	4	Bacteria	Acidobacteriota	Vicinamibacteria	Vicinamibacterales
OTU_10853	0	0	1	0	0	0	0	0	0	0	0	0	0	0	0	0	0	0	0	0	0	0	0	9	0	0	0	0	0	0	0	0	0	0	0	0	0	0	0	0	0	0	0	0	1	Bacteria	unclassified_k_Bacteria	unclassified_k_Bacteria	unclassified_k_Bacteria
OTU_10854	0	0	0	0	0	0	0	0	0	0	0	0	0	0	0	0	0	0	0	0	0	0	0	3	0	0	0	0	0	0	0	0	0	0	0	0	0	0	0	0	0	0	0	0	0	Bacteria	unclassified_k_Bacteria	unclassified_k_Bacteria	unclassified_k_Bacteria
OTU_10855	0	0	0	0	0	0	0	0	0	0	0	0	0	0	0	0	0	0	0	0	0	0	0	0	0	0	0	0	0	0	0	0	0	0	0	0	0	0	0	3	0	0	0	0	0	Bacteria	Acidobacteriota	Vicinamibacteria	Vicinamibacterales
OTU_10856	0	0	0	0	0	0	0	0	0	0	0	0	0	0	0	0	0	0	0	0	0	0	0	0	0	0	0	0	0	0	0	0	0	0	0	0	0	0	0	3	0	0	0	0	0	Bacteria	Chloroflexi	TK10	unclassified_c_TK10
OTU_10857	0	0	0	0	0	0	0	0	0	0	0	0	0	0	0	0	0	0	0	0	0	0	0	0	0	0	0	0	0	0	0	0	0	0	0	0	0	0	0	1	2	0	0	0	0	Bacteria	Actinobacteriota	Actinobacteria	Catenulisporales
OTU_10858	0	0	1	0	0	0	0	0	0	0	0	0	0	0	0	2	1	1	0	0	0	2	0	1	2	0	0	0	0	0	1	0	0	0	0	2	1	0	1	0	0	0	0	0	0	Bacteria	Elusimicrobiota	Lineage_IIb	unclassified_c_Lineage_IIb
OTU_10859	0	0	0	0	0	0	0	0	0	0	0	0	0	0	0	0	0	0	0	0	0	1	1	5	0	0	0	0	0	0	1	0	0	1	0	0	0	0	0	0	0	0	1	0	0	Bacteria	Verrucomicrobiota	Omnitrophia	Omnitrophales
OTU_10860	0	0	0	0	0	0	0	0	0	0	0	0	0	0	0	0	0	0	0	0	0	0	0	0	0	0	0	0	0	0	0	0	0	0	2	0	0	1	0	3	0	0	1	0	0	Bacteria	Proteobacteria	Alphaproteobacteria	Rhizobiales
OTU_1086	0	1	0	0	0	1	0	0	0	0	0	0	0	0	2	1	1	2	8	0	6	7	7	5	3	0	1	5	1	0	19	64	106	0	1	2	9	9	5	1	1	1	35	43	14	Bacteria	Dependentiae	Babeliae	Babeliales
OTU_10861	0	0	0	0	0	0	0	0	0	0	0	0	0	0	0	0	0	0	1	0	0	0	0	0	0	0	0	0	2	0	0	0	0	0	0	0	1	0	0	0	2	6	0	5	31	Bacteria	Firmicutes	Bacilli	Bacillales
OTU_10862	0	0	0	0	0	0	0	0	0	0	0	0	0	0	0	0	0	0	0	0	0	0	3	3	0	1	0	0	0	0	0	0	0	0	0	0	0	0	0	0	0	0	0	0	1	Bacteria	Verrucomicrobiota	Chlamydiae	Chlamydiales
OTU_10863	0	0	0	0	0	0	0	1	0	0	0	0	0	0	0	0	0	0	2	1	9	0	8	20	0	0	0	0	0	0	0	0	0	0	0	0	0	0	0	0	0	0	0	0	0	Bacteria	Myxococcota	bacteriap25	unclassified_c_bacteriap25
OTU_10864	0	0	0	0	0	0	0	0	0	0	0	0	0	0	0	0	0	0	0	0	0	0	0	3	0	1	0	0	0	0	0	0	0	0	0	0	0	0	0	0	0	0	0	0	0	Bacteria	Proteobacteria	Gammaproteobacteria	Legionellales
OTU_10865	0	0	0	0	0	1	0	0	0	0	0	0	0	0	0	0	0	0	0	0	0	0	0	1	0	0	0	3	0	0	0	0	0	0	0	0	0	1	0	0	0	0	0	0	0	Bacteria	Armatimonadota	Fimbriimonadia	Fimbriimonadales
OTU_10866	0	0	0	0	0	0	4	0	0	0	0	0	0	0	0	0	0	0	0	0	0	0	0	0	0	0	0	0	0	0	0	0	0	0	4	0	0	0	0	0	0	0	0	0	0	Bacteria	Hydrogenedentes	Hydrogenedentia	Hydrogenedentiales
OTU_10867	1	0	0	0	0	0	0	0	0	0	0	1	0	5	28	0	0	0	0	0	0	0	0	0	0	0	0	0	0	2	0	0	0	0	1	5	0	0	0	0	0	0	0	0	0	Bacteria	Acidobacteriota	Acidobacteriae	unclassified_c_Acidobacteriae
OTU_10868	0	0	0	0	0	0	0	0	0	0	0	0	0	0	0	0	0	0	0	0	0	0	0	0	0	0	0	0	0	0	0	0	0	0	3	0	0	0	0	0	0	0	0	0	0	Bacteria	Planctomycetota	Planctomycetes	Gemmatales
OTU_10869	0	0	0	1	0	1	0	0	0	0	0	0	0	0	0	0	1	0	1	0	0	0	0	0	0	0	0	4	0	1	0	0	0	0	0	0	0	0	0	0	0	0	1	0	0	Bacteria	Cyanobacteria	Sericytochromatia	unclassified_c_Sericytochromatia
OTU_10870	0	0	0	0	0	0	0	0	0	0	0	0	0	0	0	0	2	0	0	0	0	0	0	0	0	0	0	0	0	0	0	2	0	0	4	0	1	0	0	2	0	0	0	0	1	Bacteria	Proteobacteria	Gammaproteobacteria	unclassified_c_Gammaproteobacteria
OTU_10871	0	0	0	0	0	0	0	0	0	0	0	0	0	0	0	0	0	0	0	0	0	0	0	0	0	0	0	1	0	0	0	0	0	0	0	0	0	0	0	0	1	0	0	1	2	Bacteria	Verrucomicrobiota	Verrucomicrobiae	Pedosphaerales
OTU_10872	0	0	0	0	0	0	0	0	0	0	0	0	0	0	0	0	0	0	0	0	0	0	0	0	0	0	2	0	0	1	0	0	0	0	0	0	0	0	0	0	0	0	0	1	0	Bacteria	Proteobacteria	Gammaproteobacteria	Diplorickettsiales
OTU_1087	23	18	1	9	6	1	5	4	2	1	1	4	5	3	0	8	1	0	6	3	1	10	0	4	18	10	9	11	0	0	6	5	1	4	4	0	2	0	1	1	7	0	0	5	0	Bacteria	Verrucomicrobiota	Verrucomicrobiae	Pedosphaerales
OTU_10873	0	0	0	0	0	0	0	0	0	2	1	0	0	0	0	0	0	0	0	0	0	0	0	0	0	0	0	0	0	0	0	0	0	1	1	5	0	0	0	0	0	0	0	0	0	Bacteria	Firmicutes	Bacilli	Alicyclobacillales
OTU_10874	0	0	0	0	0	0	0	0	0	0	0	0	1	0	0	0	0	0	0	0	2	0	0	0	0	0	0	0	1	0	0	0	0	3	0	0	0	0	0	0	0	0	3	1	0	Bacteria	Myxococcota	Polyangia	mle1-27
OTU_10875	0	0	0	0	0	0	0	0	0	1	0	0	3	0	0	0	0	0	0	0	0	0	0	0	1	0	0	3	0	0	0	0	0	0	0	0	0	0	0	0	0	0	0	0	0	Bacteria	Verrucomicrobiota	Chlamydiae	Chlamydiales
OTU_10876	0	0	0	0	1	0	3	0	0	0	1	0	0	0	1	1	1	0	1	0	0	5	0	0	2	0	0	3	0	0	0	1	0	0	0	0	0	0	0	0	0	1	0	2	2	Bacteria	Bdellovibrionota	Oligoflexia	0319-6G20
OTU_10877	0	0	0	0	0	0	0	0	0	0	0	0	0	0	0	0	0	0	0	0	0	0	0	0	0	0	0	2	1	0	2	0	0	6	1	0	0	0	0	0	0	0	0	0	0	Bacteria	Bdellovibrionota	Oligoflexia	0319-6G20
OTU_10878	0	0	0	0	0	0	0	0	0	0	0	0	0	0	0	0	0	0	0	3	0	0	2	3	0	0	0	0	0	0	0	0	0	0	0	0	0	0	0	0	0	0	0	0	0	Bacteria	Proteobacteria	Gammaproteobacteria	Gammaproteobacteria_Incertae_Sedis
OTU_10879	0	0	0	1	0	0	0	0	0	0	0	0	0	0	0	0	0	0	0	0	0	0	0	0	0	0	0	0	0	0	1	0	0	3	2	0	0	0	0	0	0	0	0	0	0	Bacteria	Proteobacteria	Gammaproteobacteria	unclassified_c_Gammaproteobacteria
OTU_10880	1	1	13	0	0	2	5	0	0	0	0	0	0	0	0	0	1	0	4	1	1	1	1	13	1	0	0	5	0	1	0	1	1	2	5	0	0	0	0	1	0	0	3	1	1	Bacteria	Latescibacterota	unclassified_p_Latescibacterota	unclassified_p_Latescibacterota
OTU_10881	0	2	0	0	8	0	0	0	0	3	0	0	4	0	0	0	0	0	0	0	0	0	0	0	0	0	0	0	0	0	0	0	7	0	10	10	0	1	1	0	50	5	0	0	0	Archaea	Thermoplasmatota	Thermoplasmata	unclassified_c_Thermoplasmata
OTU_10882	0	0	0	0	0	0	0	0	1	0	1	1	0	0	5	0	2	0	0	0	0	0	0	0	0	0	0	0	0	0	0	0	0	0	0	0	0	0	0	0	0	0	0	0	0	Bacteria	unclassified_k_Bacteria	unclassified_k_Bacteria	unclassified_k_Bacteria
OTU_1088	2	10	0	2	2	2	19	1	2	0	0	5	1	3	1	116	2	1	43	6	2	9	1	2	66	0	2	5	2	2	69	18	0	10	0	0	15	2	2	10	0	1	3	0	1	Bacteria	Bacteroidota	Bacteroidia	Cytophagales
OTU_10883	0	0	0	0	0	0	0	0	0	0	0	0	0	0	0	0	0	0	0	0	0	0	0	0	0	0	0	3	3	0	0	0	0	0	0	0	0	0	0	0	0	0	0	2	0	Bacteria	Verrucomicrobiota	Chlamydiae	Chlamydiales
OTU_10884	0	0	0	0	0	0	0	0	0	0	0	0	0	0	0	0	0	0	0	0	0	0	0	0	0	0	0	3	0	0	0	0	0	0	0	0	0	0	0	0	0	0	0	0	0	Bacteria	Chloroflexi	Ktedonobacteria	Ktedonobacterales
OTU_10885	0	0	0	0	0	0	0	0	0	0	0	0	0	0	0	0	0	0	0	0	0	0	0	0	0	0	0	2	0	0	0	0	0	0	5	0	0	0	0	0	0	0	0	0	0	Bacteria	Patescibacteria	Dojkabacteria	unclassified_c_Dojkabacteria
OTU_10886	0	0	0	0	0	0	0	0	0	0	0	0	0	0	0	0	0	0	0	0	0	0	0	0	0	0	0	0	0	0	0	0	0	0	8	0	0	0	0	0	0	0	0	0	0	Bacteria	Planctomycetota	Planctomycetes	Gemmatales
OTU_10887	0	0	0	2	0	0	0	4	0	0	0	0	1	0	0	0	1	0	0	0	0	0	0	0	0	0	4	2	0	0	0	0	0	0	1	0	1	0	0	0	0	0	0	0	1	Bacteria	Armatimonadota	Fimbriimonadia	Fimbriimonadales
OTU_10888	0	0	0	0	0	0	0	0	0	0	0	0	0	0	0	0	0	0	0	0	0	0	3	1	0	0	0	0	0	0	0	0	0	0	0	0	0	0	0	0	0	0	0	0	0	Bacteria	Proteobacteria	Gammaproteobacteria	unclassified_c_Gammaproteobacteria
OTU_10889	0	0	0	0	0	0	0	0	0	0	0	1	0	0	0	3	0	0	0	0	0	1	0	0	0	0	0	5	0	0	0	1	1	0	0	0	0	0	0	0	1	0	4	0	0	Bacteria	unclassified_k_Bacteria	unclassified_k_Bacteria	unclassified_k_Bacteria
OTU_10890	0	0	0	0	0	0	0	0	0	0	0	0	0	0	0	0	0	0	0	0	0	0	0	0	0	0	0	4	3	0	0	0	0	0	0	0	0	0	0	0	0	0	0	0	0	Bacteria	Chloroflexi	Anaerolineae	RBG-13-54-9
OTU_10891	0	0	0	0	0	0	0	0	0	0	0	1	0	0	0	0	0	0	2	0	0	0	2	1	0	0	0	0	2	15	0	1	0	5	1	0	0	0	0	0	1	0	0	0	0	Bacteria	Planctomycetota	Planctomycetes	Gemmatales
OTU_10892	0	0	0	0	0	0	0	0	0	0	0	0	0	0	0	0	0	0	0	0	0	0	0	0	0	0	0	0	0	0	0	0	0	0	0	0	6	0	0	0	0	0	0	0	0	Bacteria	Elusimicrobiota	Lineage_IIa	unclassified_c_Lineage_IIa
OTU_10893	0	0	0	0	0	0	0	1	0	0	0	0	0	0	0	0	0	0	1	0	0	1	1	0	0	4	0	0	1	0	0	2	0	0	0	0	0	0	0	0	3	0	0	0	0	Bacteria	Bdellovibrionota	Oligoflexia	0319-6G20
OTU_10894	2	0	0	0	0	0	0	0	0	0	0	0	0	0	0	0	0	0	0	0	0	0	0	0	0	0	0	0	0	0	0	0	0	0	3	14	0	0	0	0	0	0	0	0	0	Bacteria	Acidobacteriota	Acidobacteriae	Subgroup_13
OTU_10895	0	1	0	0	0	0	0	0	0	0	0	0	0	3	0	0	0	0	0	0	0	0	0	0	0	0	0	0	0	0	0	0	0	0	0	0	0	0	0	0	0	0	0	0	0	Bacteria	Acidobacteriota	Acidobacteriae	unclassified_c_Acidobacteriae
OTU_10896	0	0	0	0	0	0	0	0	0	0	0	0	0	0	0	0	0	0	0	0	0	0	0	0	0	0	0	0	0	0	0	0	0	5	0	0	0	0	0	0	0	0	0	0	0	Bacteria	Proteobacteria	Gammaproteobacteria	unclassified_c_Gammaproteobacteria
OTU_10897	0	0	0	0	0	0	0	0	0	0	0	0	0	0	0	0	0	0	0	0	0	0	0	0	0	0	0	1	0	0	0	0	0	0	0	0	3	0	0	0	0	0	0	0	0	Bacteria	Firmicutes	Desulfitobacteriia	Desulfitobacteriales
OTU_1089	71	11	1	4	1	5	46	9	3	0	4	4	0	0	2	30	1	1	20	51	12	51	70	18	5	0	3	17	8	12	21	22	0	1	1	0	3	2	4	21	4	1	4	5	5	Bacteria	Planctomycetota	Phycisphaerae	unclassified_c_Phycisphaerae
OTU_10898	0	1	0	0	0	0	4	0	0	0	0	0	0	0	0	0	0	0	0	0	0	0	1	1	0	10	2	0	0	0	0	0	0	0	0	0	0	0	0	0	0	0	0	0	0	Bacteria	Gemmatimonadota	Gemmatimonadetes	Gemmatimonadales
OTU_10899	0	0	0	0	0	0	0	0	0	0	0	0	0	0	0	0	0	0	0	0	0	0	0	0	0	0	0	0	0	0	0	0	0	0	0	0	3	0	0	0	0	0	0	0	0	Bacteria	unclassified_k_Bacteria	unclassified_k_Bacteria	unclassified_k_Bacteria
OTU_10900	0	0	0	1	2	0	1	0	0	0	0	0	0	1	0	0	1	0	0	1	2	2	1	1	0	1	0	1	1	0	12	2	0	12	7	0	2	3	0	2	0	0	1	8	2	Bacteria	unclassified_k_Bacteria	unclassified_k_Bacteria	unclassified_k_Bacteria
OTU_10901	0	0	0	0	0	0	0	0	0	0	0	0	0	0	0	0	0	0	0	0	0	0	0	0	0	3	7	0	0	0	0	0	0	0	0	0	0	0	0	0	0	0	3	0	0	Bacteria	Chloroflexi	Ktedonobacteria	Ktedonobacterales
OTU_1090	138	10	1	5	2	3	35	25	1	1	0	7	2	2	0	7	0	0	2	6	9	12	8	0	6	3	0	1	0	0	3	0	0	2	1	2	1	0	0	0	1	0	0	1	0	Bacteria	Verrucomicrobiota	Chlamydiae	Chlamydiales
OTU_10902	1	0	0	1	0	1	0	1	1	0	0	1	3	0	0	0	0	0	0	0	0	0	0	0	2	1	0	0	1	0	0	0	0	0	0	0	3	0	0	1	1	0	0	0	0	Bacteria	Proteobacteria	Alphaproteobacteria	unclassified_c_Alphaproteobacteria
OTU_10903	0	0	0	0	0	0	0	0	0	0	0	0	0	0	0	0	0	0	0	0	0	0	0	0	0	3	0	0	0	0	0	0	0	0	0	0	0	0	0	0	0	0	0	0	0	Bacteria	Dependentiae	Babeliae	Babeliales
OTU_10904	0	0	0	0	0	0	0	0	0	0	0	0	0	0	0	0	0	0	0	0	0	0	0	0	0	0	3	0	0	0	0	0	0	0	0	0	0	0	0	0	0	0	0	0	0	Bacteria	Proteobacteria	Gammaproteobacteria	Gammaproteobacteria_Incertae_Sedis
OTU_10905	0	0	0	0	0	0	0	0	0	0	0	0	0	0	0	0	0	0	0	0	0	0	0	0	0	0	0	0	0	0	0	0	0	0	0	5	2	0	0	0	0	0	0	0	0	Bacteria	Chloroflexi	Ktedonobacteria	Ktedonobacterales
OTU_10906	0	0	0	0	0	0	0	0	0	0	0	2	0	0	0	0	0	0	0	1	0	0	0	0	0	4	7	1	0	0	0	0	0	0	0	0	0	0	0	0	0	0	0	0	0	Bacteria	Bdellovibrionota	Oligoflexia	0319-6G20
OTU_10907	0	0	0	0	0	0	0	0	0	0	0	0	0	0	0	0	0	0	0	0	0	0	0	0	0	3	0	0	0	0	0	0	0	0	0	0	0	0	0	0	0	0	0	0	0	Bacteria	Acidobacteriota	Acidobacteriae	Solibacterales
OTU_10908	0	0	2	0	0	0	0	0	0	0	1	1	0	0	0	0	0	0	1	0	3	0	0	0	0	6	5	0	0	0	0	0	0	0	0	0	0	0	0	0	0	0	0	0	0	Bacteria	unclassified_k_Bacteria	unclassified_k_Bacteria	unclassified_k_Bacteria
OTU_10909	0	0	0	0	0	0	0	0	0	0	0	0	0	0	0	0	3	0	0	0	0	0	0	0	0	0	0	0	0	0	0	0	0	0	0	0	0	0	0	0	0	0	0	0	0	Bacteria	Chloroflexi	Anaerolineae	Anaerolineales
OTU_10910	0	0	0	0	0	0	0	0	1	0	0	0	0	0	0	0	3	0	1	1	1	1	1	0	1	0	0	0	0	0	0	0	0	0	0	0	0	0	0	0	0	0	0	0	0	Bacteria	Chloroflexi	Chloroflexia	Thermomicrobiales
OTU_10911	0	0	0	0	0	0	0	0	0	0	0	0	0	0	0	0	5	0	0	0	0	0	0	0	1	1	0	0	0	0	0	0	0	0	0	0	0	0	0	1	0	0	0	0	0	Bacteria	Proteobacteria	Gammaproteobacteria	Burkholderiales
OTU_10912	0	0	0	0	0	0	0	0	0	0	0	0	0	0	0	0	2	0	0	0	0	0	0	0	0	0	0	0	0	0	0	0	0	0	0	0	0	0	0	0	0	0	0	0	2	Bacteria	Armatimonadota	Fimbriimonadia	Fimbriimonadales
OTU_10913	0	0	0	0	0	1	0	0	0	0	2	0	0	1	0	0	7	0	0	0	0	0	0	0	0	0	0	0	0	0	0	0	0	0	0	0	0	0	2	0	0	0	0	0	0	Bacteria	Verrucomicrobiota	Chlamydiae	Chlamydiales
OTU_10914	0	0	0	0	0	0	0	0	0	0	0	0	0	0	0	3	0	0	0	0	0	0	0	0	0	0	0	0	0	0	0	0	0	0	0	0	0	0	0	0	0	0	0	0	0	Bacteria	Proteobacteria	Gammaproteobacteria	Diplorickettsiales
OTU_1091	4	13	173	4	7	17	11	17	9	8	16	11	5	21	11	9	53	40	13	13	14	7	10	14	24	13	18	42	37	26	25	31	31	10	11	13	16	11	1	7	14	9	45	13	17	Bacteria	Actinobacteriota	Actinobacteria	Streptomycetales
OTU_10915	0	0	0	0	0	0	0	0	0	0	0	0	0	0	0	0	1	5	0	0	1	0	2	1	0	0	0	0	0	3	0	0	0	0	0	0	0	0	0	0	0	0	0	0	0	Bacteria	Planctomycetota	OM190	unclassified_c_OM190
OTU_10916	0	0	0	0	0	0	0	0	0	0	0	1	0	0	0	0	3	0	0	0	0	2	0	0	0	0	0	0	0	0	0	0	0	0	0	0	0	1	0	0	0	0	0	0	0	Bacteria	Verrucomicrobiota	Chlamydiae	Chlamydiales
OTU_10917	0	0	0	0	0	0	3	0	0	0	0	0	0	0	0	0	0	0	0	0	0	0	0	0	0	0	0	0	0	0	0	0	0	0	0	0	0	0	0	0	0	0	0	0	0	Bacteria	Bacteroidota	Bacteroidia	unclassified_c_Bacteroidia
OTU_10918	0	0	0	0	0	0	0	0	0	0	0	0	0	0	0	0	0	0	0	1	6	0	1	0	0	0	0	0	0	0	1	0	0	0	0	0	0	0	0	0	0	0	0	0	0	Bacteria	Proteobacteria	Gammaproteobacteria	unclassified_c_Gammaproteobacteria
OTU_10919	0	0	0	0	0	0	0	0	0	0	0	1	0	0	0	0	4	0	0	0	0	0	0	0	0	0	0	1	0	0	0	0	0	0	0	0	0	0	0	0	0	0	0	0	0	Bacteria	Planctomycetota	Planctomycetes	Gemmatales
OTU_10920	0	0	1	0	0	0	0	0	0	0	0	0	0	0	0	0	7	0	0	0	0	0	0	0	0	0	0	0	0	0	0	0	0	0	0	0	0	0	0	0	0	0	0	0	0	Bacteria	Proteobacteria	Gammaproteobacteria	Legionellales
OTU_1092	0	1	0	0	0	0	0	0	0	0	0	1	0	3	0	0	2	2	1	0	1	1	5	1	0	2	0	0	4	185	1	1	0	0	0	0	1	0	1	0	0	1	2	4	0	Bacteria	Acidobacteriota	Subgroup_22	unclassified_c_Subgroup_22
OTU_10921	0	0	0	0	0	0	3	0	0	0	0	0	0	0	0	0	0	0	0	0	0	0	0	0	0	0	0	0	0	0	0	0	0	0	0	0	0	0	0	0	0	0	0	0	0	Bacteria	Verrucomicrobiota	Omnitrophia	Omnitrophales
OTU_10922	0	0	0	0	0	0	1	0	0	0	0	0	0	0	0	0	0	0	0	0	1	0	9	1	0	0	2	0	0	0	0	0	0	0	0	0	0	0	0	0	0	0	0	0	0	Bacteria	Proteobacteria	Gammaproteobacteria	Legionellales
OTU_10923	0	0	0	0	0	0	0	0	0	0	0	0	0	0	0	0	2	0	0	0	0	0	0	0	0	0	0	0	0	1	1	1	0	0	0	0	0	0	0	0	0	0	0	0	0	Bacteria	Proteobacteria	Gammaproteobacteria	unclassified_c_Gammaproteobacteria
OTU_10924	0	0	0	0	0	0	2	0	0	0	0	0	0	0	0	0	0	0	0	0	0	0	0	0	0	0	0	0	0	0	0	0	0	0	0	0	2	0	0	1	0	0	0	0	0	Bacteria	unclassified_k_Bacteria	unclassified_k_Bacteria	unclassified_k_Bacteria
OTU_10925	0	0	0	0	0	0	0	0	0	0	0	0	0	0	0	0	7	0	0	0	0	0	0	0	0	0	0	0	0	0	0	0	0	0	0	0	0	0	0	0	0	0	0	0	0	Bacteria	Bdellovibrionota	Oligoflexia	0319-6G20
OTU_10926	0	0	0	0	0	0	0	0	0	0	0	0	0	0	0	0	3	0	0	1	0	1	0	0	1	1	0	0	0	0	0	1	0	0	0	0	0	0	0	0	2	0	2	0	0	Bacteria	Planctomycetota	Planctomycetes	unclassified_c_Planctomycetes
OTU_10928	0	0	0	0	0	0	10	0	0	0	0	0	0	0	0	2	0	0	3	0	0	0	0	0	0	0	0	0	0	0	1	0	0	0	0	0	0	1	0	0	0	0	0	0	0	Bacteria	Myxococcota	Polyangia	Polyangiales
OTU_10929	0	0	0	0	0	0	0	0	0	0	0	0	0	0	0	3	0	0	0	0	0	0	0	0	0	0	0	0	0	0	0	0	0	0	0	0	0	0	0	0	0	0	0	0	0	Bacteria	Patescibacteria	Microgenomatia	Candidatus_Chisholmbacteria
OTU_1093	0	4	9	0	8	19	1	1	13	26	28	5	30	31	5	1	6	1	0	2	0	2	0	3	0	2	4	73	79	25	4	3	36	0	11	13	54	12	35	13	119	71	2	21	5	Bacteria	Acidobacteriota	Acidobacteriae	Acidobacteriales
OTU_10930	7	56	16	38	54	7	18	45	60	113	36	16	84	45	48	12	9	1	1	1	3	4	1	0	13	19	5	5	3	3	0	8	2	2	0	4	12	4	4	4	10	8	6	2	1	Bacteria	Proteobacteria	Alphaproteobacteria	Acetobacterales
OTU_10931	0	0	0	0	0	0	0	0	1	0	0	0	0	0	0	0	0	0	0	0	0	0	1	0	0	0	0	2	0	0	0	2	0	0	0	0	1	0	0	3	1	0	0	0	0	Bacteria	Planctomycetota	Planctomycetes	Isosphaerales
OTU_10932	0	0	0	0	0	0	0	0	0	0	0	0	0	1	0	1	1	2	0	0	0	0	0	0	0	1	0	0	0	0	0	0	0	0	0	0	0	0	0	0	0	0	0	0	0	Bacteria	Planctomycetota	Planctomycetes	Isosphaerales
OTU_10933	0	0	0	0	0	0	0	0	0	0	0	0	0	0	0	2	4	1	0	0	0	0	0	0	0	0	0	0	0	0	0	0	0	0	0	0	2	0	0	0	0	0	0	0	0	Bacteria	Proteobacteria	Gammaproteobacteria	EPR3968-O8a-Bc78
OTU_10934	3	0	0	0	0	0	0	0	0	0	0	0	0	0	0	4	0	0	1	0	0	0	0	0	0	0	0	0	0	0	0	0	1	0	0	0	1	0	0	0	0	0	0	0	0	Bacteria	Myxococcota	Polyangia	Haliangiales
OTU_10935	0	0	0	0	0	0	0	0	0	0	0	0	0	0	0	12	0	0	1	0	0	2	0	0	0	0	0	0	0	0	0	0	0	0	0	0	0	0	0	0	0	0	0	0	0	Bacteria	Acidobacteriota	Thermoanaerobaculia	Thermoanaerobaculales
OTU_10936	0	0	2	0	0	0	0	1	0	0	0	0	1	0	0	0	0	0	0	0	0	0	0	0	0	0	0	1	3	2	0	0	0	0	0	0	0	0	0	0	0	0	0	1	0	Bacteria	Patescibacteria	Saccharimonadia	Saccharimonadales
OTU_10937	0	0	0	0	0	0	0	3	0	0	0	0	0	0	0	0	0	0	0	0	0	0	0	0	0	0	0	0	0	0	0	0	0	0	0	0	0	0	0	0	0	0	0	0	0	Bacteria	Armatimonadota	Fimbriimonadia	Fimbriimonadales
OTU_10938	0	0	0	0	0	0	0	0	0	0	0	0	0	0	0	4	1	0	0	0	0	0	0	0	0	3	0	0	0	0	1	0	0	0	1	0	0	0	0	0	0	0	1	0	0	Bacteria	Verrucomicrobiota	Chlamydiae	Chlamydiales
OTU_10939	0	0	0	0	0	0	0	0	0	0	0	0	0	0	0	5	0	0	0	0	0	0	0	0	0	0	1	0	0	0	0	0	0	0	0	0	2	0	0	0	0	0	0	0	0	Bacteria	Myxococcota	Polyangia	Haliangiales
OTU_10940	0	8	1	5	1	0	6	8	8	4	0	0	4	1	0	4	0	2	8	2	3	4	7	0	7	12	6	2	4	0	10	4	0	4	0	0	0	1	0	6	0	0	6	0	2	Bacteria	Bacteroidota	Bacteroidia	Chitinophagales
OTU_10941	0	0	0	0	0	0	2	0	0	0	0	1	0	0	1	1	0	0	0	0	0	0	2	0	0	0	0	0	0	1	2	0	0	0	0	0	0	0	0	0	0	1	0	0	0	Bacteria	Acidobacteriota	Vicinamibacteria	Vicinamibacterales
OTU_1094	1	17	2	5	19	44	1	28	26	7	16	30	13	24	54	0	11	0	3	0	2	2	1	4	7	79	11	28	0	0	3	2	6	4	3	3	1	3	4	0	3	3	1	3	1	Bacteria	Acidobacteriota	Acidobacteriae	unclassified_c_Acidobacteriae
OTU_10942	0	0	0	0	0	0	0	0	0	0	0	0	0	0	0	0	0	4	0	0	0	0	0	0	0	0	0	0	1	0	0	0	0	0	0	0	0	0	0	0	0	0	0	0	0	Bacteria	Verrucomicrobiota	Chlamydiae	Chlamydiales
OTU_109	421	285	13	704	72	11	173	250	6	1	9	15	7	4	2	25	2	35	256	162	51	128	18	8	160	8	3	16	7	4	203	42	6	22	6	8	25	1	7	59	11	4	20	10	9	Bacteria	Acidobacteriota	Vicinamibacteria	Vicinamibacterales
OTU_10943	0	0	0	0	0	0	0	0	0	0	0	0	0	0	0	0	0	0	0	0	0	0	0	0	0	0	0	0	0	0	0	0	0	0	0	0	0	0	0	0	9	1	0	0	0	Bacteria	Proteobacteria	Gammaproteobacteria	Diplorickettsiales
OTU_10944	2	0	0	0	0	0	8	0	0	0	0	0	0	0	0	0	0	0	0	0	0	0	0	0	0	0	0	0	0	0	1	0	0	0	0	0	1	0	1	0	0	3	0	0	0	Bacteria	Bacteroidota	Bacteroidia	Cytophagales
OTU_10945	0	0	2	0	0	0	0	0	0	0	0	0	0	0	0	0	0	0	0	0	0	0	1	0	0	0	1	0	0	0	0	0	0	0	0	0	0	0	0	0	0	0	0	0	0	Bacteria	Actinobacteriota	Thermoleophilia	Gaiellales
OTU_10946	0	0	0	0	0	1	0	0	0	0	0	2	0	0	0	0	0	0	0	0	0	0	0	0	0	0	0	0	0	0	0	0	0	0	0	0	0	0	0	0	0	0	0	0	0	Bacteria	Chloroflexi	Dehalococcoidia	SAR202_clade
OTU_10947	0	0	0	0	0	0	0	0	0	0	0	0	0	0	0	0	0	13	1	0	3	0	0	0	0	0	0	0	0	0	0	0	0	0	0	0	0	0	0	0	0	1	0	0	0	Bacteria	Firmicutes	Clostridia	unclassified_c_Clostridia
OTU_10948	2	1	1	0	0	0	6	0	0	0	2	0	0	0	0	0	0	1	0	0	0	0	0	0	2	0	0	0	0	0	0	0	0	0	0	0	0	1	0	0	0	0	0	0	0	Bacteria	Actinobacteriota	Coriobacteriia	OPB41
OTU_10949	0	0	0	0	0	0	0	0	0	0	0	0	0	0	0	0	0	3	0	0	0	0	0	0	0	0	0	0	0	0	0	0	0	0	0	0	0	0	0	0	0	0	0	0	0	Bacteria	Chloroflexi	Ktedonobacteria	Ktedonobacterales
OTU_10950	0	0	0	0	0	0	0	0	0	0	0	0	0	0	0	0	0	3	0	0	0	0	0	0	0	0	0	0	0	0	0	0	0	0	0	0	0	0	0	0	0	0	0	0	0	Bacteria	Proteobacteria	Gammaproteobacteria	unclassified_c_Gammaproteobacteria
OTU_1095	0	0	0	1	0	0	0	0	0	0	0	0	0	0	0	0	0	0	1	0	0	0	2	0	0	0	0	6	11	130	0	0	0	0	2	0	0	0	0	0	0	0	0	0	0	Bacteria	Chloroflexi	Chloroflexia	Chloroflexales
OTU_10951	0	0	0	1	0	0	11	1	0	0	0	1	0	0	0	0	0	0	0	0	0	0	0	0	0	0	0	0	0	0	0	0	0	0	0	0	0	0	0	0	0	0	0	0	0	Bacteria	Verrucomicrobiota	Kiritimatiellae	WCHB1-41
OTU_10952	0	0	0	1	0	0	4	0	0	0	0	0	0	0	0	0	0	0	0	0	0	0	0	0	0	0	0	0	0	0	0	0	0	0	0	0	0	0	0	0	0	0	0	0	0	Bacteria	SAR324_cladeMarine_group_B	unclassified_p_SAR324_cladeMarine_group_B	unclassified_p_SAR324_cladeMarine_group_B
OTU_10953	0	0	0	0	0	0	1	0	0	0	0	0	0	0	0	0	0	0	3	0	0	4	0	0	0	0	0	0	0	0	0	0	0	0	0	0	0	0	0	0	0	0	0	0	0	Bacteria	Chloroflexi	Ktedonobacteria	C0119
OTU_10954	0	0	0	0	0	6	0	0	0	0	0	0	0	0	0	0	7	0	0	0	0	0	0	0	0	0	0	0	0	3	0	0	0	0	0	0	0	0	0	0	0	0	0	0	0	Bacteria	Nitrospirota	Nitrospiria	Nitrospirales
OTU_10955	0	0	0	0	0	0	7	0	0	0	0	0	0	0	0	0	0	0	0	0	0	0	0	0	0	0	0	0	0	0	0	0	0	0	0	0	0	0	0	0	0	0	0	0	0	Bacteria	SAR324_cladeMarine_group_B	unclassified_p_SAR324_cladeMarine_group_B	unclassified_p_SAR324_cladeMarine_group_B
OTU_10956	0	0	0	0	0	0	0	0	0	0	0	0	0	0	0	0	3	0	0	0	0	0	0	0	0	0	0	0	0	0	0	0	0	0	0	0	0	0	0	0	0	0	0	0	0	Bacteria	Chloroflexi	SHA-26	unclassified_c_SHA-26
OTU_10957	0	0	0	0	0	0	1	0	0	0	0	0	0	0	0	0	0	1	0	0	0	0	1	0	0	0	1	0	0	0	0	0	0	0	0	0	0	1	0	0	0	0	0	0	0	Bacteria	Verrucomicrobiota	Chlamydiae	Chlamydiales
OTU_10958	0	0	0	0	0	0	0	0	0	0	0	0	0	0	0	0	0	0	0	0	0	0	0	0	0	0	0	0	0	0	0	0	0	0	0	0	0	0	0	0	16	0	0	0	0	Bacteria	unclassified_k_Bacteria	unclassified_k_Bacteria	unclassified_k_Bacteria
OTU_10959	0	0	0	0	0	0	0	0	0	0	0	0	0	0	0	0	0	0	0	1	2	0	0	2	0	0	0	0	1	2	0	0	0	0	1	0	0	0	0	0	0	0	0	0	0	Bacteria	Verrucomicrobiota	Verrucomicrobiae	Pedosphaerales
OTU_1096	0	0	0	0	2	3	0	0	0	74	19	4	49	18	2	0	0	0	1	0	0	1	1	2	62	1	1	0	0	0	3	1	0	0	0	0	15	0	4	0	15	10	0	0	0	Bacteria	Cyanobacteria	Vampirivibrionia	Obscuribacterales
OTU_10960	1	0	0	0	0	0	8	2	0	0	1	0	0	0	0	2	0	0	2	0	0	0	0	0	0	0	0	0	0	1	0	0	0	0	0	0	0	0	2	0	0	0	0	0	0	Bacteria	Verrucomicrobiota	Verrucomicrobiae	UA11
OTU_10961	0	0	0	0	0	0	5	0	0	0	0	0	0	0	0	0	0	0	0	0	0	0	0	0	0	0	0	0	0	0	0	0	0	0	0	0	0	0	0	0	0	0	0	0	0	Bacteria	Bacteroidota	Bacteroidia	Chitinophagales
OTU_10962	0	0	0	0	0	0	0	0	0	1	0	0	0	0	0	0	9	0	1	1	0	0	0	1	0	0	0	0	0	0	0	0	0	0	0	0	0	0	0	0	0	0	0	0	0	Bacteria	Chloroflexi	Anaerolineae	unclassified_c_Anaerolineae
OTU_10963	0	0	0	0	0	0	0	0	0	0	0	0	0	0	0	0	0	0	2	0	1	0	0	1	0	0	1	0	0	0	0	0	0	0	0	0	0	0	0	1	0	2	0	0	0	Bacteria	Verrucomicrobiota	Chlamydiae	Chlamydiales
OTU_10964	0	0	0	2	0	0	0	1	0	0	0	0	0	0	0	2	2	0	1	0	0	0	0	0	3	0	0	0	0	0	1	0	0	1	1	0	0	0	0	0	0	0	0	0	0	Bacteria	Myxococcota	Myxococcia	Myxococcales
OTU_10965	2	0	0	0	0	0	0	0	0	0	0	3	0	0	3	11	25	2	0	0	3	3	1	0	1	0	1	0	0	2	1	1	0	0	0	1	2	0	0	2	0	1	0	0	0	Bacteria	Gemmatimonadota	Gemmatimonadetes	Gemmatimonadales
OTU_10966	0	0	0	0	0	0	0	0	0	0	0	0	0	0	0	0	0	0	0	0	0	0	0	0	0	0	0	0	0	0	0	0	0	0	0	0	0	0	0	3	0	0	0	0	0	Bacteria	Patescibacteria	Gracilibacteria	Candidatus_Peribacteria
OTU_10967	0	0	0	0	0	0	0	0	0	0	0	0	0	0	2	0	0	0	2	2	0	0	0	0	2	0	0	0	0	0	0	0	0	0	0	0	0	0	0	0	0	0	0	0	0	Bacteria	Actinobacteriota	Actinobacteria	unclassified_c_Actinobacteria
OTU_10968	0	0	0	0	0	0	0	0	0	2	0	0	0	1	0	0	2	2	0	0	0	0	0	0	0	0	0	0	0	0	0	0	0	0	0	0	0	0	0	0	0	0	0	0	0	Bacteria	Bdellovibrionota	Oligoflexia	0319-6G20
OTU_10969	0	0	0	0	1	1	0	0	0	1	1	0	2	0	3	0	0	0	0	0	0	0	0	1	0	1	0	0	0	0	0	0	1	0	0	0	1	2	0	0	0	0	0	0	0	Bacteria	Proteobacteria	Alphaproteobacteria	Rhizobiales
OTU_10970	0	0	0	0	0	0	0	1	0	0	0	0	0	0	0	0	0	0	0	0	0	0	0	0	0	0	0	0	2	0	0	0	0	0	0	0	0	0	0	0	0	0	0	0	0	Bacteria	Bacteroidota	Bacteroidia	Flavobacteriales
OTU_10971	14	6	6	8	3	3	5	17	2	0	0	0	2	0	0	3	0	0	9	0	6	1	3	2	9	0	0	0	0	0	4	2	0	4	0	0	8	0	0	8	0	1	1	2	0	Bacteria	Bacteroidota	Bacteroidia	Cytophagales
OTU_10972	0	0	0	0	0	0	0	2	0	0	0	0	0	0	0	0	0	0	0	0	0	0	0	0	0	0	0	0	0	0	0	1	0	0	0	0	0	0	0	0	0	0	0	0	0	Bacteria	Proteobacteria	Gammaproteobacteria	Burkholderiales
OTU_1097	27	42	8	35	25	24	12	75	58	73	62	85	47	47	41	1	4	5	6	4	0	0	1	1	8	12	6	4	3	2	1	2	9	8	3	19	8	28	12	0	15	14	1	3	1	Bacteria	Proteobacteria	Alphaproteobacteria	Caulobacterales
OTU_10973	0	0	0	0	0	0	0	0	0	0	0	0	0	1	0	0	0	0	1	0	0	0	0	0	0	0	0	0	2	0	0	0	0	0	1	0	1	0	0	0	0	0	0	0	0	Bacteria	Acidobacteriota	Subgroup_22	unclassified_c_Subgroup_22
OTU_10974	0	0	0	0	0	0	0	0	0	0	0	0	0	0	0	0	0	0	0	0	2	0	0	0	0	0	0	0	0	0	0	0	0	0	0	1	1	0	0	0	0	0	0	0	0	Bacteria	Chloroflexi	Ktedonobacteria	Ktedonobacterales
OTU_10975	0	0	0	0	0	0	0	0	0	3	1	0	0	0	2	0	0	0	0	0	0	0	0	0	0	0	0	0	0	0	0	0	0	0	0	0	0	0	0	0	1	0	1	0	0	Bacteria	RCP2-54	unclassified_p_RCP2-54	unclassified_p_RCP2-54
OTU_10976	0	0	0	0	0	0	0	0	0	0	0	0	0	4	0	0	0	0	0	0	0	0	0	0	0	0	0	0	0	0	0	0	0	0	0	0	0	0	0	0	0	0	0	1	0	Bacteria	Patescibacteria	Parcubacteria	Candidatus_Kaiserbacteria
OTU_10977	0	0	0	0	0	0	0	0	0	0	0	0	0	0	0	0	0	0	0	0	3	2	0	3	0	0	0	0	2	0	0	1	0	4	1	0	0	0	0	0	0	0	1	0	0	Bacteria	Verrucomicrobiota	Chlamydiae	Chlamydiales
OTU_10978	0	1	0	4	0	0	0	4	0	0	0	0	0	0	0	0	0	0	0	0	0	0	0	0	0	0	1	0	0	0	0	1	0	0	0	0	0	0	0	0	0	0	0	0	0	Bacteria	Proteobacteria	Gammaproteobacteria	unclassified_c_Gammaproteobacteria
OTU_10979	0	0	0	0	0	0	0	0	0	0	0	2	0	3	0	0	0	0	0	0	0	0	0	0	0	0	4	1	0	0	1	0	0	0	0	0	0	0	0	0	0	0	0	0	0	Bacteria	Bdellovibrionota	Oligoflexia	0319-6G20
OTU_10980	0	0	0	0	0	0	0	0	0	0	0	0	0	2	2	0	0	0	0	0	0	0	0	0	0	0	0	0	0	0	0	0	0	0	0	0	0	0	0	0	0	0	0	0	0	Bacteria	Chloroflexi	unclassified_p_Chloroflexi	unclassified_p_Chloroflexi
OTU_1098	0	9	1	0	18	6	2	0	59	27	5	9	0	2	0	0	1	1	1	2	0	0	2	1	0	0	0	0	0	0	0	1	0	2	1	2	0	0	1	1	3	1	0	0	2	Bacteria	Proteobacteria	Gammaproteobacteria	Diplorickettsiales
OTU_10981	0	0	0	0	0	0	0	0	0	0	0	0	0	0	0	2	1	0	0	1	0	0	0	0	2	1	2	0	0	1	0	0	0	0	0	0	0	0	0	0	0	0	0	0	0	Bacteria	Firmicutes	Clostridia	Clostridiales
OTU_10982	0	0	0	0	0	0	0	0	2	0	2	1	0	0	0	0	0	0	0	0	0	0	0	0	1	0	0	0	1	0	0	0	0	0	0	0	0	0	0	0	0	1	0	1	0	Bacteria	Bdellovibrionota	Oligoflexia	0319-6G20
OTU_10983	0	0	0	0	0	0	0	0	0	0	0	0	0	0	0	3	0	0	0	0	0	0	0	0	0	0	0	0	0	0	0	0	0	0	0	0	0	0	0	0	0	0	0	0	0	Bacteria	Patescibacteria	Saccharimonadia	Saccharimonadales
OTU_10984	1	0	0	0	0	0	2	1	0	0	0	0	0	0	0	0	0	2	0	0	0	0	0	0	0	0	0	0	0	0	0	0	0	0	0	0	0	0	0	0	0	0	0	0	0	Bacteria	Planctomycetota	Planctomycetes	Gemmatales
OTU_10985	0	13	0	0	1	0	0	2	8	0	0	0	0	0	0	3	0	0	3	0	8	0	0	0	12	2	3	0	0	0	0	0	1	0	0	0	2	0	1	0	1	0	0	1	0	Bacteria	Myxococcota	Polyangia	unclassified_c_Polyangia
OTU_10986	0	0	0	0	0	0	0	0	1	0	0	0	0	0	0	8	0	2	0	0	0	0	0	0	0	0	0	0	0	0	0	0	0	0	0	0	0	0	0	0	0	0	0	0	0	Bacteria	Proteobacteria	Gammaproteobacteria	Diplorickettsiales
OTU_10987	0	0	0	0	0	0	0	0	0	0	0	0	0	0	0	6	2	0	0	1	0	0	0	0	0	0	0	0	0	0	0	0	0	0	0	0	0	0	0	0	0	0	0	0	0	Bacteria	Proteobacteria	Gammaproteobacteria	Diplorickettsiales
OTU_10988	0	0	0	0	0	0	0	0	0	0	0	0	0	0	0	2	0	1	0	0	0	0	0	0	0	0	0	0	0	0	0	0	0	0	0	0	0	0	0	0	0	0	0	0	0	Bacteria	Proteobacteria	Gammaproteobacteria	Diplorickettsiales
OTU_10989	0	0	0	0	0	0	0	0	0	0	0	0	0	0	0	3	0	0	0	0	0	0	0	0	0	0	0	0	0	0	0	0	0	0	0	0	0	0	0	0	0	0	0	0	0	Bacteria	Myxococcota	Polyangia	Polyangiales
OTU_10990	0	0	0	0	0	0	0	0	0	0	0	0	0	0	0	0	1	0	0	0	0	0	0	0	0	0	0	0	0	0	0	0	0	0	0	0	0	0	0	3	0	0	0	0	0	Bacteria	Proteobacteria	Alphaproteobacteria	unclassified_c_Alphaproteobacteria
OTU_10991	0	0	0	0	0	0	0	0	0	0	0	0	0	0	0	9	0	0	0	0	0	0	0	1	0	0	0	2	0	0	0	0	0	0	0	0	0	0	0	0	0	0	0	0	0	Bacteria	Patescibacteria	Saccharimonadia	Saccharimonadales
OTU_1099	11	13	1	18	14	5	25	13	47	3	0	1	1	1	5	20	17	4	13	4	10	11	6	3	16	2	6	4	0	3	17	10	4	4	2	0	9	0	1	9	5	0	4	1	3	Bacteria	Bacteroidota	Bacteroidia	Chitinophagales
OTU_10992	0	0	0	0	0	0	0	0	0	0	0	0	0	0	0	0	0	0	0	0	1	0	0	0	0	0	0	3	0	0	0	0	0	0	0	0	0	0	0	0	0	0	0	0	0	Bacteria	Bdellovibrionota	Oligoflexia	0319-6G20
OTU_10993	0	0	0	1	3	0	0	0	22	100	26	18	24	19	1	0	3	3	0	0	0	0	1	0	3	3	1	1	0	1	1	0	0	0	0	0	0	0	0	1	2	0	0	2	0	Bacteria	Actinobacteriota	Acidimicrobiia	unclassified_c_Acidimicrobiia
OTU_10994	0	1	0	0	0	0	8	0	0	0	0	0	0	0	0	1	0	0	2	0	0	0	0	0	1	0	0	0	0	0	1	0	0	0	0	0	0	0	0	0	0	0	0	0	1	Bacteria	Verrucomicrobiota	Verrucomicrobiae	Pedosphaerales
OTU_10995	0	0	0	0	0	0	0	0	0	0	1	0	0	0	1	0	0	0	0	2	0	0	1	1	5	0	0	3	1	0	0	1	0	0	0	0	0	0	0	0	0	0	0	0	0	Bacteria	Actinobacteriota	Actinobacteria	unclassified_c_Actinobacteria
OTU_10996	0	0	0	0	0	0	0	0	3	0	2	0	4	1	0	0	0	0	0	0	0	0	0	0	0	0	0	0	0	0	3	0	0	0	0	0	0	0	0	0	3	0	0	0	0	Bacteria	Bdellovibrionota	Oligoflexia	0319-6G20
OTU_10997	0	0	0	0	0	0	0	0	1	0	3	2	2	0	0	0	0	0	0	0	0	0	0	0	0	0	0	0	0	0	0	0	0	0	0	0	0	0	0	0	0	0	0	0	0	Bacteria	Proteobacteria	Gammaproteobacteria	unclassified_c_Gammaproteobacteria
OTU_10998	0	0	0	0	0	0	0	0	3	0	0	0	0	0	0	0	0	0	0	0	0	0	0	0	0	0	0	0	0	0	0	0	0	0	0	0	0	0	0	0	0	0	0	0	0	Bacteria	Patescibacteria	Berkelbacteria	unclassified_c_Berkelbacteria
OTU_10999	0	1	2	0	1	0	0	0	1	0	0	0	0	1	2	0	0	0	0	0	0	0	1	0	0	0	0	0	0	0	0	2	0	0	0	0	0	0	0	0	0	0	0	0	1	Bacteria	Proteobacteria	Alphaproteobacteria	unclassified_c_Alphaproteobacteria
OTU_11000	0	0	1	0	0	0	0	0	0	0	0	0	0	0	0	1	2	0	0	0	0	0	0	0	0	0	0	0	0	0	0	0	0	0	0	0	0	0	0	0	0	0	0	0	0	Bacteria	Proteobacteria	Gammaproteobacteria	Burkholderiales
OTU_1100	0	7	0	1	9	3	4	0	72	10	21	11	43	27	9	4	27	1	3	0	0	1	0	0	8	1	2	0	0	2	20	2	1	2	0	0	0	0	0	0	4	1	0	0	0	Bacteria	Proteobacteria	unclassified_p_Proteobacteria	unclassified_p_Proteobacteria
OTU_11001	0	0	0	0	0	0	0	0	0	0	0	0	0	0	0	0	0	0	0	0	3	0	0	0	0	0	0	0	0	0	0	0	0	0	0	0	0	0	0	0	0	0	0	0	0	Bacteria	Bdellovibrionota	Oligoflexia	0319-6G20
OTU_11002	0	0	0	0	0	0	0	0	0	0	0	0	0	0	0	0	0	0	0	0	0	0	0	0	0	0	0	0	0	0	0	0	0	0	0	0	0	0	0	0	0	4	0	0	0	Bacteria	Patescibacteria	Parcubacteria	unclassified_c_Parcubacteria
OTU_11003	0	0	0	0	0	0	0	0	0	0	0	0	0	0	0	0	0	0	0	3	0	0	0	0	0	0	0	0	0	0	0	0	0	0	0	0	0	0	0	0	0	0	0	0	0	Bacteria	Chloroflexi	Dehalococcoidia	S085
OTU_11004	0	0	3	0	0	0	0	0	0	0	0	0	0	0	0	0	0	0	0	0	0	0	0	0	0	0	0	0	0	0	0	0	0	0	0	0	0	0	0	0	0	0	0	0	0	Bacteria	Acidobacteriota	Vicinamibacteria	Vicinamibacterales
OTU_11005	0	0	0	0	0	0	0	0	0	0	0	0	0	0	0	0	0	0	5	0	0	0	0	0	0	0	0	0	0	0	0	0	0	0	0	0	0	0	0	0	0	0	0	0	0	Bacteria	Bacteroidota	Bacteroidia	Chitinophagales
OTU_11006	0	0	0	0	0	0	0	0	0	0	0	0	0	0	0	0	0	0	3	1	0	0	0	0	0	0	0	0	0	0	0	0	0	0	0	0	0	0	0	0	0	0	0	0	0	Bacteria	unclassified_k_Bacteria	unclassified_k_Bacteria	unclassified_k_Bacteria
OTU_11007	0	0	4	0	0	0	0	0	0	1	0	1	1	0	0	0	0	0	1	0	1	0	0	0	0	0	0	0	0	0	0	0	2	2	0	1	0	0	0	2	2	0	0	0	0	Bacteria	Acidobacteriota	Acidobacteriae	unclassified_c_Acidobacteriae
OTU_11008	0	0	0	0	0	0	0	0	0	0	0	0	0	0	0	0	0	0	2	0	1	3	1	0	0	0	1	0	1	0	0	0	0	0	0	0	0	0	0	0	1	0	0	2	0	Bacteria	Planctomycetota	Planctomycetes	Gemmatales
OTU_11009	0	0	0	0	0	0	0	0	0	0	0	0	0	0	0	0	0	0	2	0	0	0	0	0	0	0	0	0	0	1	0	0	0	0	0	0	0	0	0	0	0	0	0	0	0	Bacteria	unclassified_k_Bacteria	unclassified_k_Bacteria	unclassified_k_Bacteria
OTU_1101	0	0	1	0	12	49	0	0	6	0	2	4	1	7	23	0	7	1	0	0	0	1	0	0	0	0	0	1	0	0	0	18	9	0	2	6	10	146	49	2	0	0	4	0	0	Bacteria	unclassified_k_Bacteria	unclassified_k_Bacteria	unclassified_k_Bacteria
OTU_11010	21	10	4	30	11	0	13	12	2	0	0	1	0	0	0	8	1	1	5	1	1	8	0	0	13	3	0	0	1	0	3	0	0	0	0	1	3	0	2	3	0	0	3	0	0	Bacteria	Acidobacteriota	Vicinamibacteria	Vicinamibacterales
OTU_11011	2	0	0	0	0	1	2	0	0	0	0	0	0	0	0	1	0	0	0	3	0	3	0	0	0	0	0	0	0	0	2	1	0	1	0	0	0	0	0	0	0	0	0	0	0	Bacteria	Bacteroidota	Bacteroidia	Cytophagales
OTU_11012	0	0	0	0	0	0	0	0	0	0	0	0	0	0	0	0	0	0	0	0	0	0	0	0	0	0	0	0	0	0	0	0	0	0	0	0	0	0	0	0	0	5	0	0	0	Bacteria	Elusimicrobiota	Elusimicrobia	Lineage_IV
OTU_11013	0	0	0	0	0	0	0	0	0	1	0	0	0	0	0	0	0	0	0	1	0	0	0	0	0	0	0	0	0	0	0	0	0	0	2	1	0	0	0	0	1	1	0	0	0	Bacteria	Actinobacteriota	Acidimicrobiia	unclassified_c_Acidimicrobiia
OTU_11014	0	1	0	3	0	0	0	0	0	0	0	0	0	0	0	0	0	0	0	0	0	0	0	0	0	0	0	0	0	0	0	0	0	0	0	0	0	0	0	0	0	0	0	0	0	Bacteria	Proteobacteria	Gammaproteobacteria	Burkholderiales
OTU_11015	0	0	0	0	0	0	0	0	0	0	0	0	0	0	0	0	0	0	0	4	0	0	0	0	0	0	0	0	0	0	0	0	0	0	0	0	0	0	0	0	0	0	0	0	0	Bacteria	Verrucomicrobiota	Verrucomicrobiae	unclassified_c_Verrucomicrobiae
OTU_11016	0	0	0	2	1	0	0	0	0	0	0	0	0	0	0	0	0	0	0	0	0	1	0	0	0	0	0	0	0	0	0	0	0	0	0	0	5	0	0	0	0	0	0	2	2	Bacteria	Patescibacteria	Saccharimonadia	Saccharimonadales
OTU_11017	0	0	0	4	0	0	0	0	0	0	0	0	0	0	0	1	1	2	1	0	0	0	0	0	0	0	0	0	0	0	0	0	0	1	0	0	0	0	0	1	0	0	0	0	0	Bacteria	Bacteroidota	Bacteroidia	Chitinophagales
OTU_11018	2	0	0	3	1	2	0	0	2	0	0	0	0	0	0	0	0	0	2	0	0	0	0	0	0	0	0	3	0	0	0	0	0	0	0	0	1	0	0	0	0	0	0	0	0	Bacteria	Proteobacteria	Gammaproteobacteria	Burkholderiales
OTU_11019	0	0	0	9	0	0	0	0	0	0	0	0	0	0	0	0	0	0	0	0	1	0	0	0	0	0	0	0	0	0	0	0	0	0	0	0	0	0	0	0	0	0	0	0	0	Bacteria	Bacteroidota	Bacteroidia	Chitinophagales
OTU_11020	0	0	0	12	0	0	0	5	1	0	0	0	0	0	0	0	0	0	0	5	1	2	0	0	0	0	0	1	0	1	0	0	0	0	0	0	0	0	0	0	0	0	0	0	0	Bacteria	Verrucomicrobiota	Verrucomicrobiae	unclassified_c_Verrucomicrobiae
OTU_1102	0	0	2	0	0	16	0	0	0	0	0	0	4	1	0	0	1	0	0	1	0	4	0	0	3	0	0	0	4	21	0	0	0	1	1	0	1	32	124	0	0	0	0	2	0	Bacteria	Methylomirabilota	Methylomirabilia	Rokubacteriales
OTU_11021	0	0	0	0	0	0	0	0	0	0	0	0	0	0	0	0	0	0	0	1	2	0	0	0	2	1	2	1	0	0	0	0	0	0	0	0	0	0	0	0	0	0	1	0	0	Bacteria	Firmicutes	Clostridia	Lachnospirales
OTU_11022	0	0	0	0	0	0	0	0	0	0	0	0	0	0	0	0	0	0	0	3	0	0	0	0	0	0	0	0	0	0	0	0	0	0	0	0	0	0	0	0	0	0	0	0	0	Bacteria	Planctomycetota	Pla4_lineage	unclassified_c_Pla4_lineage
OTU_11023	0	0	0	5	0	0	0	0	0	0	0	0	0	0	0	0	0	0	0	0	0	2	0	0	0	0	0	0	0	0	0	0	0	0	0	0	0	0	0	0	0	0	0	0	0	Bacteria	Chloroflexi	Anaerolineae	SBR1031
OTU_11024	0	0	0	3	0	0	0	0	0	0	0	0	0	0	0	0	0	0	0	0	0	0	0	0	0	0	0	0	0	0	3	0	0	0	0	0	0	0	0	0	0	0	0	0	0	Bacteria	Bdellovibrionota	Bdellovibrionia	Bacteriovoracales
OTU_110	240	453	280	367	92	327	599	704	448	316	378	362	75	403	588	541	890	509	853	669	558	529	246	100	1653	1043	532	136	43	20	279	153	46	108	51	52	140	7	31	198	76	35	152	94	49	Bacteria	Proteobacteria	Gammaproteobacteria	Burkholderiales
OTU_11025	0	0	0	1	0	0	0	0	0	3	0	0	2	0	0	0	0	0	1	0	0	1	0	0	0	0	0	0	0	1	0	0	0	1	0	0	0	0	0	0	2	0	0	0	0	Bacteria	Firmicutes	Bacilli	Bacillales
OTU_11026	0	0	0	0	1	4	0	0	1	0	0	0	0	2	1	0	0	0	0	0	0	0	0	0	0	0	2	0	0	0	0	0	0	0	0	0	0	0	0	1	0	0	0	0	0	Bacteria	Proteobacteria	Gammaproteobacteria	CHAB-XI-27
OTU_11027	0	0	0	0	0	1	0	0	1	0	0	1	0	0	0	0	1	4	0	0	2	0	0	0	0	0	0	0	0	0	0	0	0	0	0	0	0	0	0	0	0	0	0	0	0	Bacteria	Myxococcota	bacteriap25	unclassified_c_bacteriap25
OTU_11028	0	0	0	0	0	0	0	0	0	0	0	0	0	0	0	0	2	13	0	0	1	1	1	2	2	0	0	0	1	0	1	4	0	0	2	0	0	0	1	0	0	0	1	2	3	Bacteria	Planctomycetota	Pla4_lineage	unclassified_c_Pla4_lineage
OTU_11029	0	0	0	0	0	1	0	0	0	0	0	1	0	0	0	0	0	0	0	0	0	1	0	0	2	0	0	0	0	0	1	1	0	0	0	0	0	0	0	1	0	0	5	0	1	Bacteria	Chloroflexi	Chloroflexia	unclassified_c_Chloroflexia
OTU_11030	0	0	0	0	0	0	0	0	0	0	0	0	0	0	0	1	0	1	0	0	0	0	0	0	0	0	0	0	0	0	0	0	0	1	0	0	6	0	0	0	0	0	0	0	0	Bacteria	Acidobacteriota	Acidobacteriae	Bryobacterales
OTU_1103	0	1	0	0	0	0	0	0	0	0	0	1	0	0	0	0	0	3	0	1	0	1	2	278	0	0	1	1	19	3	0	0	0	0	0	0	1	1	0	0	0	0	2	0	0	Bacteria	unclassified_k_Bacteria	unclassified_k_Bacteria	unclassified_k_Bacteria
OTU_11031	0	0	0	0	0	0	0	0	0	0	0	0	0	0	0	0	0	3	0	0	0	0	4	2	0	1	0	0	3	0	0	1	0	0	0	0	0	0	0	0	0	0	0	0	0	Bacteria	unclassified_k_Bacteria	unclassified_k_Bacteria	unclassified_k_Bacteria
OTU_11032	0	0	5	0	0	0	7	0	0	0	0	0	0	0	0	2	0	9	0	0	1	0	0	0	0	0	0	0	0	0	2	0	0	0	0	0	0	0	0	1	0	0	0	0	0	Bacteria	Chloroflexi	Chloroflexia	Chloroflexales
OTU_11033	0	0	0	0	0	4	1	2	0	0	0	0	0	0	0	0	0	0	0	0	0	1	0	0	0	0	0	0	0	0	0	0	0	0	0	0	1	0	0	0	0	0	1	0	0	Bacteria	Proteobacteria	Alphaproteobacteria	unclassified_c_Alphaproteobacteria
OTU_11034	0	0	0	0	0	0	0	0	0	0	0	2	0	0	0	0	0	4	0	0	0	0	0	0	0	0	0	0	0	0	0	1	0	0	0	0	0	0	0	0	0	0	0	0	3	Bacteria	unclassified_k_Bacteria	unclassified_k_Bacteria	unclassified_k_Bacteria
OTU_11035	0	0	0	0	0	2	1	0	0	0	0	0	0	0	0	0	0	0	0	0	0	0	0	4	0	0	0	0	0	0	0	0	0	0	0	0	0	1	0	0	0	0	0	0	0	Bacteria	Bacteroidota	Kryptonia	Kryptoniales
OTU_11036	0	0	1	0	0	1	1	0	0	0	3	0	0	0	0	1	12	130	0	0	34	1	13	34	1	0	0	1	0	5	4	2	11	68	1	0	0	4	1	2	0	2	2	3	0	Bacteria	Chloroflexi	Dehalococcoidia	S085
OTU_11037	0	0	0	0	0	5	0	0	0	0	0	0	0	0	0	0	1	0	0	0	2	0	2	3	0	0	0	0	0	0	0	0	0	0	0	0	0	0	0	0	0	0	0	0	0	Bacteria	Methylomirabilota	Methylomirabilia	Rokubacteriales
OTU_11038	0	0	0	0	0	9	0	0	0	0	0	0	0	0	0	2	0	0	0	0	2	0	0	4	0	2	0	0	0	0	0	0	1	0	0	0	0	0	1	0	1	0	0	0	0	Bacteria	Planctomycetota	Planctomycetes	Gemmatales
OTU_11039	0	0	0	0	0	1	0	0	0	0	0	0	0	0	0	0	0	7	0	1	0	0	0	0	0	0	0	0	0	0	0	0	0	0	0	0	0	0	0	0	0	0	0	0	0	Bacteria	Proteobacteria	Gammaproteobacteria	Diplorickettsiales
OTU_1104	0	2	4	4	3	2	4	2	1	1	6	4	0	5	2	0	8	2	4	10	6	16	11	10	2	6	16	100	12	20	9	8	15	2	39	7	4	29	15	4	23	6	9	5	15	Bacteria	Proteobacteria	Gammaproteobacteria	Burkholderiales
OTU_11040	5	0	0	3	0	0	0	0	0	0	0	0	0	1	0	0	0	18	2	8	1	4	1	0	1	0	0	0	0	0	0	0	0	0	0	0	0	0	0	0	0	0	0	1	0	Bacteria	Proteobacteria	Gammaproteobacteria	Burkholderiales
OTU_11041	0	0	0	0	0	0	0	0	0	0	0	0	0	0	0	0	0	6	0	0	0	0	0	0	0	0	0	1	0	0	0	0	0	0	0	0	0	0	0	0	0	0	0	0	0	Bacteria	Actinobacteriota	Actinobacteria	unclassified_c_Actinobacteria
OTU_11042	0	0	4	0	0	0	0	0	0	0	0	0	0	0	0	0	0	0	0	0	0	0	0	0	0	0	0	0	0	0	0	0	0	0	0	0	0	0	0	0	0	0	0	0	0	Bacteria	Actinobacteriota	Actinobacteria	unclassified_c_Actinobacteria
OTU_11043	0	0	4	0	0	2	0	1	0	1	0	0	0	0	0	2	3	13	0	0	0	0	2	8	2	0	0	0	0	3	0	0	0	0	0	0	0	0	0	0	0	0	0	0	0	Bacteria	Proteobacteria	Gammaproteobacteria	Burkholderiales
OTU_11044	0	0	0	0	0	3	0	2	0	0	0	0	0	0	1	0	0	0	0	0	0	0	0	0	0	0	0	0	0	0	0	0	0	0	0	0	0	0	0	0	0	0	0	0	0	Bacteria	Planctomycetota	Pla4_lineage	unclassified_c_Pla4_lineage
OTU_11045	0	0	0	0	0	0	0	0	0	0	0	0	0	0	0	0	0	0	3	0	0	0	0	0	0	0	0	0	0	0	0	0	0	0	0	0	0	0	0	0	0	0	0	0	0	Bacteria	unclassified_k_Bacteria	unclassified_k_Bacteria	unclassified_k_Bacteria
OTU_11046	0	0	0	0	3	0	0	3	0	0	1	1	0	0	0	0	1	0	0	0	0	0	0	0	1	0	0	0	0	0	1	1	0	0	1	0	0	0	0	0	0	0	0	1	0	Bacteria	Latescibacterota	unclassified_p_Latescibacterota	unclassified_p_Latescibacterota
OTU_11047	0	0	0	0	0	0	1	1	0	0	0	0	0	0	0	0	0	0	5	0	0	0	0	0	0	0	0	0	0	0	0	0	0	0	0	0	0	0	0	0	0	0	0	0	0	Bacteria	Latescibacterota	unclassified_p_Latescibacterota	unclassified_p_Latescibacterota
OTU_11048	0	0	0	0	0	3	0	0	0	0	0	0	0	0	0	0	0	0	0	0	0	0	0	0	0	0	0	0	0	0	0	0	0	0	0	0	0	0	0	0	0	0	0	0	0	Bacteria	Chloroflexi	Chloroflexia	Thermomicrobiales
OTU_11049	0	0	0	0	0	0	0	0	0	0	0	0	0	0	0	0	0	0	2	0	4	0	0	0	0	0	0	0	0	0	0	0	0	0	0	0	0	0	0	0	0	0	0	0	0	Bacteria	Proteobacteria	Gammaproteobacteria	Legionellales
OTU_11050	0	0	0	0	0	0	0	0	0	0	0	0	0	0	0	0	0	0	1	1	0	1	0	0	0	2	0	0	0	0	2	0	0	0	0	0	0	0	0	0	0	0	0	0	0	Bacteria	Actinobacteriota	Actinobacteria	Corynebacteriales
OTU_1105	0	0	51	1	0	8	0	0	0	0	0	0	2	1	0	6	1	7	10	63	49	13	27	90	2	3	2	6	7	11	10	17	6	1	3	0	8	0	3	6	0	16	14	13	11	Bacteria	Chloroflexi	SHA-26	unclassified_c_SHA-26
OTU_11051	0	0	0	0	3	0	0	0	0	0	0	0	0	0	0	0	0	0	0	0	0	0	0	0	0	0	0	0	0	0	0	0	0	0	0	0	0	0	0	0	0	0	0	0	0	Bacteria	Bdellovibrionota	Oligoflexia	0319-6G20
OTU_11052	0	0	0	0	5	0	0	0	2	1	0	1	1	5	0	0	0	1	0	0	0	0	0	0	0	3	0	0	0	0	0	0	0	0	0	0	0	0	0	0	0	0	0	1	1	Bacteria	Actinobacteriota	Actinobacteria	Corynebacteriales
OTU_11053	0	0	0	0	0	11	0	0	1	6	3	3	9	8	10	1	0	2	10	2	6	1	3	40	1	1	1	14	5	17	23	9	7	2	11	6	2	0	0	0	15	3	0	0	0	Bacteria	Cyanobacteria	Vampirivibrionia	Obscuribacterales
OTU_11054	0	0	0	0	0	1	1	0	0	0	0	0	0	0	0	0	0	0	0	0	0	0	0	0	0	0	0	0	0	0	0	0	0	0	0	0	0	0	0	0	2	0	2	0	0	Bacteria	Planctomycetota	Planctomycetes	Gemmatales
OTU_11055	0	0	0	0	0	0	0	0	0	0	0	0	0	0	0	0	0	0	3	0	1	0	0	1	2	0	0	0	0	0	0	0	0	0	0	0	0	0	0	0	0	0	0	0	0	Bacteria	SAR324_cladeMarine_group_B	unclassified_p_SAR324_cladeMarine_group_B	unclassified_p_SAR324_cladeMarine_group_B
OTU_11056	0	0	0	0	0	5	0	0	0	0	0	0	0	0	0	0	0	0	0	0	0	0	0	0	0	0	0	0	0	0	0	0	0	0	0	0	0	0	0	0	0	0	0	0	0	Bacteria	Patescibacteria	Microgenomatia	Candidatus_Levybacteria
OTU_11057	0	0	2	0	0	0	0	0	0	0	0	0	0	0	0	0	0	0	2	0	0	1	0	0	1	0	0	0	0	0	0	0	0	0	0	0	0	0	0	0	0	0	0	0	0	Bacteria	unclassified_k_Bacteria	unclassified_k_Bacteria	unclassified_k_Bacteria
OTU_11058	0	0	0	0	0	0	0	0	0	0	2	0	2	0	0	34	5	0	4	0	3	0	0	0	0	0	0	0	0	0	4	0	0	0	0	1	0	0	0	0	0	1	0	0	0	Bacteria	Proteobacteria	Gammaproteobacteria	Burkholderiales
OTU_11059	0	0	0	0	0	1	0	0	0	0	0	0	0	0	0	0	0	0	0	0	0	0	0	0	2	0	0	0	1	0	0	0	0	0	0	0	0	0	0	0	0	0	0	0	0	Bacteria	Dependentiae	Babeliae	Babeliales
OTU_11060	3	3	1	5	0	0	10	3	3	1	0	0	0	1	0	4	0	0	9	2	0	4	1	0	9	0	0	0	0	0	16	1	0	0	0	0	3	1	2	0	1	0	0	0	0	Bacteria	Myxococcota	Polyangia	unclassified_c_Polyangia
OTU_11061	0	0	0	0	0	0	0	0	0	0	0	0	0	0	0	0	0	0	1	0	0	2	0	0	0	0	0	0	0	1	0	0	0	0	0	0	0	0	0	0	0	0	0	0	0	Bacteria	Myxococcota	Polyangia	Polyangiales
OTU_11062	0	0	0	0	0	0	0	0	0	0	0	0	0	0	0	0	0	0	2	0	0	2	3	0	0	0	0	0	0	0	0	0	0	0	0	0	0	0	0	0	0	0	0	0	0	Bacteria	Chloroflexi	Chloroflexia	Thermomicrobiales
OTU_11063	0	0	4	0	0	0	0	0	1	0	0	0	0	0	0	0	0	5	0	0	0	0	0	0	0	0	0	0	0	0	0	0	0	0	0	0	0	0	0	0	0	0	0	0	0	Bacteria	Dependentiae	Babeliae	Babeliales
OTU_11064	0	0	0	0	0	0	0	1	0	0	0	0	0	0	0	0	0	4	0	0	0	0	0	0	0	0	0	0	0	0	0	0	0	0	0	0	0	0	1	0	0	0	0	0	0	Bacteria	Chloroflexi	TK10	unclassified_c_TK10
OTU_11065	0	0	0	0	0	0	0	0	0	0	0	0	0	0	0	0	0	0	0	0	0	3	0	0	0	0	0	0	0	0	0	0	0	0	0	0	0	0	0	0	0	0	0	0	0	Bacteria	Proteobacteria	Gammaproteobacteria	unclassified_c_Gammaproteobacteria
OTU_11066	0	0	0	0	0	0	0	1	0	0	0	0	0	0	0	1	0	0	1	0	0	0	0	0	0	0	0	0	0	0	1	0	0	0	0	0	1	0	0	0	0	0	0	0	0	Bacteria	Actinobacteriota	Actinobacteria	unclassified_c_Actinobacteria
OTU_1106	6	22	7	15	6	12	22	4	4	0	0	3	0	6	0	6	5	83	23	9	14	14	16	0	13	5	0	55	9	8	240	45	4	69	16	1	88	0	8	28	3	1	38	8	2	Bacteria	Proteobacteria	Gammaproteobacteria	Burkholderiales
OTU_11067	0	0	0	0	0	0	0	0	0	0	0	1	0	1	0	0	0	0	0	0	0	5	0	0	0	0	0	0	0	0	0	0	0	0	0	0	0	0	0	0	0	0	0	0	0	Bacteria	Proteobacteria	Alphaproteobacteria	unclassified_c_Alphaproteobacteria
OTU_11068	0	0	0	0	2	0	0	5	4	12	1	5	14	10	0	0	1	0	0	0	0	0	0	0	0	0	0	0	0	0	1	0	0	0	0	0	0	0	1	0	0	3	1	0	0	Bacteria	Patescibacteria	Saccharimonadia	Saccharimonadales
OTU_11069	0	0	0	0	0	0	0	0	0	0	0	0	0	0	0	0	0	0	0	0	0	0	0	0	0	0	0	0	0	0	0	0	0	0	0	0	0	4	7	0	0	0	0	0	0	Bacteria	Chloroflexi	Ktedonobacteria	Ktedonobacterales
OTU_11070	0	0	0	0	0	0	0	0	0	0	0	0	0	0	0	5	0	0	0	0	0	0	0	0	0	0	0	0	0	0	0	0	0	0	0	0	0	0	1	0	0	0	0	0	0	Bacteria	Verrucomicrobiota	Omnitrophia	Omnitrophales
OTU_1107	0	1	4	0	0	0	0	0	1	0	0	0	0	0	2	0	0	3	2	0	87	7	21	3	2	0	5	0	0	0	1	1	1	1	1	0	0	0	3	5	0	0	1	0	0	Bacteria	Proteobacteria	Alphaproteobacteria	Caulobacterales
OTU_11071	0	0	0	0	0	0	0	0	0	0	0	0	0	0	0	3	0	0	0	0	0	0	0	0	0	0	0	0	0	0	0	0	0	0	0	0	0	0	2	0	0	0	1	0	0	Bacteria	Patescibacteria	WWE3	unclassified_c_WWE3
OTU_11072	1	0	0	1	1	0	0	0	3	0	0	0	2	2	0	4	3	0	0	0	0	0	0	0	4	2	0	0	0	0	0	0	0	0	0	0	0	0	0	0	0	0	0	0	0	Bacteria	Actinobacteriota	Actinobacteria	Corynebacteriales
OTU_11073	0	0	0	0	0	0	0	0	0	0	0	0	0	0	0	2	0	0	0	0	0	1	0	0	2	0	0	0	0	0	0	0	0	0	0	0	0	0	0	0	0	0	0	0	0	Bacteria	Proteobacteria	Gammaproteobacteria	Diplorickettsiales
OTU_11074	5	3	0	1	0	0	6	0	1	1	0	1	0	0	0	16	1	0	0	1	0	0	0	0	0	0	0	0	0	0	2	0	0	1	0	0	0	0	0	0	0	0	0	0	1	Bacteria	Proteobacteria	Gammaproteobacteria	Burkholderiales
OTU_11075	0	0	1	0	0	0	1	0	0	0	0	1	0	0	0	3	0	0	1	0	0	0	0	0	0	0	0	0	0	0	1	0	2	0	0	0	0	0	1	0	0	0	0	0	0	Bacteria	Chloroflexi	JG30-KF-CM66	unclassified_c_JG30-KF-CM66
OTU_11076	0	0	0	0	0	0	0	0	0	0	0	0	0	0	0	0	0	0	0	0	0	1	0	0	0	0	0	0	0	0	1	2	0	1	0	0	0	0	1	0	0	0	0	0	0	Bacteria	Proteobacteria	Gammaproteobacteria	Burkholderiales
OTU_11077	0	0	0	0	0	0	0	0	0	0	0	0	0	0	0	4	0	0	0	0	0	0	0	0	0	0	0	0	0	0	0	0	0	0	0	0	0	0	0	0	2	0	0	0	1	Bacteria	Proteobacteria	Gammaproteobacteria	unclassified_c_Gammaproteobacteria
OTU_11078	0	0	0	0	1	2	0	1	3	0	0	0	0	1	0	0	0	2	2	2	2	0	0	0	1	3	0	1	3	0	0	2	7	0	2	1	1	0	0	0	2	1	0	1	1	Bacteria	Firmicutes	Bacilli	unclassified_c_Bacilli
OTU_11079	0	0	0	0	0	0	0	0	0	3	0	0	0	0	0	0	0	0	0	0	0	0	0	0	0	0	0	0	0	0	0	0	0	0	0	0	0	0	0	0	0	0	0	0	0	Bacteria	Proteobacteria	Gammaproteobacteria	unclassified_c_Gammaproteobacteria
OTU_1108	0	0	0	0	0	0	0	0	0	0	0	0	0	0	0	0	1	0	0	0	0	0	0	0	0	0	0	13	2	0	52	30	1	10	7	0	16	0	1	21	0	0	4	1	1	Bacteria	Planctomycetota	Phycisphaerae	unclassified_c_Phycisphaerae
OTU_11080	14	19	0	5	194	69	7	8	430	127	163	192	667	182	88	4	5	11	3	2	4	7	1	3	9	15	7	1	4	2	6	9	10	4	5	6	3	0	5	1	15	5	1	6	4	Bacteria	Proteobacteria	Gammaproteobacteria	Gammaproteobacteria_Incertae_Sedis
OTU_11081	0	0	0	0	0	0	0	0	1	0	1	0	0	0	3	0	3	0	0	0	0	0	0	0	0	0	0	0	0	0	0	0	0	0	0	0	0	0	0	0	0	0	0	0	0	Bacteria	unclassified_k_Bacteria	unclassified_k_Bacteria	unclassified_k_Bacteria
OTU_11082	0	0	0	0	0	0	0	0	0	0	0	0	0	2	0	0	0	0	0	0	0	0	0	0	0	0	0	0	0	0	3	0	0	1	0	0	0	0	0	0	0	0	0	0	0	Bacteria	Planctomycetota	Planctomycetes	Gemmatales
OTU_11083	0	0	0	0	0	0	0	0	0	0	0	0	0	5	0	0	0	0	0	0	0	0	0	2	0	0	0	0	0	1	0	0	0	0	0	0	0	0	0	0	0	0	0	0	0	Bacteria	Verrucomicrobiota	Chlamydiae	Chlamydiales
OTU_11084	0	0	0	0	1	0	0	0	0	0	0	0	0	0	0	0	0	0	0	0	0	0	0	0	0	0	0	0	0	0	0	0	0	0	0	0	0	3	0	0	0	0	0	0	0	Bacteria	Proteobacteria	Gammaproteobacteria	unclassified_c_Gammaproteobacteria
OTU_11085	0	2	0	1	0	0	1	2	0	1	0	0	0	0	0	2	0	0	1	0	0	0	0	0	0	0	0	0	0	0	0	0	0	0	0	0	0	0	0	0	0	0	1	0	0	Bacteria	Bdellovibrionota	Oligoflexia	0319-6G20
OTU_11086	0	0	0	0	0	0	0	0	0	0	0	0	0	0	2	0	0	0	0	0	0	0	0	0	0	0	0	0	0	0	0	0	0	0	0	0	0	8	0	0	0	0	0	0	0	Bacteria	Chloroflexi	AD3	unclassified_c_AD3
OTU_11087	0	1	0	0	0	0	0	0	0	0	0	0	0	0	3	0	0	0	0	0	0	1	27	31	1	0	1	2	3	0	0	1	0	0	0	0	0	0	0	1	0	0	0	0	0	Bacteria	unclassified_k_Bacteria	unclassified_k_Bacteria	unclassified_k_Bacteria
OTU_11088	0	0	0	0	0	1	0	0	0	44	1	5	2	1	1	0	4	4	0	0	0	0	0	0	0	0	0	0	0	0	0	1	0	2	0	1	0	0	1	0	1	0	0	0	0	Bacteria	Patescibacteria	Parcubacteria	Candidatus_Jorgensenbacteria
OTU_11089	0	0	0	0	0	0	0	1	7	2	0	0	0	0	0	2	0	0	0	0	0	2	0	0	2	0	0	0	0	0	4	0	0	1	0	0	3	0	0	1	0	0	0	0	0	Bacteria	Actinobacteriota	Actinobacteria	Frankiales
OTU_11090	0	1	0	0	0	0	0	0	3	0	2	0	0	0	0	0	0	0	0	0	0	0	0	0	0	0	0	0	0	0	0	0	0	0	0	0	0	0	0	0	0	0	0	0	0	Bacteria	Proteobacteria	Gammaproteobacteria	unclassified_c_Gammaproteobacteria
OTU_11091	0	0	1	0	0	0	0	0	0	0	0	0	0	0	0	0	2	1	0	0	0	0	0	0	0	0	0	0	0	0	0	0	0	0	0	0	0	0	0	0	0	0	0	0	0	Bacteria	Firmicutes	Bacilli	Thermoactinomycetales
OTU_11092	0	0	0	0	0	0	0	0	0	0	0	0	0	0	0	0	6	0	0	0	0	0	0	0	0	0	0	0	0	0	0	0	0	0	0	0	0	0	0	0	0	0	0	0	0	Bacteria	Patescibacteria	Saccharimonadia	Saccharimonadales
OTU_1109	2	0	1	0	1	1	0	0	2	0	0	5	0	2	0	38	200	9	3	1	1	0	1	0	10	12	3	0	1	0	0	0	1	0	0	0	0	0	0	0	0	0	0	0	0	Bacteria	Proteobacteria	Gammaproteobacteria	Diplorickettsiales
OTU_11093	0	0	0	0	0	0	0	0	0	0	0	0	0	0	0	0	7	0	0	0	0	0	0	0	0	0	0	0	0	0	0	0	0	0	0	0	0	0	4	0	0	0	0	0	0	Bacteria	Bacteroidota	Bacteroidia	unclassified_c_Bacteroidia
OTU_11094	0	0	0	1	0	0	0	0	0	0	0	0	0	0	0	0	0	0	0	0	0	0	0	0	0	0	0	0	0	0	0	1	0	0	0	0	2	0	2	0	0	0	0	0	0	Bacteria	Bdellovibrionota	Oligoflexia	Oligoflexales
OTU_11095	0	0	0	0	0	0	0	0	0	0	0	0	0	0	0	0	0	0	0	0	0	0	0	0	0	0	0	1	0	1	0	3	0	0	0	0	3	2	0	0	0	0	0	0	0	Bacteria	Verrucomicrobiota	Chlamydiae	Chlamydiales
OTU_11096	0	0	0	0	0	3	0	0	0	0	0	0	0	0	0	0	0	0	0	0	0	0	0	0	0	0	0	0	0	0	0	0	0	0	0	0	0	0	0	0	0	0	0	0	0	Bacteria	Proteobacteria	Alphaproteobacteria	unclassified_c_Alphaproteobacteria
OTU_11097	0	0	0	0	0	0	0	0	0	0	0	0	0	0	0	0	0	0	0	0	0	0	0	0	0	0	0	0	0	0	0	0	0	0	0	0	4	0	0	0	0	0	0	0	0	Bacteria	Patescibacteria	Parcubacteria	Candidatus_Jorgensenbacteria
OTU_11098	0	0	0	0	0	3	0	0	0	0	0	0	0	0	0	0	0	0	0	0	0	0	0	0	0	0	0	0	0	0	0	0	0	0	0	0	0	0	0	0	0	0	0	0	0	Bacteria	Firmicutes	Clostridia	unclassified_c_Clostridia
OTU_11099	0	0	0	0	0	0	0	0	0	0	0	0	0	0	0	0	1	0	0	0	0	0	0	0	0	0	0	0	0	0	0	0	0	0	0	0	7	0	0	0	0	0	0	0	0	Bacteria	Patescibacteria	Saccharimonadia	Saccharimonadales
OTU_11100	0	0	0	0	2	2	0	0	0	0	0	0	1	0	0	0	1	0	0	0	0	0	1	0	0	0	0	0	2	0	0	0	2	0	0	0	0	0	0	0	1	0	0	0	1	Bacteria	Firmicutes	Symbiobacteriia	Symbiobacteriales
OTU_1110	0	0	12	0	2	53	0	0	0	0	0	0	0	0	0	0	0	0	0	0	0	0	1	5	0	0	0	6	2	9	1	3	0	0	5	26	0	11	220	1	3	19	12	4	1	Bacteria	Chloroflexi	TK10	unclassified_c_TK10
OTU_11101	0	0	0	0	0	0	0	0	0	0	0	0	0	0	0	1	3	0	0	0	0	0	0	0	0	0	0	0	0	0	0	0	0	0	0	0	0	0	0	0	0	0	0	0	0	Bacteria	Proteobacteria	Gammaproteobacteria	Gammaproteobacteria_Incertae_Sedis
OTU_11102	0	0	0	0	0	0	0	0	0	0	0	0	0	1	0	0	12	4	0	0	2	0	2	0	0	0	0	0	0	0	0	0	0	0	0	0	1	0	0	0	0	0	1	0	1	Bacteria	Patescibacteria	Saccharimonadia	Saccharimonadales
OTU_11103	0	0	0	0	0	0	0	0	0	0	0	0	0	0	0	0	0	0	0	0	0	0	0	0	0	0	0	0	0	0	0	0	0	0	0	0	4	0	0	3	0	0	0	0	0	Bacteria	Acidobacteriota	Blastocatellia	unclassified_c_Blastocatellia
OTU_11104	0	0	0	0	0	0	0	0	0	0	0	0	0	0	0	0	0	0	0	0	0	0	0	0	1	1	0	0	0	0	0	0	0	0	0	0	5	0	0	0	0	0	0	0	0	Bacteria	Bdellovibrionota	Oligoflexia	Oligoflexales
OTU_11105	0	0	0	0	0	0	0	0	0	0	0	0	0	0	0	0	0	0	0	0	0	0	0	0	0	0	0	0	0	0	0	0	0	0	0	0	4	0	0	0	0	0	0	0	0	Bacteria	unclassified_k_Bacteria	unclassified_k_Bacteria	unclassified_k_Bacteria
OTU_11106	22	4	2	10	4	2	8	8	13	0	2	5	1	0	1	14	5	1	10	9	5	11	6	0	7	0	2	5	8	2	15	8	2	1	0	1	14	3	4	5	10	10	8	8	6	Bacteria	Myxococcota	Polyangia	Polyangiales
OTU_11107	2	1	0	1	0	1	2	1	0	0	0	0	0	0	0	0	0	0	1	2	0	2	0	0	0	0	0	0	0	0	0	0	1	0	0	0	0	0	1	0	0	0	0	0	0	Bacteria	Verrucomicrobiota	Verrucomicrobiae	Pedosphaerales
OTU_11108	1	0	0	0	0	0	4	1	0	0	0	0	0	0	0	0	0	0	0	0	0	0	0	0	0	0	0	0	0	0	0	0	0	0	0	0	0	0	0	0	0	0	0	0	0	Bacteria	Chloroflexi	unclassified_p_Chloroflexi	unclassified_p_Chloroflexi
OTU_11109	131	46	24	200	47	4	43	75	16	0	2	12	2	6	3	100	27	6	11	12	11	22	4	6	13	18	17	4	3	5	16	7	4	5	0	1	15	2	7	4	1	1	2	4	1	Bacteria	Verrucomicrobiota	Verrucomicrobiae	Pedosphaerales
OTU_11110	0	0	0	0	0	0	3	0	0	0	0	0	0	0	0	0	0	0	0	0	0	0	0	0	0	0	0	0	0	0	0	0	0	0	0	0	1	0	0	0	0	0	0	0	0	Bacteria	Bdellovibrionota	Bdellovibrionia	Bdellovibrionales
OTU_1111	0	0	16	0	0	1	0	0	0	0	0	0	0	0	0	0	15	37	0	0	13	22	4	5	1	0	0	0	2	0	1	0	1	0	0	0	0	0	4	0	0	0	18	29	7	Bacteria	Chloroflexi	Anaerolineae	SBR1031
OTU_11111	4	0	2	5	0	0	3	6	3	0	0	0	3	0	0	2	1	0	0	2	0	0	0	4	0	0	0	1	0	1	5	0	0	0	0	0	0	0	0	1	1	0	0	0	0	Bacteria	Gemmatimonadota	Gemmatimonadetes	Gemmatimonadales
OTU_11112	0	0	0	0	0	0	0	0	0	0	0	0	0	0	0	3	0	0	0	0	0	0	0	0	0	0	0	0	0	0	0	0	0	0	0	0	0	0	0	0	0	0	0	0	0	Bacteria	Myxococcota	Polyangia	unclassified_c_Polyangia
OTU_111	12	15	45	27	40	75	17	21	27	35	451	44	54	93	55	22	34	27	71	359	148	37	112	459	34	51	100	601	934	812	71	388	1769	107	513	1135	446	750	648	85	659	326	387	396	192	Bacteria	Acidobacteriota	Acidobacteriae	Acidobacteriales
OTU_11113	0	2	0	0	0	0	0	1	0	0	0	0	1	0	0	4	5	2	1	0	0	0	0	1	1	0	0	3	0	2	2	0	0	0	0	0	0	0	1	1	0	0	0	0	0	Bacteria	Patescibacteria	Saccharimonadia	Saccharimonadales
OTU_11	11	38	160	7	118	884	17	21	14	21	730	2727	35	483	2461	21	39	131	24	16	43	45	54	832	24	22	39	473	458	136	29	362	764	33	324	1754	826	1627	844	134	3848	2924	682	533	936	Bacteria	Chloroflexi	AD3	unclassified_c_AD3
OTU_11114	0	0	0	0	0	0	5	0	0	0	0	1	0	0	0	0	0	0	0	0	0	0	0	0	0	0	0	0	0	0	0	0	0	0	0	0	0	0	0	0	0	0	0	0	0	Bacteria	Hydrogenedentes	Hydrogenedentia	Hydrogenedentiales
OTU_11115	1	0	0	0	0	0	5	0	0	0	0	0	0	0	0	2	0	0	0	0	0	2	0	0	0	0	0	0	0	0	0	3	0	0	0	0	1	0	0	0	0	0	1	0	0	Bacteria	Bdellovibrionota	Bdellovibrionia	Bacteriovoracales
OTU_11116	0	0	0	0	0	0	0	0	0	0	0	0	0	0	0	1	0	0	0	0	0	0	1	1	0	0	0	0	0	0	0	0	7	1	0	0	0	0	0	0	0	0	0	1	0	Bacteria	Verrucomicrobiota	Verrucomicrobiae	S-BQ2-57_soil_group
OTU_11117	0	0	0	0	0	0	0	0	0	0	0	0	0	0	0	0	0	0	0	0	1	0	0	0	0	0	0	0	0	0	0	0	0	0	0	0	3	0	1	1	0	0	0	1	0	Bacteria	Verrucomicrobiota	Verrucomicrobiae	Chthoniobacterales
OTU_11118	0	0	0	0	0	1	0	0	0	0	0	0	0	0	0	0	0	0	0	0	0	0	0	0	0	0	0	1	2	0	1	0	0	0	0	0	0	0	0	0	0	0	0	0	0	Bacteria	Patescibacteria	Saccharimonadia	Saccharimonadales
OTU_11119	0	0	0	0	0	0	0	0	0	0	0	0	0	0	0	1	0	0	0	0	2	0	0	0	0	0	0	0	0	0	0	0	0	0	0	0	0	0	0	0	0	0	0	0	0	Bacteria	Proteobacteria	Gammaproteobacteria	Diplorickettsiales
OTU_11120	11	14	0	12	4	0	38	9	2	4	0	7	1	0	0	29	1	0	110	14	2	14	4	1	68	2	2	1	1	0	86	19	0	0	3	0	2	2	9	3	2	0	0	1	0	Bacteria	Bacteroidota	Bacteroidia	Chitinophagales
OTU_1112	0	1	4	5	2	0	6	18	2	0	0	2	0	0	2	0	0	1	5	12	12	9	16	1	7	47	33	15	9	1	11	2	13	3	3	1	6	0	4	5	1	0	9	6	1	Bacteria	unclassified_k_Bacteria	unclassified_k_Bacteria	unclassified_k_Bacteria
OTU_11121	0	0	0	0	0	0	1	0	0	0	0	0	0	0	0	0	0	0	3	0	0	0	0	0	0	0	0	0	0	0	0	0	0	0	0	0	0	0	0	0	0	0	0	0	1	Bacteria	Actinobacteriota	Thermoleophilia	Solirubrobacterales
OTU_11122	1	0	0	0	0	0	0	0	0	0	0	0	0	0	0	1	0	0	0	0	0	0	0	0	0	0	0	0	0	0	1	0	0	1	0	0	0	0	0	1	0	0	0	0	0	Bacteria	Proteobacteria	Gammaproteobacteria	Diplorickettsiales
OTU_11123	0	0	0	0	0	0	0	0	0	0	0	0	0	0	0	4	0	0	0	0	0	0	0	1	1	0	0	0	0	1	0	0	0	0	0	0	0	0	1	0	0	0	0	0	2	Bacteria	Chloroflexi	Anaerolineae	RBG-13-54-9
OTU_11124	0	0	1	0	0	2	0	0	0	0	0	0	0	0	0	0	0	0	0	0	0	2	0	0	0	0	0	0	0	0	0	0	0	0	0	0	0	0	0	0	0	0	0	0	0	Bacteria	Dependentiae	Babeliae	Babeliales
OTU_11125	0	0	0	0	0	0	1	0	0	0	0	1	0	0	0	0	0	0	0	0	0	0	0	0	0	0	1	0	0	0	0	0	0	0	0	0	0	0	0	0	0	0	0	2	1	Bacteria	Latescibacterota	unclassified_p_Latescibacterota	unclassified_p_Latescibacterota
OTU_11126	0	0	0	0	3	0	0	0	0	0	3	13	1	15	15	0	0	0	0	0	1	0	0	0	1	0	1	0	1	1	0	0	1	0	0	2	3	2	1	0	7	3	3	0	1	Bacteria	Chloroflexi	AD3	unclassified_c_AD3
OTU_11127	0	0	0	0	0	0	0	0	0	0	0	0	0	0	0	0	0	0	0	0	0	3	0	0	0	0	0	0	0	0	0	0	0	0	0	0	0	0	0	0	0	0	0	0	0	Bacteria	unclassified_k_Bacteria	unclassified_k_Bacteria	unclassified_k_Bacteria
OTU_11128	0	0	0	0	0	0	0	0	0	0	0	2	0	0	0	0	0	0	0	0	0	0	0	0	0	0	0	0	0	0	0	0	0	0	0	0	0	0	1	0	0	0	0	0	0	Bacteria	Patescibacteria	Saccharimonadia	Saccharimonadales
OTU_11129	0	0	7	0	0	0	0	0	0	0	0	0	0	0	0	0	0	0	0	0	2	0	0	0	0	0	0	0	0	0	2	1	0	0	0	0	0	0	0	0	0	0	0	0	0	Bacteria	Myxococcota	Polyangia	mle1-27
OTU_11130	0	0	0	0	0	0	0	0	0	0	0	6	0	0	0	0	0	0	0	0	0	0	0	0	0	0	0	0	0	0	0	0	0	0	0	1	1	0	0	0	0	0	0	0	0	Bacteria	Proteobacteria	Gammaproteobacteria	unclassified_c_Gammaproteobacteria
OTU_11131	0	1	0	1	9	1	0	0	1	1	19	31	2	5	49	0	0	0	2	1	0	0	0	0	0	19	31	0	1	1	0	2	6	0	1	0	5	0	1	0	1	0	2	0	0	Bacteria	Acidobacteriota	Acidobacteriae	Acidobacteriales
OTU_11132	0	0	0	0	0	0	0	0	0	0	0	0	0	0	0	0	0	0	0	0	0	2	1	0	0	0	0	0	0	1	0	0	0	0	0	0	0	0	0	0	0	0	0	0	0	Bacteria	Chloroflexi	SHA-26	unclassified_c_SHA-26
OTU_1113	203	1	0	8	0	1	11	9	1	0	3	0	1	0	2	1	5	0	0	1	0	0	2	0	0	0	0	2	0	0	0	1	1	0	1	2	0	0	1	0	2	1	1	0	0	Bacteria	Verrucomicrobiota	Chlamydiae	Chlamydiales
OTU_11133	0	0	0	0	0	0	0	0	0	0	0	1	0	0	0	0	0	0	0	0	0	1	3	0	1	0	0	0	0	1	0	0	2	0	0	0	0	0	1	0	0	0	0	0	0	Bacteria	Acidobacteriota	Vicinamibacteria	Subgroup_17
OTU_11134	0	0	0	0	0	0	0	2	0	0	0	0	0	0	0	0	0	0	1	0	0	4	0	0	0	0	0	0	0	0	1	0	0	0	0	0	0	0	0	0	0	0	0	0	0	Bacteria	Myxococcota	Polyangia	unclassified_c_Polyangia
OTU_11135	0	0	0	1	0	0	0	5	0	0	0	0	0	0	0	0	1	0	0	0	0	0	0	0	0	0	0	0	0	0	0	0	0	0	0	0	0	0	0	0	0	0	0	1	0	Bacteria	Actinobacteriota	Actinobacteria	unclassified_c_Actinobacteria
OTU_11136	0	0	2	0	0	0	0	0	0	0	0	1	0	0	0	3	0	0	0	0	0	0	0	0	0	0	0	0	0	0	0	0	0	0	0	0	0	0	0	0	0	0	0	0	0	Bacteria	Patescibacteria	Parcubacteria	Candidatus_Kaiserbacteria
OTU_11137	0	0	0	0	0	0	0	0	0	0	0	1	0	0	0	0	0	0	0	0	0	0	1	0	0	0	0	0	0	0	1	0	0	0	0	0	2	0	0	0	0	0	1	0	2	Bacteria	Dependentiae	Babeliae	Babeliales
OTU_11138	0	0	0	0	0	0	0	0	0	0	0	3	0	1	0	0	0	0	0	0	0	0	0	0	0	0	0	0	0	0	0	0	0	0	0	0	0	0	0	0	0	0	0	0	0	Bacteria	Chloroflexi	unclassified_p_Chloroflexi	unclassified_p_Chloroflexi
OTU_11139	0	1	0	0	0	0	0	0	0	0	0	3	0	0	0	0	0	1	0	0	0	0	0	0	0	0	0	0	0	0	0	0	0	0	0	0	0	0	0	0	0	0	0	0	0	Bacteria	Proteobacteria	Alphaproteobacteria	unclassified_c_Alphaproteobacteria
OTU_1114	0	0	0	0	0	1	0	0	0	0	0	0	1	2	0	0	3	0	0	0	0	0	0	0	1	0	0	1	0	0	0	0	1	0	0	0	0	1	167	0	0	0	0	0	0	Bacteria	Acidobacteriota	Acidobacteriae	Subgroup_13
OTU_11140	1	0	0	0	0	0	1	0	0	0	0	2	0	0	0	0	0	0	0	0	0	0	0	0	0	0	0	0	0	0	0	0	1	0	0	0	0	0	0	0	0	0	0	0	1	Bacteria	Patescibacteria	Saccharimonadia	Saccharimonadales
OTU_11141	0	0	0	0	0	0	0	0	0	0	0	2	0	0	0	0	0	0	0	0	0	0	0	0	0	0	0	0	0	0	1	0	0	0	0	0	0	0	0	0	0	0	0	0	0	Bacteria	Verrucomicrobiota	Omnitrophia	Omnitrophales
OTU_11142	0	0	0	0	0	0	0	0	0	0	0	2	0	0	5	0	0	0	0	0	0	0	0	0	0	0	0	0	0	0	0	0	0	0	0	5	0	0	0	0	0	0	0	0	0	Bacteria	Elusimicrobiota	Elusimicrobia	Lineage_IV
OTU_11143	0	1	0	0	0	0	0	0	0	0	0	5	0	0	0	0	0	0	0	0	0	0	0	0	0	0	0	0	0	0	0	0	0	0	0	0	0	0	0	0	0	0	0	0	0	Bacteria	Patescibacteria	Saccharimonadia	Saccharimonadales
OTU_11144	0	0	0	0	0	0	0	0	0	0	0	4	0	0	0	1	0	0	0	1	0	0	0	0	0	0	0	0	0	0	0	0	0	0	0	0	7	0	0	0	0	0	0	0	0	Bacteria	Bacteroidota	Bacteroidia	Flavobacteriales
OTU_11145	0	0	0	0	0	0	0	0	0	0	0	1	1	2	1	0	0	0	0	0	0	1	0	0	0	0	0	0	0	0	0	0	1	0	0	0	0	0	0	0	0	1	0	2	0	Bacteria	Proteobacteria	Gammaproteobacteria	Legionellales
OTU_11146	0	0	0	0	0	0	0	1	0	1	0	0	4	0	0	0	0	0	0	0	0	2	0	0	1	2	0	0	0	0	0	0	1	2	1	0	0	0	0	0	1	0	0	0	0	Bacteria	Planctomycetota	Phycisphaerae	Tepidisphaerales
OTU_11147	0	0	0	0	0	0	0	0	4	0	0	2	2	1	4	0	0	0	0	0	0	0	0	0	0	0	0	0	0	0	0	1	0	0	0	0	0	1	0	0	0	1	0	0	0	Bacteria	Proteobacteria	Gammaproteobacteria	unclassified_c_Gammaproteobacteria
OTU_11148	1	8	0	0	137	2	1	3	27	140	58	40	32	55	17	2	0	0	2	0	1	0	2	0	4	2	1	7	0	2	0	1	1	0	2	0	0	0	2	2	2	0	0	1	3	Bacteria	Verrucomicrobiota	Verrucomicrobiae	Pedosphaerales
OTU_11149	0	0	3	0	0	0	0	0	0	0	0	0	0	0	0	0	0	0	0	0	0	0	0	0	0	0	0	0	0	0	0	0	0	0	0	0	0	0	0	0	0	0	0	0	0	Bacteria	Proteobacteria	Gammaproteobacteria	unclassified_c_Gammaproteobacteria
OTU_11150	0	0	0	0	0	0	0	3	0	0	0	0	0	0	0	0	0	0	0	0	0	0	0	0	0	0	0	0	0	0	0	0	0	0	0	0	0	0	0	0	0	0	0	0	0	Bacteria	unclassified_k_Bacteria	unclassified_k_Bacteria	unclassified_k_Bacteria
OTU_1115	0	2	2	1	1	8	2	1	1	0	0	0	0	0	0	22	42	13	28	34	6	1	7	4	27	39	32	11	2	3	5	7	0	1	1	0	3	2	0	10	3	0	0	4	1	Bacteria	Chloroflexi	Ktedonobacteria	C0119
OTU_11151	0	0	0	0	0	0	0	1	0	0	0	0	0	0	0	3	0	0	0	0	0	0	0	0	0	0	0	0	0	0	0	0	0	0	0	0	0	0	0	0	0	0	1	0	0	Bacteria	Patescibacteria	Kazania	unclassified_c_Kazania
OTU_11152	0	0	0	0	0	0	0	0	0	0	0	0	3	0	0	0	0	0	0	0	0	0	0	0	0	0	0	0	0	0	0	0	0	0	0	0	0	0	0	0	0	0	0	0	0	Bacteria	unclassified_k_Bacteria	unclassified_k_Bacteria	unclassified_k_Bacteria
OTU_11153	0	0	0	0	0	0	0	0	0	0	0	0	0	0	0	0	0	0	0	0	0	0	0	0	0	0	0	0	0	0	0	0	0	0	0	0	0	0	3	0	0	0	0	0	0	Bacteria	Planctomycetota	Planctomycetes	Gemmatales
OTU_11154	2	0	0	0	0	0	0	0	0	0	0	0	1	0	0	8	2	0	0	1	0	1	0	0	0	0	0	0	0	0	0	0	0	0	0	0	0	0	0	0	0	0	0	0	0	Bacteria	Bdellovibrionota	Bdellovibrionia	Bdellovibrionales
OTU_11155	0	0	0	0	0	0	0	0	0	0	0	0	8	1	0	0	0	0	0	0	0	0	0	0	0	0	0	0	0	0	0	0	0	0	0	0	0	0	0	0	0	0	0	0	0	Bacteria	Patescibacteria	Saccharimonadia	Saccharimonadales
OTU_11156	0	0	0	0	0	1	0	0	3	0	0	0	0	4	10	1	0	0	0	0	0	0	0	0	0	0	0	0	0	0	0	1	1	0	0	0	0	0	0	0	0	0	0	0	0	Bacteria	Proteobacteria	Gammaproteobacteria	Xanthomonadales
OTU_11157	0	0	0	0	0	0	0	0	0	0	0	0	11	1	0	0	3	0	0	0	0	0	0	0	0	0	0	0	0	0	0	0	0	0	0	0	0	0	0	0	0	0	0	0	0	Bacteria	Patescibacteria	Saccharimonadia	Saccharimonadales
OTU_11158	0	0	0	1	0	0	0	0	1	0	1	1	0	0	0	0	0	0	2	0	0	0	0	0	0	0	0	0	0	1	0	0	0	0	0	1	0	0	1	0	0	0	0	0	0	Bacteria	Acidobacteriota	Holophagae	Subgroup_7
OTU_11159	0	0	0	0	0	0	0	0	0	0	0	0	3	0	0	0	0	0	0	0	0	0	0	0	0	0	0	0	0	0	0	0	0	0	0	0	0	0	0	0	0	0	0	0	0	Bacteria	Proteobacteria	Gammaproteobacteria	unclassified_c_Gammaproteobacteria
OTU_11160	0	0	0	0	0	0	0	0	8	0	0	0	0	0	0	1	0	0	0	0	0	0	0	0	0	0	0	0	0	0	0	0	0	0	0	0	0	0	0	0	0	0	0	0	0	Bacteria	Bdellovibrionota	Oligoflexia	0319-6G20
OTU_1116	0	0	0	0	0	0	2	1	1	0	2	1	0	1	0	2	3	139	0	0	0	0	0	3	0	0	0	0	1	0	1	1	0	0	0	0	0	0	0	0	1	0	0	0	0	Bacteria	Chloroflexi	Ktedonobacteria	Ktedonobacterales
OTU_11161	0	0	0	0	0	0	0	1	4	3	1	0	0	1	0	0	0	0	0	0	1	2	0	0	0	0	0	3	0	0	0	1	1	0	0	0	4	0	2	2	2	2	0	0	1	Bacteria	Verrucomicrobiota	Chlamydiae	Chlamydiales
OTU_11162	0	1	0	0	0	0	0	0	0	0	0	0	0	8	1	0	0	0	0	0	0	0	0	0	0	0	0	0	0	0	0	0	0	0	0	0	0	0	0	0	0	0	0	0	0	Bacteria	Proteobacteria	Gammaproteobacteria	Diplorickettsiales
OTU_11163	0	0	0	0	0	0	0	0	0	3	0	0	0	0	0	0	0	0	0	0	0	0	0	0	0	0	0	0	0	0	0	0	0	0	0	0	0	0	0	0	0	2	0	0	0	Bacteria	Myxococcota	Myxococcia	Myxococcales
OTU_11164	0	0	0	2	0	0	0	0	0	0	0	0	0	2	0	0	1	4	0	0	0	0	0	0	0	0	0	0	0	0	1	0	0	0	0	0	0	0	0	0	0	1	0	0	0	Bacteria	Proteobacteria	Gammaproteobacteria	Diplorickettsiales
OTU_11165	0	0	0	0	0	0	0	0	0	0	3	0	11	0	0	0	0	0	0	0	0	0	0	0	0	0	0	0	0	0	0	8	4	1	2	0	34	6	5	3	14	0	2	0	0	Bacteria	Acidobacteriota	Acidobacteriae	Acidobacteriales
OTU_11166	0	0	0	0	0	0	0	0	0	3	0	0	0	0	0	0	0	0	0	0	0	0	0	0	0	0	0	0	0	0	0	0	0	0	0	0	0	0	0	0	0	0	0	0	0	Bacteria	Proteobacteria	Alphaproteobacteria	unclassified_c_Alphaproteobacteria
OTU_11167	0	1	0	0	0	0	0	1	0	0	0	0	0	0	0	0	0	0	0	0	0	0	0	0	1	0	0	0	1	0	0	0	0	1	0	0	0	0	0	0	0	0	0	0	0	Bacteria	Proteobacteria	Gammaproteobacteria	unclassified_c_Gammaproteobacteria
OTU_11168	0	0	0	0	0	0	0	0	0	2	3	0	2	5	0	0	0	0	0	0	0	0	0	0	0	0	0	0	0	0	0	0	0	1	0	0	0	0	0	0	0	0	0	0	0	Bacteria	Proteobacteria	Gammaproteobacteria	unclassified_c_Gammaproteobacteria
OTU_11169	0	0	0	0	0	0	0	0	0	0	0	0	0	0	0	0	0	0	0	0	0	1	0	0	1	0	0	0	1	0	0	0	0	0	1	0	0	0	1	0	0	0	0	0	0	Bacteria	Verrucomicrobiota	Chlamydiae	Chlamydiales
OTU_11170	0	0	0	0	0	0	1	0	0	0	0	3	1	0	0	3	0	0	0	0	0	0	0	0	0	0	0	0	1	0	0	0	0	1	0	0	0	0	0	0	0	0	0	0	0	Bacteria	Chloroflexi	Anaerolineae	SBR1031
OTU_11171	0	0	0	0	0	0	0	0	0	0	0	11	0	0	0	0	0	0	0	0	0	0	0	0	0	0	0	0	0	0	0	6	6	0	9	49	6	4	4	0	1	1	0	0	0	Bacteria	Chloroflexi	Ktedonobacteria	Ktedonobacterales
OTU_11172	0	0	0	0	0	0	0	0	0	3	1	2	0	0	0	0	0	0	0	0	0	0	0	0	0	0	0	0	0	0	0	0	0	0	0	0	0	0	0	0	0	0	0	0	0	Bacteria	Proteobacteria	Gammaproteobacteria	unclassified_c_Gammaproteobacteria
OTU_11173	0	0	0	0	0	0	0	0	2	0	0	0	0	0	0	0	0	0	0	0	0	0	0	0	2	0	0	0	0	0	1	0	0	0	0	0	0	0	0	0	0	0	0	0	0	Bacteria	Proteobacteria	Alphaproteobacteria	Rickettsiales
OTU_1117	36	3	2	28	8	0	44	61	1	0	0	1	1	0	0	1	0	0	3	1	0	1	0	0	1	0	1	1	0	0	1	2	1	0	0	0	2	0	1	0	1	1	0	1	3	Bacteria	Acidobacteriota	Vicinamibacteria	Vicinamibacterales
OTU_11174	0	0	0	0	0	0	0	0	1	0	0	3	0	0	0	2	0	0	0	0	0	0	0	0	0	0	0	0	0	0	0	0	0	0	0	0	0	0	0	0	0	0	0	0	0	Bacteria	Planctomycetota	Planctomycetes	Gemmatales
OTU_11175	0	0	0	0	0	0	0	0	0	0	5	0	0	0	0	0	0	0	0	0	0	0	0	0	0	0	0	0	0	0	0	0	0	0	0	0	0	0	0	0	0	0	0	0	0	Bacteria	Bdellovibrionota	Oligoflexia	0319-6G20
OTU_11176	0	0	2	0	0	0	0	0	0	0	2	0	0	1	0	0	0	0	0	0	0	0	0	1	0	0	0	0	3	0	0	1	0	0	0	3	0	1	0	0	0	0	1	1	0	Bacteria	Actinobacteriota	unclassified_p_Actinobacteriota	unclassified_p_Actinobacteriota
OTU_11177	0	0	0	0	0	0	0	0	4	0	0	0	0	0	1	0	0	1	0	0	0	0	0	0	0	0	2	0	0	0	0	0	0	0	0	0	0	0	0	0	0	0	0	0	0	Bacteria	Proteobacteria	Gammaproteobacteria	Legionellales
OTU_11178	0	0	0	0	0	0	0	0	2	0	0	1	0	0	0	0	0	0	0	0	0	0	0	0	0	1	0	0	0	0	0	0	0	0	1	0	0	0	0	0	0	0	0	0	0	Bacteria	Proteobacteria	Gammaproteobacteria	Gammaproteobacteria_Incertae_Sedis
OTU_11179	0	0	0	0	0	0	0	0	0	1	0	0	1	0	0	0	0	0	0	2	0	0	0	0	3	1	0	0	0	0	1	0	0	0	0	1	0	0	0	0	0	0	0	0	0	Bacteria	Dependentiae	Babeliae	Babeliales
OTU_11180	0	0	0	0	0	0	0	0	0	0	0	0	0	0	0	0	0	0	0	0	0	0	0	0	1	0	0	0	1	0	0	0	1	3	1	0	0	0	0	0	0	0	0	0	0	Bacteria	Proteobacteria	Gammaproteobacteria	Diplorickettsiales
OTU_1118	0	1	1	3	0	16	0	0	0	2	0	0	0	2	0	0	0	0	4	31	7	5	20	76	0	14	25	5	9	3	5	14	14	2	10	4	18	0	0	5	2	1	5	7	5	Bacteria	Planctomycetota	Planctomycetes	Gemmatales
OTU_11181	0	0	1	0	0	0	0	0	0	0	0	0	0	0	0	0	0	0	0	0	0	0	0	0	1	3	0	3	0	2	1	3	1	0	0	0	0	0	0	0	0	0	0	0	0	Bacteria	unclassified_k_Bacteria	unclassified_k_Bacteria	unclassified_k_Bacteria
OTU_11182	0	0	0	0	0	0	0	0	0	0	0	0	0	0	0	0	0	0	0	0	0	1	0	1	0	0	0	0	0	0	0	0	0	0	0	0	0	0	0	0	0	0	1	0	3	Bacteria	Acidobacteriota	Subgroup_25	unclassified_c_Subgroup_25
OTU_11183	0	0	0	0	0	0	0	0	0	0	0	0	1	0	0	0	0	0	0	0	0	0	0	0	0	0	0	2	2	6	0	0	0	0	0	0	0	0	1	0	2	0	2	1	5	Bacteria	Elusimicrobiota	Lineage_IIa	unclassified_c_Lineage_IIa
OTU_11184	0	0	0	0	0	0	0	0	0	0	0	0	1	0	0	0	0	0	0	0	0	0	0	0	0	0	0	0	0	0	0	1	3	2	0	0	0	0	0	5	4	0	0	0	0	Bacteria	Acidobacteriota	Acidobacteriae	Subgroup_2
OTU_11185	0	0	0	0	0	0	0	0	0	0	0	0	0	0	0	0	3	0	0	0	0	0	0	0	0	0	0	0	0	0	0	0	0	0	0	0	0	0	0	0	0	0	0	0	0	Bacteria	Patescibacteria	Saccharimonadia	Saccharimonadales
OTU_11186	0	0	0	0	0	0	0	0	0	0	0	0	0	0	0	0	0	0	0	1	0	0	0	2	0	5	0	0	2	0	1	0	0	0	0	0	0	0	0	0	0	0	0	0	0	Bacteria	SAR324_cladeMarine_group_B	unclassified_p_SAR324_cladeMarine_group_B	unclassified_p_SAR324_cladeMarine_group_B
OTU_11187	0	0	1	0	0	0	0	0	0	0	0	0	0	0	0	0	5	1	0	0	0	0	0	0	0	0	0	0	0	0	0	0	0	0	0	0	0	0	0	0	0	0	1	0	0	Bacteria	Verrucomicrobiota	Chlamydiae	Chlamydiales
OTU_11188	0	0	0	0	0	0	0	0	0	0	0	0	0	0	0	0	0	0	0	0	0	0	0	3	0	0	0	4	6	0	1	0	0	0	0	0	0	0	0	0	0	0	2	2	3	Bacteria	Entotheonellaeota	Entotheonellia	Entotheonellales
OTU_11189	0	0	0	0	0	0	0	0	0	0	0	0	0	0	0	0	0	0	0	0	0	0	0	0	0	0	0	0	0	0	0	0	0	0	0	5	0	0	0	0	0	0	0	0	0	Bacteria	Patescibacteria	Parcubacteria	Candidatus_Staskawiczbacteria
OTU_11190	0	16	0	1	0	0	0	0	1	1	0	0	0	0	0	0	0	2	0	0	7	0	0	0	0	0	0	0	0	0	0	0	0	0	0	0	0	0	0	2	0	0	1	0	0	Bacteria	Planctomycetota	vadinHA49	unclassified_c_vadinHA49
OTU_11191	0	0	0	0	0	0	0	0	0	0	0	0	0	0	0	0	0	0	0	0	0	0	0	0	0	0	0	0	0	1	1	4	3	0	0	0	0	0	0	0	0	0	0	0	0	Bacteria	Verrucomicrobiota	Omnitrophia	Omnitrophales
OTU_11192	2	0	0	0	0	0	0	0	0	0	0	0	0	0	0	0	0	0	0	0	0	0	0	0	1	0	0	0	0	0	1	1	0	3	2	0	0	0	0	0	0	0	0	0	0	Bacteria	Verrucomicrobiota	Chlamydiae	Chlamydiales
OTU_11193	0	0	0	0	0	0	0	0	0	0	0	0	0	0	0	0	7	0	0	0	0	0	0	0	0	0	0	0	0	0	0	0	0	0	0	0	0	0	0	0	0	0	0	0	0	Bacteria	Bdellovibrionota	Oligoflexia	0319-6G20
OTU_11194	0	0	0	0	0	0	0	0	0	0	0	0	0	0	0	0	0	0	0	0	0	0	1	0	1	0	0	0	0	0	0	2	0	0	0	0	0	0	0	0	0	0	0	0	0	Bacteria	Bdellovibrionota	Oligoflexia	0319-6G20
OTU_1119	4	1	0	2	25	0	1	6	19	19	3	5	38	10	1	1	0	0	0	0	0	0	0	0	3	0	0	0	0	0	1	0	0	0	0	0	0	0	0	0	1	0	0	0	0	Bacteria	WPS-2	unclassified_p_WPS-2	unclassified_p_WPS-2
OTU_11195	0	0	0	0	0	0	0	0	0	0	0	0	0	0	0	0	2	0	0	2	0	0	0	1	0	0	0	0	0	0	0	1	0	0	0	0	0	0	1	0	0	0	0	0	0	Bacteria	Armatimonadota	Chthonomonadetes	Chthonomonadales
OTU_11196	0	0	0	0	0	0	0	0	0	0	0	0	0	0	0	0	5	3	0	0	0	0	0	1	0	0	0	0	0	0	2	0	0	0	0	0	0	0	0	0	0	0	0	0	0	Bacteria	Chloroflexi	TK10	unclassified_c_TK10
OTU_11197	0	0	0	0	0	0	0	0	0	0	0	0	0	0	0	0	0	0	0	0	0	0	0	0	0	0	0	1	0	0	4	0	0	0	0	0	1	0	3	0	0	1	0	0	0	Bacteria	Proteobacteria	Gammaproteobacteria	unclassified_c_Gammaproteobacteria
OTU_11198	0	0	0	0	0	0	0	0	0	0	0	0	0	0	0	0	0	0	0	0	0	2	0	0	0	0	0	0	0	0	0	1	0	3	2	0	0	0	0	0	0	0	0	0	0	Bacteria	Verrucomicrobiota	Chlamydiae	Chlamydiales
OTU_11199	1	0	0	1	0	0	2	0	0	0	0	0	0	0	0	0	1	1	0	0	1	1	1	0	0	4	0	0	0	0	2	0	0	0	0	0	0	0	0	0	0	0	0	0	0	Bacteria	Proteobacteria	Alphaproteobacteria	Rhizobiales
OTU_11200	0	0	0	0	0	0	0	0	1	0	2	0	0	0	0	1	0	0	1	0	0	1	0	1	7	1	1	0	0	0	0	0	0	0	0	0	0	0	0	0	1	0	2	0	0	Bacteria	Proteobacteria	Alphaproteobacteria	Defluviicoccales
OTU_11201	0	0	0	0	0	0	0	0	0	2	0	0	0	0	0	0	10	0	1	0	0	0	0	0	0	0	0	1	0	0	0	0	0	1	0	0	0	0	0	0	0	0	0	0	0	Bacteria	Patescibacteria	Saccharimonadia	Saccharimonadales
OTU_1120	1	0	0	0	0	27	1	0	2	0	0	0	0	0	1	0	2	1	0	1	0	1	1	0	0	0	0	0	0	0	0	1	7	0	0	4	0	1	2	1	24	121	1	0	0	Bacteria	Gemmatimonadota	Gemmatimonadetes	Gemmatimonadales
OTU_11202	0	0	0	0	0	0	0	0	0	0	0	4	0	0	1	0	2	12	3	2	0	2	0	0	1	0	0	1	3	15	1	8	0	0	0	0	0	0	0	0	0	0	2	0	0	Bacteria	Actinobacteriota	Acidimicrobiia	IMCC26256
OTU_11203	0	0	3	0	0	0	0	0	0	0	0	0	0	0	0	0	0	0	0	0	0	0	0	7	0	0	3	5	2	2	2	1	4	0	0	3	4	1	0	0	0	5	3	4	2	Bacteria	Elusimicrobiota	Lineage_IIa	unclassified_c_Lineage_IIa
OTU_11204	0	0	0	0	0	0	0	0	0	0	0	0	0	0	0	0	1	0	0	0	0	0	0	0	0	0	0	6	0	0	0	0	0	0	0	0	0	0	0	0	0	0	0	0	0	Bacteria	Gemmatimonadota	Gemmatimonadetes	Gemmatimonadales
OTU_11205	0	0	0	0	0	0	0	0	0	0	0	0	0	0	0	0	1	2	0	0	0	0	0	0	0	0	0	0	0	0	0	0	0	0	0	0	0	0	0	0	0	0	0	0	0	Bacteria	Firmicutes	Bacilli	Paenibacillales
OTU_11206	0	0	1	0	0	1	0	0	0	1	0	0	0	0	0	0	0	0	2	0	0	0	0	0	3	0	2	0	0	1	0	1	2	0	0	0	0	0	0	0	0	0	0	2	0	Bacteria	Acidobacteriota	Blastocatellia	DS-100
OTU_11207	0	0	0	0	0	0	0	1	0	0	0	0	0	0	0	0	5	3	0	0	0	0	0	0	0	0	0	0	0	0	1	0	0	0	0	0	1	0	0	0	1	0	0	1	0	Bacteria	Proteobacteria	Alphaproteobacteria	Azospirillales
OTU_11208	0	0	0	0	0	0	0	0	0	0	0	0	0	0	0	0	7	1	0	0	0	0	0	0	0	0	0	0	0	0	0	0	0	0	0	0	0	0	0	0	0	0	0	0	0	Bacteria	Verrucomicrobiota	Chlamydiae	Chlamydiales
OTU_11209	0	0	0	0	0	0	0	0	0	0	0	0	0	0	0	0	3	0	0	0	0	0	0	0	0	0	0	0	0	0	0	0	0	0	0	0	0	0	0	0	0	0	0	0	0	Bacteria	Proteobacteria	Gammaproteobacteria	Diplorickettsiales
OTU_11210	0	0	0	0	0	0	0	0	0	0	0	0	0	0	0	0	0	0	0	0	0	0	0	2	1	0	0	0	0	0	1	0	0	0	0	0	0	0	0	0	0	0	0	0	0	Bacteria	Actinobacteriota	unclassified_p_Actinobacteriota	unclassified_p_Actinobacteriota
OTU_11211	0	0	0	0	0	0	0	0	0	0	0	0	0	0	0	0	0	0	0	0	0	0	0	0	0	0	0	0	0	0	0	0	3	0	0	0	0	0	0	0	1	0	0	0	0	Bacteria	Chloroflexi	TK10	unclassified_c_TK10
OTU_11212	0	0	0	0	0	0	0	0	0	0	0	0	0	0	0	0	0	0	0	0	0	0	0	0	0	0	0	1	0	0	0	0	1	0	1	0	5	0	0	0	3	0	0	0	0	Bacteria	Actinobacteriota	Thermoleophilia	Solirubrobacterales
OTU_11213	0	0	0	0	0	0	0	0	0	0	0	0	0	0	0	0	0	0	1	0	0	0	0	0	0	1	0	0	0	0	4	0	0	0	0	0	0	0	0	0	0	0	0	0	0	Bacteria	unclassified_k_Bacteria	unclassified_k_Bacteria	unclassified_k_Bacteria
OTU_1121	34	49	31	45	5	0	32	25	0	0	25	22	0	6	8	25	10	1	20	8	20	17	3	4	19	5	2	0	3	1	40	8	1	4	7	0	5	1	1	10	0	0	4	1	2	Bacteria	Acidobacteriota	Vicinamibacteria	Vicinamibacterales
OTU_11214	0	0	0	0	0	0	0	0	0	0	0	0	0	0	0	0	3	0	0	0	0	0	0	0	0	0	0	0	0	0	0	2	0	0	0	0	0	0	0	0	1	0	0	0	0	Bacteria	Acidobacteriota	Vicinamibacteria	Vicinamibacterales
OTU_11215	0	0	0	0	0	0	0	0	0	0	0	0	1	0	0	0	3	2	0	0	0	0	1	0	0	0	0	0	0	0	0	0	0	0	0	0	0	0	0	0	0	0	0	0	0	Bacteria	Dependentiae	Babeliae	Babeliales
OTU_11216	0	0	0	0	0	0	0	0	0	0	0	0	0	0	0	0	0	0	0	1	0	0	0	0	0	1	2	0	0	0	0	2	2	0	0	0	0	0	2	0	0	0	0	0	0	Bacteria	Verrucomicrobiota	Chlamydiae	Chlamydiales
OTU_11217	0	0	0	0	0	0	0	0	0	0	0	0	0	0	0	0	0	0	0	0	0	0	0	0	0	0	0	0	0	0	0	0	0	0	0	7	0	0	0	0	0	0	0	0	0	Bacteria	Dependentiae	Babeliae	Babeliales
OTU_11218	0	0	0	0	0	0	0	0	0	0	0	0	0	0	0	0	0	0	0	0	0	0	0	0	1	0	0	0	0	0	0	0	0	0	2	0	1	0	0	0	0	0	2	0	0	Bacteria	Proteobacteria	Gammaproteobacteria	Burkholderiales
OTU_11219	0	0	0	0	0	0	0	0	0	0	0	0	0	0	1	0	0	0	1	0	0	0	0	0	0	0	0	1	0	0	0	1	0	0	0	0	1	0	0	0	0	0	0	1	1	Bacteria	Planctomycetota	Planctomycetes	Gemmatales
OTU_112	191	78	80	414	17	9	659	286	21	1	8	11	1	0	1	791	17	6	101	50	23	62	15	5	161	11	7	21	11	6	204	36	2	25	7	2	42	2	8	26	11	5	13	7	9	Bacteria	Acidobacteriota	Vicinamibacteria	Vicinamibacterales
OTU_11220	0	0	0	0	0	0	0	0	0	0	0	0	0	0	0	0	0	0	0	0	0	0	0	0	0	0	0	0	0	0	0	0	0	1	5	0	0	0	0	0	0	0	0	0	0	Bacteria	Bacteroidota	SJA-28	unclassified_c_SJA-28
OTU_11221	0	0	0	0	0	0	0	0	0	0	0	0	0	0	0	0	0	0	0	0	0	0	1	0	0	0	0	0	0	0	0	0	3	0	0	0	0	0	0	0	0	0	0	0	0	Bacteria	Acidobacteriota	Acidobacteriae	unclassified_c_Acidobacteriae
OTU_11222	0	0	0	0	0	0	0	0	0	0	0	0	0	0	0	0	0	0	0	0	0	0	0	0	0	0	0	6	0	0	0	0	0	0	0	0	0	0	0	0	0	0	0	0	0	Bacteria	Elusimicrobiota	Lineage_IIa	unclassified_c_Lineage_IIa
OTU_11223	0	0	0	0	0	0	0	0	0	0	0	0	0	0	0	0	0	0	0	0	0	0	0	0	0	0	0	0	0	0	0	0	0	0	0	0	0	0	0	0	0	0	4	0	0	Bacteria	Patescibacteria	Saccharimonadia	Saccharimonadales
OTU_11224	0	0	0	0	0	2	0	0	0	0	0	0	0	0	0	0	2	0	0	1	0	0	0	0	0	0	0	0	0	0	0	0	0	0	0	0	0	0	0	0	0	0	0	0	0	Bacteria	Gemmatimonadota	Gemmatimonadetes	Gemmatimonadales
OTU_11225	0	0	0	0	0	0	0	0	0	0	0	0	0	0	0	0	4	2	0	0	0	0	0	0	0	0	0	0	0	0	0	0	0	0	0	0	0	0	0	0	0	0	0	0	0	Bacteria	Myxococcota	Myxococcia	Myxococcales
OTU_11226	0	1	0	0	0	0	0	0	0	1	0	0	0	0	0	0	4	0	0	0	0	0	0	0	2	0	1	0	0	0	0	0	0	0	0	0	0	0	0	0	0	0	0	0	0	Bacteria	Patescibacteria	Saccharimonadia	Saccharimonadales
OTU_1122	6	21	17	10	7	13	37	11	23	10	11	8	7	5	1	28	20	41	26	30	21	21	19	13	56	18	24	63	6	11	63	26	7	10	8	3	57	4	6	10	7	4	18	9	9	Bacteria	Actinobacteriota	Acidimicrobiia	IMCC26256
OTU_11227	0	0	0	13	0	1	0	7	0	0	0	1	0	0	0	1	7	0	0	0	0	0	1	0	0	0	0	2	0	0	0	4	1	0	1	0	2	0	0	0	0	0	0	0	0	Bacteria	Chloroflexi	Ktedonobacteria	C0119
OTU_11228	1	0	0	0	0	0	0	0	0	0	0	0	0	0	0	0	2	1	0	3	0	0	0	0	0	0	0	0	0	0	0	0	0	0	0	0	3	0	0	1	0	0	1	0	0	Bacteria	Elusimicrobiota	Lineage_IIa	unclassified_c_Lineage_IIa
OTU_11229	0	0	0	0	0	0	3	0	0	0	0	0	1	0	0	2	0	0	0	0	0	0	0	0	0	1	0	0	0	0	0	0	1	0	0	0	0	0	0	0	0	0	0	0	0	Bacteria	Proteobacteria	Alphaproteobacteria	Ferrovibrionales
OTU_11230	0	0	0	0	0	0	0	0	0	0	0	0	0	0	0	0	0	0	0	0	0	0	0	0	0	0	0	2	0	0	0	0	0	2	0	0	0	0	0	0	0	0	0	0	0	Bacteria	unclassified_k_Bacteria	unclassified_k_Bacteria	unclassified_k_Bacteria
OTU_1123	0	0	0	1	0	61	0	0	0	0	3	1	0	0	0	0	0	0	0	0	1	2	0	0	0	1	0	0	1	0	0	0	6	0	17	13	4	13	2	1	13	32	0	0	0	Bacteria	Actinobacteriota	Acidimicrobiia	IMCC26256
OTU_11231	0	0	0	0	0	0	0	0	0	0	0	0	0	0	0	0	0	0	0	0	0	0	0	0	0	0	0	0	0	0	0	0	0	0	3	0	0	0	0	0	0	0	0	0	0	Bacteria	Actinobacteriota	Actinobacteria	Streptomycetales
OTU_11232	0	0	0	0	0	0	0	0	0	0	0	0	0	0	0	0	0	0	0	0	0	0	0	0	0	0	0	0	0	0	0	0	0	6	0	1	0	0	0	0	0	0	0	0	0	Bacteria	Patescibacteria	Parcubacteria	Candidatus_Kaiserbacteria
OTU_11233	0	0	0	0	0	0	0	0	0	0	0	0	0	0	0	0	0	0	0	0	0	0	0	0	0	0	0	0	0	0	0	1	0	1	4	0	0	0	0	0	0	0	0	0	0	Bacteria	unclassified_k_Bacteria	unclassified_k_Bacteria	unclassified_k_Bacteria
OTU_11234	0	0	0	0	0	0	0	0	0	0	0	0	0	0	0	2	0	0	1	0	1	0	1	0	3	0	0	1	0	0	0	0	0	0	0	0	0	0	0	0	0	0	0	1	0	Bacteria	Bdellovibrionota	Oligoflexia	0319-6G20
OTU_11235	0	0	0	0	0	0	0	0	0	0	0	0	0	0	0	0	0	2	0	0	0	0	0	0	0	0	3	0	0	0	0	0	0	0	0	0	0	1	0	0	0	0	0	0	0	Bacteria	unclassified_k_Bacteria	unclassified_k_Bacteria	unclassified_k_Bacteria
OTU_11236	0	0	3	0	0	2	0	0	0	0	0	0	0	0	0	0	0	1	0	0	0	0	2	4	1	0	0	5	3	4	0	5	5	0	2	0	5	26	36	1	3	12	3	1	4	Bacteria	Entotheonellaeota	Entotheonellia	Entotheonellales
OTU_11237	0	0	10	0	0	1	0	0	0	1	0	0	0	0	0	0	3	9	0	0	2	10	0	1	0	0	2	0	0	5	2	0	0	0	0	0	0	0	1	0	0	1	1	1	0	Bacteria	Chloroflexi	Chloroflexia	Chloroflexales
OTU_11238	0	0	0	0	0	0	0	0	0	0	0	0	0	0	0	0	0	0	0	1	0	1	0	0	1	1	0	0	0	0	0	0	4	0	0	4	1	0	0	2	4	4	0	0	0	Bacteria	Proteobacteria	Alphaproteobacteria	Acetobacterales
OTU_11239	0	0	0	0	0	0	0	0	0	0	0	0	0	0	0	0	0	0	0	0	2	0	0	0	0	0	0	0	0	0	0	0	0	0	2	0	0	0	0	0	0	0	0	2	0	Bacteria	Chloroflexi	Anaerolineae	RBG-13-54-9
OTU_11240	0	0	0	0	0	1	0	0	0	0	0	0	0	0	0	0	0	0	0	0	0	0	0	0	0	0	0	0	0	0	0	0	1	0	2	3	0	0	0	0	1	0	0	0	6	Bacteria	Acidobacteriota	Vicinamibacteria	Vicinamibacterales
OTU_11241	0	0	0	0	0	0	0	0	0	0	0	0	0	0	0	0	3	0	0	0	0	0	0	0	0	0	0	0	0	0	0	0	1	0	0	0	0	0	0	0	0	0	0	0	0	Bacteria	Dependentiae	Babeliae	Babeliales
OTU_1124	1	0	1	3	1	3	21	120	18	0	2	5	1	2	3	0	0	24	1	7	0	0	4	0	1	51	4	0	0	0	10	1	0	0	1	0	1	0	3	0	3	1	0	0	12	Bacteria	Patescibacteria	Saccharimonadia	Saccharimonadales
OTU_11242	0	0	0	0	0	0	0	0	0	0	0	0	0	0	0	0	0	0	0	0	0	0	0	0	0	0	0	0	0	0	0	0	0	0	0	0	0	0	0	0	0	0	3	0	0	Bacteria	Proteobacteria	Gammaproteobacteria	Legionellales
OTU_11243	1	0	0	4	0	0	0	0	0	0	0	0	0	0	0	0	0	0	0	0	2	0	0	0	0	0	0	0	0	0	0	0	0	0	0	0	0	0	0	0	0	0	0	0	0	Bacteria	Myxococcota	Polyangia	mle1-27
OTU_11244	0	0	0	0	0	0	0	0	0	0	0	0	0	0	0	0	0	3	1	0	0	1	0	0	0	0	0	2	0	0	0	1	0	2	1	0	0	0	0	1	1	0	0	0	0	Bacteria	unclassified_k_Bacteria	unclassified_k_Bacteria	unclassified_k_Bacteria
OTU_11245	0	0	0	0	0	0	1	0	0	0	0	0	0	0	2	2	9	0	0	0	0	2	0	1	0	0	0	0	0	0	0	0	0	0	0	0	0	0	0	0	0	0	0	0	0	Bacteria	Verrucomicrobiota	Chlamydiae	Chlamydiales
OTU_11246	1	0	0	0	0	0	0	0	0	0	0	0	0	0	0	0	0	0	0	0	0	0	0	0	0	0	0	1	2	0	0	3	0	0	0	0	0	0	0	0	0	0	0	0	0	Bacteria	Chloroflexi	unclassified_p_Chloroflexi	unclassified_p_Chloroflexi
OTU_11247	0	0	0	0	0	0	0	0	0	0	0	0	0	0	0	0	4	0	0	0	0	0	0	0	0	0	0	0	0	0	0	0	0	0	0	0	0	0	0	0	0	0	0	0	0	Bacteria	Actinobacteriota	Acidimicrobiia	IMCC26256
OTU_11248	0	0	0	0	0	0	0	0	0	0	0	0	0	0	0	0	0	0	0	0	0	0	0	0	0	0	0	0	0	1	0	0	0	0	0	5	0	0	0	0	0	0	0	0	0	Bacteria	Bacteroidota	Bacteroidia	Sphingobacteriales
OTU_11249	0	0	0	0	0	0	0	0	0	0	0	0	0	0	0	0	0	0	0	0	0	0	1	0	0	0	0	0	0	0	0	0	0	0	0	0	0	0	0	0	0	0	0	0	6	Bacteria	unclassified_k_Bacteria	unclassified_k_Bacteria	unclassified_k_Bacteria
OTU_11250	0	0	0	0	0	0	0	0	0	0	0	1	0	0	0	0	3	0	0	0	0	2	0	0	0	0	0	0	0	0	0	0	0	0	0	0	0	0	0	0	0	0	1	0	0	Bacteria	Chloroflexi	Chloroflexia	Thermomicrobiales
OTU_11251	0	3	0	0	0	0	0	0	0	0	0	0	0	0	0	0	0	0	0	0	0	0	0	0	0	0	0	0	0	0	0	7	0	0	0	0	0	0	0	0	0	0	0	0	0	Bacteria	Bdellovibrionota	Oligoflexia	0319-6G20
OTU_11252	0	0	0	0	0	0	0	0	0	0	0	0	0	0	0	0	0	0	0	0	0	0	0	0	0	0	0	0	0	0	4	1	1	0	0	0	0	0	3	9	1	0	0	1	0	Bacteria	Elusimicrobiota	Lineage_IIa	unclassified_c_Lineage_IIa
OTU_11253	1	1	6	0	0	1	0	0	0	0	0	0	1	0	0	0	4	1	0	0	1	0	0	0	0	0	0	0	0	1	1	0	0	0	0	0	0	0	0	0	0	0	0	0	0	Bacteria	Dependentiae	Babeliae	Babeliales
OTU_11254	0	0	0	0	0	0	0	0	0	0	0	0	0	0	0	0	3	0	0	0	0	0	0	0	0	0	0	0	0	0	0	0	0	0	0	0	0	0	0	0	0	0	0	0	0	Bacteria	Chloroflexi	TK10	unclassified_c_TK10
OTU_11255	0	0	0	0	0	0	0	0	1	0	0	0	2	0	0	0	2	1	0	0	0	0	0	0	0	0	0	0	0	0	0	0	0	0	0	0	0	0	0	0	0	0	0	0	0	Bacteria	Bdellovibrionota	Oligoflexia	0319-6G20
OTU_1125	5	2	14	0	0	6	5	1	1	2	0	3	0	2	1	12	3	7	44	80	49	12	3	22	12	1	0	0	0	12	10	11	1	6	5	1	1	1	1	8	1	1	4	1	2	Bacteria	Planctomycetota	OM190	unclassified_c_OM190
OTU_11256	0	0	0	0	0	0	0	0	0	0	0	0	0	0	0	0	0	0	0	0	0	0	0	0	0	0	0	0	0	0	0	0	0	0	0	0	0	1	2	0	0	0	0	0	0	Bacteria	Chloroflexi	unclassified_p_Chloroflexi	unclassified_p_Chloroflexi
OTU_11257	0	0	0	0	1	1	0	0	0	0	0	0	0	0	0	0	1	0	0	0	0	0	0	0	0	0	0	0	0	0	0	0	0	0	0	2	0	0	2	0	0	0	1	0	1	Bacteria	Zixibacteria	unclassified_p_Zixibacteria	unclassified_p_Zixibacteria
OTU_11258	0	0	0	0	0	0	0	0	0	0	0	0	1	0	0	0	2	0	0	0	0	2	1	0	0	0	1	0	0	0	2	2	0	1	0	0	5	0	11	0	0	0	0	0	1	Bacteria	Verrucomicrobiota	Chlamydiae	Chlamydiales
OTU_11259	0	0	0	4	0	0	2	0	0	2	0	0	0	0	0	2	0	1	0	4	0	2	0	2	0	0	0	2	0	4	2	0	0	0	0	0	1	0	0	1	0	0	0	0	0	Bacteria	Chloroflexi	OLB14	unclassified_c_OLB14
OTU_1126	0	0	0	0	0	0	0	0	0	0	0	0	0	0	0	2	0	0	0	0	1	0	4	136	4	1	0	2	2	0	0	1	0	0	0	0	0	0	1	2	0	0	5	1	3	Bacteria	Chloroflexi	Ktedonobacteria	C0119
OTU_11260	0	0	0	0	0	0	0	0	0	0	0	0	3	0	0	3	11	1	0	0	0	0	0	0	0	0	0	0	5	2	0	2	6	0	0	0	0	0	0	0	0	0	0	0	0	Bacteria	Patescibacteria	Saccharimonadia	Saccharimonadales
OTU_11261	0	0	0	0	0	0	0	0	0	0	0	0	0	0	0	0	0	0	0	0	0	0	1	0	0	0	0	0	0	3	0	0	0	0	0	0	0	0	0	0	0	0	0	0	0	Bacteria	unclassified_k_Bacteria	unclassified_k_Bacteria	unclassified_k_Bacteria
OTU_11262	0	0	0	0	0	0	0	0	0	0	0	0	0	0	0	0	3	0	0	0	0	0	0	0	0	0	0	0	0	0	0	0	0	0	0	0	0	0	0	0	0	0	0	0	0	Bacteria	Chloroflexi	Ktedonobacteria	B10-SB3A
OTU_11263	0	1	0	0	1	0	1	3	0	3	2	1	0	0	0	0	3	2	0	1	0	0	0	0	0	0	0	0	0	0	0	0	0	1	0	0	0	0	0	0	0	0	0	1	0	Bacteria	Firmicutes	Bacilli	Paenibacillales
OTU_11264	0	0	0	0	0	0	0	0	0	3	0	0	0	1	0	0	0	2	0	0	0	0	0	0	0	0	0	0	0	0	0	0	0	0	1	0	0	0	2	0	0	0	0	0	0	Bacteria	Armatimonadota	Armatimonadia	Armatimonadales
OTU_11265	0	4	0	0	0	0	0	2	0	0	0	0	0	0	0	0	8	0	0	1	0	0	0	0	0	0	0	0	0	0	0	0	0	0	0	0	0	0	0	0	0	0	0	0	0	Bacteria	Myxococcota	Myxococcia	Myxococcales
OTU_11266	0	0	1	0	0	0	0	0	0	0	0	0	0	0	0	0	0	0	0	0	0	0	0	1	0	0	0	0	0	0	0	0	0	0	0	0	0	3	5	0	0	0	3	4	6	Bacteria	Actinobacteriota	Thermoleophilia	Solirubrobacterales
OTU_11267	0	0	0	0	0	0	0	0	0	0	0	0	0	0	0	0	1	1	0	0	0	0	0	0	0	0	0	0	0	0	0	0	0	0	0	0	1	0	0	0	0	0	0	0	0	Bacteria	Proteobacteria	Gammaproteobacteria	Burkholderiales
OTU_11268	0	0	0	0	0	1	0	0	0	0	0	0	0	3	0	0	1	0	0	0	0	0	0	0	0	1	0	0	0	0	0	0	0	0	0	0	0	0	0	0	0	0	0	0	0	Bacteria	Proteobacteria	Gammaproteobacteria	Diplorickettsiales
OTU_11269	0	0	3	0	0	4	0	0	0	1	1	0	0	0	1	0	0	1	0	0	0	0	0	0	0	0	0	2	0	0	1	1	0	0	6	27	0	55	215	0	0	0	1	0	0	Bacteria	Chloroflexi	unclassified_p_Chloroflexi	unclassified_p_Chloroflexi
OTU_11270	0	0	0	0	0	0	0	0	0	0	0	0	0	0	0	0	0	0	0	0	0	0	0	0	0	0	0	0	0	0	0	0	0	0	2	0	0	0	0	0	0	0	0	0	0	Bacteria	Proteobacteria	Gammaproteobacteria	Burkholderiales
OTU_1127	0	0	2	0	0	0	0	0	0	1	0	1	0	1	0	0	3	1	8	8	82	36	53	16	3	0	0	0	0	1	0	4	0	1	0	0	0	1	0	0	1	0	2	1	0	Bacteria	Latescibacterota	unclassified_p_Latescibacterota	unclassified_p_Latescibacterota
OTU_11271	0	0	2	0	0	0	0	0	0	0	0	0	0	0	0	0	0	0	0	0	0	0	0	4	0	0	0	0	0	0	0	0	0	0	0	0	0	0	3	0	0	0	0	3	0	Bacteria	Elusimicrobiota	Lineage_IIa	unclassified_c_Lineage_IIa
OTU_11272	0	0	0	0	0	0	0	0	0	0	0	0	0	0	0	0	0	0	0	0	0	4	0	0	0	0	0	0	0	0	0	0	0	0	0	0	0	0	0	0	0	0	0	0	0	Bacteria	Elusimicrobiota	Lineage_IIa	unclassified_c_Lineage_IIa
OTU_11273	0	0	0	0	0	0	0	0	0	0	0	0	0	0	0	0	2	0	0	0	0	0	0	1	0	0	0	0	0	2	0	0	0	0	0	0	0	0	2	0	0	1	1	0	0	Bacteria	unclassified_k_Bacteria	unclassified_k_Bacteria	unclassified_k_Bacteria
OTU_11274	0	0	0	0	0	0	0	0	0	0	0	0	0	0	0	0	3	0	0	0	0	2	0	0	0	0	1	0	0	0	0	0	0	0	0	0	0	0	0	0	0	0	0	0	0	Bacteria	Bdellovibrionota	Oligoflexia	0319-6G20
OTU_11275	0	1	0	0	0	0	0	1	1	3	0	0	0	0	0	0	0	0	1	0	0	0	0	0	0	0	0	2	0	0	1	0	0	0	0	0	0	0	2	0	0	0	1	0	0	Bacteria	Proteobacteria	Gammaproteobacteria	Burkholderiales
OTU_11276	0	0	0	0	0	0	0	0	0	0	0	0	0	0	0	0	2	0	0	0	1	0	1	1	0	0	0	0	0	0	0	0	0	0	0	0	1	0	0	0	1	0	0	0	0	Bacteria	Myxococcota	Polyangia	unclassified_c_Polyangia
OTU_11277	0	0	0	0	0	0	0	0	1	0	3	5	0	4	0	0	0	0	0	0	0	0	0	0	0	0	0	0	0	0	0	0	0	0	0	1	0	0	0	1	0	0	0	0	0	Bacteria	Verrucomicrobiota	Verrucomicrobiae	Pedosphaerales
OTU_11278	0	0	0	0	0	0	0	0	0	0	0	0	0	0	0	0	0	0	0	0	0	0	0	0	0	0	0	0	0	2	0	0	0	0	0	0	0	0	0	0	0	0	0	0	0	Bacteria	unclassified_k_Bacteria	unclassified_k_Bacteria	unclassified_k_Bacteria
OTU_11279	0	1	0	0	0	0	0	0	0	0	0	0	0	0	0	0	0	0	0	0	0	0	0	0	0	0	0	0	2	0	0	0	0	0	0	0	0	0	0	0	0	0	0	0	0	Bacteria	unclassified_k_Bacteria	unclassified_k_Bacteria	unclassified_k_Bacteria
OTU_11280	3	1	0	3	2	0	0	2	4	8	9	3	5	1	0	7	8	11	1	0	0	0	0	4	0	2	2	0	5	0	2	1	7	0	1	1	6	1	0	0	6	3	4	3	2	Bacteria	Planctomycetota	Planctomycetes	Gemmatales
OTU_11281	0	0	1	1	7	0	1	0	1	3	5	0	8	8	8	1	0	0	0	0	2	5	0	3	1	3	1	1	0	5	52	151	574	0	21	12	63	7	31	5	62	3	1	4	2	Bacteria	Acidobacteriota	Acidobacteriae	Subgroup_2
OTU_11282	0	0	0	0	0	0	0	0	0	0	0	0	0	0	0	0	7	0	0	2	2	0	0	0	0	0	0	0	0	0	0	0	0	0	0	0	0	0	0	0	0	0	0	0	0	Bacteria	Firmicutes	Bacilli	Paenibacillales
OTU_1128	2	2	0	0	1	5	2	0	0	1	1	1	1	2	3	0	0	0	138	63	43	33	12	6	19	32	4	9	3	3	20	3	2	6	4	0	4	0	4	1	1	0	3	1	0	Bacteria	Cyanobacteria	Vampirivibrionia	Obscuribacterales
OTU_11283	0	0	0	0	0	0	0	0	0	0	0	0	0	0	0	0	3	0	0	0	0	0	0	0	0	0	0	0	0	0	0	0	0	0	0	0	0	0	0	0	0	0	0	0	0	Bacteria	Abditibacteriota	Abditibacteria	Abditibacteriales
OTU_11284	0	0	0	0	0	0	0	0	0	0	0	0	0	0	0	0	0	0	0	0	0	0	0	0	0	0	0	0	0	0	0	0	0	0	0	0	0	2	0	0	0	0	0	0	0	Bacteria	Chloroflexi	unclassified_p_Chloroflexi	unclassified_p_Chloroflexi
OTU_11285	0	0	0	0	0	0	0	0	1	0	0	0	0	0	0	0	4	0	0	0	0	0	1	0	0	0	0	0	0	0	0	0	0	0	0	0	0	0	0	0	0	0	0	0	0	Bacteria	Dependentiae	Babeliae	Babeliales
OTU_11286	0	0	0	0	0	0	0	0	0	0	0	0	0	3	0	0	0	0	0	0	0	0	0	0	0	0	0	0	0	0	0	0	0	0	0	0	0	0	0	0	0	0	0	0	0	Bacteria	Actinobacteriota	Actinobacteria	Streptosporangiales
OTU_11287	1	1	3	0	4	0	0	0	1	1	3	0	3	4	1	1	0	0	0	2	0	0	0	0	0	0	0	35	5	0	2	1	4	0	1	1	2	2	8	1	20	3	0	0	0	Bacteria	Chloroflexi	Ktedonobacteria	Ktedonobacterales
OTU_11288	0	14	0	0	3	0	0	0	3	0	0	1	0	0	0	0	28	0	0	0	3	1	0	0	0	1	0	0	0	0	0	0	0	2	3	0	0	0	0	0	0	0	0	0	0	Bacteria	Proteobacteria	Gammaproteobacteria	Xanthomonadales
OTU_11289	0	0	0	0	0	0	0	0	0	0	0	2	0	0	0	0	2	0	0	0	0	0	2	1	1	1	0	4	11	13	6	6	0	0	0	0	3	0	0	0	1	0	39	0	0	Bacteria	Chloroflexi	Chloroflexia	Chloroflexales
OTU_11290	0	0	0	0	0	0	0	0	0	0	0	0	0	0	0	0	16	4	0	0	0	0	0	0	0	0	0	0	0	0	0	0	0	0	0	0	0	0	0	0	0	0	0	0	2	Bacteria	Firmicutes	Bacilli	Bacillales
OTU_11291	0	0	0	0	0	0	0	0	0	0	0	2	0	0	0	0	1	1	0	0	0	0	0	0	0	0	0	0	0	0	0	1	0	0	0	1	0	2	0	0	1	3	0	0	0	Bacteria	Firmicutes	Bacilli	Paenibacillales
OTU_11292	0	0	0	0	0	0	0	0	0	3	0	0	0	0	0	0	0	0	0	0	0	0	0	0	0	0	0	0	0	0	0	0	0	0	0	0	0	0	0	0	0	0	0	0	0	Bacteria	Proteobacteria	Gammaproteobacteria	unclassified_c_Gammaproteobacteria
OTU_1129	22	7	12	40	3	3	35	32	1	1	1	3	0	3	0	23	2	6	57	77	72	44	52	10	47	2	0	5	1	3	22	11	3	14	1	1	17	3	3	3	4	2	6	0	1	Bacteria	unclassified_k_Bacteria	unclassified_k_Bacteria	unclassified_k_Bacteria
OTU_11293	0	0	0	0	0	0	0	0	0	0	0	0	0	0	0	0	0	0	0	0	1	2	0	0	0	0	0	0	0	0	0	0	0	0	0	0	0	0	0	0	0	0	0	0	0	Bacteria	Myxococcota	Myxococcia	Myxococcales
OTU_11294	0	0	0	0	0	0	0	0	0	0	0	0	0	0	0	0	0	0	0	0	0	0	0	0	0	0	0	0	0	0	0	0	0	0	0	0	0	0	2	0	0	0	0	0	0	Bacteria	unclassified_k_Bacteria	unclassified_k_Bacteria	unclassified_k_Bacteria
OTU_11295	0	0	0	0	0	0	0	0	0	0	1	2	0	1	0	1	0	0	0	0	0	1	2	0	0	1	0	3	1	0	0	0	0	0	2	0	2	46	79	0	0	1	3	1	0	Bacteria	Myxococcota	Myxococcia	Myxococcales
OTU_11296	2	7	0	3	10	0	0	2	18	10	3	1	20	3	0	12	0	0	0	1	0	0	0	0	0	2	3	0	0	0	0	0	0	2	0	0	0	0	0	0	4	0	0	0	0	Bacteria	Planctomycetota	Planctomycetes	Isosphaerales
OTU_11297	0	0	0	0	0	0	0	0	0	0	0	0	0	0	0	0	2	0	0	0	0	0	0	0	0	0	0	0	0	0	0	1	0	0	0	0	0	0	0	0	0	0	0	0	0	Bacteria	Verrucomicrobiota	Chlamydiae	Chlamydiales
OTU_11298	0	0	0	0	0	0	0	0	0	0	0	0	0	0	0	0	0	0	0	0	0	0	0	0	0	0	0	0	0	0	0	0	0	0	0	0	0	0	2	0	0	0	0	0	0	Bacteria	Patescibacteria	Saccharimonadia	Saccharimonadales
OTU_11299	0	0	0	0	0	0	0	0	0	0	0	0	0	0	0	0	0	0	0	0	0	0	0	0	0	0	0	0	0	0	0	0	0	0	0	0	0	2	2	0	0	0	0	0	0	Bacteria	Chloroflexi	unclassified_p_Chloroflexi	unclassified_p_Chloroflexi
OTU_11300	0	0	0	0	0	0	0	0	0	0	0	0	0	0	0	0	0	0	0	0	0	0	0	0	0	0	0	0	0	0	0	0	0	0	0	0	0	0	7	0	0	0	0	0	0	Bacteria	Acidobacteriota	FFCH5909	unclassified_c_FFCH5909
OTU_1130	0	0	0	0	2	0	0	0	0	2	0	0	1	0	0	0	1	0	1	1	0	0	0	0	0	0	0	1	0	1	1	0	2	0	0	0	0	277	74	0	1	1	1	0	0	Bacteria	Chloroflexi	Ktedonobacteria	Ktedonobacterales
OTU_11301	0	0	0	0	0	0	0	0	0	0	0	0	0	0	0	0	4	0	0	0	0	0	0	0	0	0	0	0	0	0	0	0	0	0	0	0	0	0	0	0	0	0	0	1	0	Bacteria	unclassified_k_Bacteria	unclassified_k_Bacteria	unclassified_k_Bacteria
OTU_11302	0	0	0	0	0	0	0	0	0	0	0	0	0	0	0	0	0	0	0	0	0	0	0	0	0	0	0	0	0	2	0	0	0	0	0	0	0	0	0	0	0	0	0	0	0	Bacteria	unclassified_k_Bacteria	unclassified_k_Bacteria	unclassified_k_Bacteria
OTU_11303	0	0	0	0	0	0	0	0	0	3	2	0	1	0	0	0	0	0	0	0	0	0	0	0	0	0	0	0	0	0	0	0	0	0	0	0	0	0	3	0	0	0	0	0	0	Bacteria	Actinobacteriota	Actinobacteria	Frankiales
OTU_11304	0	0	3	0	0	24	0	0	0	1	0	0	0	0	0	0	27	4	0	2	1	1	4	9	7	5	6	0	1	0	1	0	0	0	0	0	1	1	0	0	0	0	0	0	0	Bacteria	Chloroflexi	JG30-KF-CM66	unclassified_c_JG30-KF-CM66
OTU_11305	0	0	0	1	0	0	1	0	0	0	0	0	0	0	0	0	0	0	0	0	0	0	1	0	1	0	0	0	0	0	0	0	0	0	0	0	1	0	2	0	0	0	0	0	0	Bacteria	Proteobacteria	Alphaproteobacteria	Rhodobacterales
OTU_11306	0	0	0	0	0	0	0	0	0	0	0	0	0	0	0	0	0	0	0	0	0	0	0	0	0	0	0	0	0	0	0	0	0	0	0	0	0	0	8	0	0	0	0	1	0	Bacteria	Chloroflexi	Ktedonobacteria	Ktedonobacterales
OTU_11307	0	0	0	0	0	0	0	0	0	0	0	0	0	0	0	0	3	0	0	0	0	0	0	0	0	0	0	0	0	0	0	0	0	0	0	0	0	0	0	0	0	0	0	0	0	Bacteria	Proteobacteria	Gammaproteobacteria	Legionellales
OTU_11308	0	0	0	0	0	0	0	0	0	0	0	0	0	0	0	0	0	0	0	0	0	0	0	0	0	0	0	0	0	0	0	0	0	0	3	0	0	0	0	0	0	0	0	0	0	Bacteria	Firmicutes	Bacilli	Paenibacillales
OTU_11309	0	0	0	0	0	0	0	0	0	0	0	0	0	0	0	0	0	0	0	0	0	0	0	0	0	0	0	0	0	0	0	0	0	0	0	0	0	0	2	0	1	0	0	0	0	Bacteria	Planctomycetota	Planctomycetes	Gemmatales
OTU_11310	0	0	0	0	0	0	0	0	0	0	0	0	0	2	0	2	8	0	0	0	0	0	0	0	0	0	0	0	0	0	0	0	0	0	0	0	0	0	0	0	0	0	0	0	0	Bacteria	Patescibacteria	Parcubacteria	Candidatus_Kaiserbacteria
OTU_11311	0	0	0	0	0	0	0	0	0	0	0	0	0	0	0	0	0	0	0	0	0	0	0	0	0	0	0	0	0	0	0	0	0	0	1	0	0	0	6	0	0	0	0	0	0	Bacteria	Verrucomicrobiota	Chlamydiae	Chlamydiales
OTU_1131	1	0	2	0	0	0	0	0	0	0	0	1	1	0	0	1	1	0	0	1	0	4	0	2	0	0	0	3	14	63	0	3	7	0	17	46	6	61	77	1	0	3	35	6	4	Bacteria	Planctomycetota	Planctomycetes	Gemmatales
OTU_11312	0	0	0	0	0	0	0	0	0	0	0	0	0	0	1	0	0	0	0	0	0	0	0	0	0	0	0	0	0	0	0	0	0	0	0	0	0	0	2	0	0	0	0	0	0	Bacteria	Chloroflexi	AD3	unclassified_c_AD3
OTU_11313	0	0	0	0	0	0	0	0	0	0	0	0	0	0	0	0	0	0	0	0	0	0	0	0	0	1	0	1	0	0	0	0	0	0	2	0	0	0	0	0	0	0	0	0	0	Bacteria	Acidobacteriota	Acidobacteriae	Acidobacteriales
OTU_11315	0	0	0	0	0	0	0	2	0	0	0	0	0	0	0	0	0	0	0	0	0	0	0	0	0	0	0	0	0	0	0	0	0	0	0	0	0	1	2	0	0	0	0	0	0	Bacteria	Actinobacteriota	Acidimicrobiia	IMCC26256
OTU_11316	0	0	0	0	1	0	0	0	0	0	0	0	3	3	3	0	1	1	0	0	0	0	0	0	0	0	0	4	0	0	0	0	0	0	0	0	0	0	0	0	0	0	0	0	0	Bacteria	Dependentiae	Babeliae	Babeliales
OTU_11317	0	0	0	0	0	0	0	0	0	0	0	0	0	0	0	0	0	0	0	0	0	0	0	0	0	0	0	0	0	0	0	0	0	0	0	0	0	0	2	0	0	0	0	0	0	Bacteria	Methylomirabilota	Methylomirabilia	Methylomirabilales
OTU_113	17	30	19	8	36	82	15	22	52	25	13	14	42	29	143	5	61	29	120	115	189	189	633	188	240	175	196	75	121	46	15	72	44	43	14	7	17	4	15	27	55	120	97	66	51	Bacteria	Firmicutes	Bacilli	Bacillales
OTU_11318	0	1	0	0	0	0	1	0	1	1	0	0	0	0	0	3	0	0	1	0	0	1	0	0	1	0	0	0	0	0	1	0	1	0	0	0	3	0	0	4	0	0	0	0	0	Bacteria	Bacteroidota	Bacteroidia	Sphingobacteriales
OTU_11319	0	0	0	2	0	0	1	1	1	0	0	0	4	0	0	0	2	0	1	0	0	0	0	0	2	0	0	0	1	0	0	0	0	0	0	0	0	0	1	0	0	0	0	1	1	Bacteria	Actinobacteriota	Actinobacteria	Micrococcales
OTU_11320	4	0	0	1	1	0	17	4	0	0	0	0	0	0	0	5	1	0	0	0	3	2	0	0	5	0	2	0	0	0	16	8	0	7	0	0	5	0	0	13	0	0	3	1	0	Bacteria	Acidobacteriota	Vicinamibacteria	Vicinamibacterales
OTU_11321	0	0	0	0	1	0	0	0	0	0	1	0	135	20	18	0	3	2	0	1	0	0	0	0	3	1	0	0	0	4	0	0	0	1	0	0	1	0	0	0	0	0	0	0	3	Bacteria	Patescibacteria	Saccharimonadia	Saccharimonadales
OTU_1132	1	0	0	1	0	1	0	3	0	0	2	0	0	0	0	0	1	0	4	1	0	2	1	0	0	1	4	61	45	24	1	15	7	1	1	0	2	0	1	0	0	4	11	11	1	Bacteria	Acidobacteriota	Vicinamibacteria	Vicinamibacterales
OTU_11322	0	0	0	0	0	0	0	0	0	0	0	0	0	0	0	5	0	0	0	0	0	0	2	0	0	0	0	0	0	0	0	0	0	0	0	0	0	0	0	0	0	0	0	0	0	Bacteria	Proteobacteria	Alphaproteobacteria	unclassified_c_Alphaproteobacteria
OTU_11323	0	0	0	0	0	0	0	0	0	0	0	0	0	0	0	0	0	0	0	0	0	0	0	0	0	0	0	0	0	0	0	0	0	0	0	0	0	0	0	2	2	0	0	0	0	Bacteria	Acidobacteriota	Acidobacteriae	Acidobacteriales
OTU_11324	0	0	0	0	0	0	1	0	0	0	0	1	0	0	0	3	0	0	1	0	0	0	0	0	0	0	0	0	0	0	0	1	0	0	0	0	1	0	0	0	0	0	0	0	0	Bacteria	Patescibacteria	Saccharimonadia	Saccharimonadales
OTU_11325	0	0	0	0	0	0	0	0	0	0	0	0	0	0	0	0	0	0	0	0	0	2	0	0	0	0	0	0	0	0	0	0	0	0	0	0	0	0	0	0	0	0	0	0	0	Bacteria	unclassified_k_Bacteria	unclassified_k_Bacteria	unclassified_k_Bacteria
OTU_11326	0	0	0	0	0	0	0	0	0	0	0	0	0	0	0	0	0	0	0	0	1	0	0	0	0	0	0	0	0	0	0	0	2	0	0	0	0	0	0	2	0	0	0	0	0	Bacteria	Latescibacterota	unclassified_p_Latescibacterota	unclassified_p_Latescibacterota
OTU_11327	0	0	0	0	0	0	0	0	0	0	0	0	0	0	0	0	0	0	0	0	0	0	0	0	0	0	0	0	1	0	0	0	0	0	0	0	0	0	0	5	1	0	0	0	0	Bacteria	Patescibacteria	Parcubacteria	Candidatus_Kaiserbacteria
OTU_11328	0	0	0	0	0	0	0	0	0	0	0	0	0	0	0	0	0	0	0	0	0	0	0	0	0	0	0	0	0	0	0	0	0	0	0	0	0	0	0	2	0	0	0	0	0	Bacteria	Bacteroidota	Bacteroidia	Sphingobacteriales
OTU_11329	0	0	0	0	0	0	0	0	0	0	0	0	0	0	0	12	0	0	0	0	0	0	0	0	0	0	0	0	0	0	0	0	0	0	0	0	0	0	0	0	0	1	0	0	0	Bacteria	Proteobacteria	Gammaproteobacteria	Burkholderiales
OTU_11330	0	0	0	0	0	0	0	0	0	0	0	0	0	0	0	2	2	0	1	0	0	0	0	0	0	0	0	0	0	0	0	0	0	2	0	0	0	0	0	0	0	0	0	0	0	Bacteria	Proteobacteria	Alphaproteobacteria	Rickettsiales
OTU_11331	0	0	0	0	0	0	0	0	0	0	0	0	0	0	0	0	0	0	0	0	0	0	0	0	0	0	0	0	0	0	0	0	0	0	0	0	0	0	0	2	0	0	0	0	0	Bacteria	Planctomycetota	Phycisphaerae	Tepidisphaerales
OTU_1133	1	7	106	1	8	35	4	19	2	2	2	10	1	7	9	15	35	60	4	36	60	18	126	248	25	145	83	64	210	147	23	66	57	10	48	27	40	61	31	30	24	14	78	99	171	Bacteria	Chloroflexi	TK10	unclassified_c_TK10
OTU_11332	0	0	0	0	0	0	0	0	0	0	0	0	0	0	0	2	0	0	0	0	0	0	0	0	0	0	0	0	0	0	0	0	0	0	0	0	0	0	0	0	0	0	0	0	0	Bacteria	Proteobacteria	Alphaproteobacteria	Rhizobiales
OTU_11333	3	2	0	0	0	0	0	0	0	0	1	0	1	0	0	6	0	0	2	0	0	0	0	0	1	0	0	0	0	0	1	0	0	0	1	0	0	0	0	0	0	0	0	0	0	Bacteria	Patescibacteria	Parcubacteria	Candidatus_Kaiserbacteria
OTU_11334	0	0	0	0	0	0	0	0	0	0	1	0	0	0	0	2	0	0	0	0	0	0	0	0	0	0	0	0	0	0	0	0	0	0	0	0	0	0	0	0	0	0	0	0	0	Bacteria	Firmicutes	Bacilli	Paenibacillales
OTU_11335	0	0	0	0	0	0	0	0	0	0	0	0	0	0	0	0	0	0	0	0	0	0	0	0	0	0	0	0	0	0	0	0	0	0	0	0	0	0	0	2	0	0	0	0	0	Bacteria	unclassified_k_Bacteria	unclassified_k_Bacteria	unclassified_k_Bacteria
OTU_11336	0	0	0	0	0	0	0	0	0	0	0	0	0	0	0	3	1	0	2	0	0	0	0	0	1	0	0	0	0	0	0	0	0	0	0	0	0	0	0	0	1	0	0	0	0	Bacteria	Proteobacteria	Alphaproteobacteria	unclassified_c_Alphaproteobacteria
OTU_11337	2	0	0	0	0	1	0	0	0	1	0	1	2	0	0	7	6	0	0	1	0	0	0	0	0	1	0	1	0	0	0	0	0	1	0	0	0	0	0	0	0	0	0	0	0	Bacteria	Patescibacteria	Saccharimonadia	Saccharimonadales
OTU_11339	0	0	0	0	0	0	0	0	0	0	0	0	0	0	0	0	0	0	0	0	0	0	0	0	0	0	0	0	0	0	0	0	0	0	0	0	0	0	0	2	0	0	0	0	0	Bacteria	Bacteroidota	Bacteroidia	Chitinophagales
OTU_11340	0	0	0	0	0	0	0	0	0	0	0	0	0	0	0	0	0	0	0	0	0	0	0	0	0	0	0	0	0	0	0	0	0	0	0	0	0	3	0	0	0	0	0	0	0	Bacteria	Cyanobacteria	Sericytochromatia	unclassified_c_Sericytochromatia
OTU_11341	0	0	0	0	0	0	0	0	0	0	0	0	0	0	0	2	0	0	0	0	0	0	0	0	0	0	0	0	0	0	0	0	0	0	0	0	0	0	0	0	0	0	0	0	0	Bacteria	Proteobacteria	Gammaproteobacteria	Steroidobacterales
OTU_11342	0	0	0	0	0	0	0	0	0	2	0	0	0	0	0	0	0	0	0	0	0	0	0	0	0	0	0	0	0	0	0	0	0	0	0	0	0	0	0	0	0	0	0	0	0	Bacteria	Proteobacteria	Gammaproteobacteria	Diplorickettsiales
OTU_11343	0	0	0	0	0	0	0	0	0	0	0	0	0	0	0	0	0	0	0	0	0	0	0	0	0	0	0	0	0	0	3	0	0	0	0	0	0	0	0	2	0	0	0	0	0	Bacteria	Elusimicrobiota	Elusimicrobia	MVP-88
OTU_1134	32	4	3	11	1	1	36	20	2	1	2	7	0	1	3	21	0	2	1	1	0	1	0	0	3	3	3	4	3	3	1	1	4	1	2	4	1	4	7	3	0	1	2	0	1	Bacteria	Proteobacteria	Alphaproteobacteria	unclassified_c_Alphaproteobacteria
OTU_11344	1	1	0	0	29	0	0	0	0	0	25	3	0	25	38	0	0	0	0	0	2	0	1	0	1	0	0	0	0	0	0	0	0	0	2	0	0	0	1	0	1	2	0	0	0	Bacteria	Acidobacteriota	Acidobacteriae	unclassified_c_Acidobacteriae
OTU_11345	0	0	0	0	0	0	0	0	0	0	1	0	0	0	3	0	2	0	0	0	0	0	0	0	0	0	0	0	0	0	0	0	0	0	0	0	0	0	0	0	0	0	0	0	0	Bacteria	Patescibacteria	Saccharimonadia	Saccharimonadales
OTU_11346	0	0	0	0	0	0	0	0	0	0	0	0	0	0	0	0	0	0	0	0	0	0	0	0	0	0	0	0	0	0	0	0	0	0	0	0	0	0	0	0	3	0	0	0	0	Bacteria	Bacteroidota	Bacteroidia	Sphingobacteriales
OTU_11347	0	0	0	0	0	0	0	0	0	0	0	0	0	0	0	0	0	0	0	0	0	0	0	0	0	0	0	0	0	0	0	0	0	0	0	0	0	0	0	0	4	0	0	0	0	Bacteria	unclassified_k_Bacteria	unclassified_k_Bacteria	unclassified_k_Bacteria
OTU_11348	0	0	0	0	0	0	0	0	0	0	0	0	0	0	0	0	0	0	0	0	0	0	0	0	0	0	0	0	0	0	0	0	0	0	0	0	0	0	1	0	2	0	0	0	0	Bacteria	Acidobacteriota	Blastocatellia	11��24��
OTU_11349	0	0	0	0	0	0	0	0	0	0	0	0	0	0	0	0	0	0	0	0	0	0	0	0	0	0	0	0	0	0	0	0	0	0	0	0	0	0	0	0	2	0	0	0	0	Bacteria	Armatimonadota	Chthonomonadetes	Chthonomonadales
OTU_11350	0	0	0	0	0	0	0	0	0	0	0	0	0	0	0	0	0	0	0	3	0	0	0	0	0	0	0	0	0	0	0	0	0	0	0	0	0	0	0	0	1	1	0	0	0	Bacteria	Entotheonellaeota	Entotheonellia	Entotheonellales
OTU_11351	0	0	0	0	0	0	0	0	0	0	0	0	0	0	0	0	0	0	0	0	0	0	0	0	0	0	0	0	0	0	0	0	0	0	0	0	0	0	0	4	0	0	0	0	0	Bacteria	Patescibacteria	Gracilibacteria	Candidatus_Peregrinibacteria
OTU_11352	0	1	1	0	1	10	1	0	0	1	1	1	7	1	4	0	3	17	1	5	3	10	5	13	9	10	6	20	31	10	2	8	31	3	24	113	15	3	6	12	73	66	8	3	12	Bacteria	Proteobacteria	Alphaproteobacteria	Rhizobiales
OTU_11353	0	0	0	0	0	0	0	0	0	0	0	0	0	0	0	0	0	0	0	0	0	0	0	0	0	0	0	0	0	0	0	0	0	0	0	0	0	0	0	2	0	0	0	0	3	Bacteria	Chloroflexi	Anaerolineae	SBR1031
OTU_11354	0	0	5	4	0	0	2	0	0	0	0	1	0	0	1	1	2	0	2	1	0	2	0	3	1	0	0	0	0	1	1	3	0	0	1	0	1	0	0	6	0	3	2	3	0	Bacteria	Myxococcota	Polyangia	mle1-27
OTU_11355	0	0	0	0	0	0	0	0	0	0	0	0	0	0	0	0	0	0	0	0	0	0	0	0	0	0	0	0	0	0	0	0	0	0	0	0	0	0	0	2	0	0	1	1	0	Bacteria	Actinobacteriota	unclassified_p_Actinobacteriota	unclassified_p_Actinobacteriota
OTU_11356	11	20	3	2	41	19	7	6	32	20	108	98	130	108	106	1	3	4	4	14	1	6	7	0	1	2	2	16	10	5	3	6	8	4	1	4	4	4	9	5	17	3	3	13	2	Bacteria	Planctomycetota	Planctomycetes	Gemmatales
OTU_11357	0	0	0	0	0	0	0	0	0	0	0	0	0	0	0	0	0	0	0	0	0	0	0	0	0	0	0	0	0	0	0	0	0	0	0	0	0	0	0	3	2	0	0	0	0	Bacteria	Proteobacteria	Gammaproteobacteria	unclassified_c_Gammaproteobacteria
OTU_11358	1	1	0	0	0	1	0	0	0	0	0	0	0	0	0	13	0	0	1	0	1	0	2	0	0	0	0	2	0	0	0	6	1	0	0	0	0	1	2	8	0	0	1	3	0	Bacteria	Bacteroidota	Bacteroidia	Flavobacteriales
OTU_1135	8	29	49	16	1	8	11	16	11	1	16	8	0	1	6	10	6	3	19	11	26	8	3	1	40	25	70	61	13	70	98	58	32	43	26	23	46	3	3	32	5	0	42	25	63	Bacteria	Proteobacteria	Gammaproteobacteria	Burkholderiales
OTU_11359	0	0	0	4	0	0	2	1	0	0	0	0	0	0	2	4	1	1	5	0	0	0	0	0	0	0	0	1	9	0	0	0	0	1	0	2	4	0	0	1	0	0	1	0	0	Bacteria	Proteobacteria	Alphaproteobacteria	Rhizobiales
OTU_11360	0	0	0	0	0	0	0	0	0	0	0	0	0	0	0	0	0	0	0	0	1	0	0	0	0	0	0	0	0	0	1	0	0	0	0	0	0	0	0	3	0	0	0	0	0	Bacteria	Acidobacteriota	Vicinamibacteria	Vicinamibacterales
OTU_1136	0	0	0	0	0	0	0	1	4	0	0	0	0	0	0	0	0	0	0	0	1	0	3	48	0	1	2	3	14	6	2	3	6	0	27	26	0	2	0	0	1	2	4	6	0	Bacteria	Chloroflexi	Ktedonobacteria	Ktedonobacterales
OTU_11361	0	0	0	0	0	0	0	0	0	0	0	0	0	0	0	2	0	0	0	0	0	0	0	0	0	0	1	0	0	0	0	0	0	0	0	0	0	0	0	0	0	0	0	0	0	Bacteria	unclassified_k_Bacteria	unclassified_k_Bacteria	unclassified_k_Bacteria
OTU_11362	0	0	0	0	0	0	0	0	0	0	0	0	0	0	0	0	0	0	0	0	0	0	0	0	0	0	0	0	0	0	0	0	0	0	0	0	0	0	0	2	0	0	0	0	0	Bacteria	Acidobacteriota	unclassified_p_Acidobacteriota	unclassified_p_Acidobacteriota
OTU_11363	0	0	0	0	0	0	0	0	0	0	0	0	0	0	0	0	0	0	0	0	0	0	0	0	0	0	0	0	0	0	0	0	0	0	0	0	0	23	35	0	0	0	0	0	0	Bacteria	Chloroflexi	Anaerolineae	RBG-13-54-9
OTU_11364	1	2	1	0	9	2	1	0	27	1	4	13	55	33	134	4	0	0	1	1	0	0	0	2	1	0	0	0	1	1	0	0	2	1	1	2	0	5	1	0	1	1	0	0	0	Bacteria	Proteobacteria	Gammaproteobacteria	Gammaproteobacteria_Incertae_Sedis
OTU_11365	1	0	0	0	0	0	0	0	7	0	4	8	17	13	8	1	0	0	0	0	0	0	1	0	0	0	0	1	0	0	1	0	0	1	0	1	0	0	0	0	2	3	0	0	0	Bacteria	Proteobacteria	Gammaproteobacteria	Gammaproteobacteria_Incertae_Sedis
OTU_11366	0	0	0	0	2	1	0	0	0	2	0	0	5	23	0	0	0	0	0	0	0	0	0	0	0	0	0	0	0	0	0	0	0	0	0	0	0	0	0	0	0	0	0	0	0	Bacteria	Verrucomicrobiota	Verrucomicrobiae	Pedosphaerales
OTU_11367	0	0	0	0	0	0	0	0	0	0	0	0	0	0	2	0	0	0	0	0	0	0	0	0	0	0	0	0	0	0	0	0	0	0	0	0	0	0	0	0	0	0	0	0	0	Bacteria	Proteobacteria	Gammaproteobacteria	Burkholderiales
OTU_11368	0	0	1	0	0	0	0	0	1	0	0	1	0	0	0	1	0	0	0	0	0	0	0	0	0	0	0	0	0	0	0	0	0	0	0	0	0	0	0	2	0	0	0	0	2	Bacteria	Proteobacteria	Gammaproteobacteria	Burkholderiales
OTU_11369	0	0	0	0	0	0	0	0	0	0	0	0	0	0	0	0	0	0	0	0	0	0	0	0	0	0	0	0	0	0	0	0	2	0	0	0	0	0	0	2	0	0	0	0	0	Bacteria	Planctomycetota	Planctomycetes	Gemmatales
OTU_11370	0	0	0	0	0	0	0	0	0	0	0	0	0	0	2	0	0	0	0	0	0	0	0	0	0	0	0	0	0	0	0	0	0	0	0	0	0	0	0	0	0	0	0	0	0	Bacteria	unclassified_k_Bacteria	unclassified_k_Bacteria	unclassified_k_Bacteria
OTU_11371	0	0	0	0	0	0	0	0	0	0	0	0	0	0	0	0	0	0	0	0	0	0	0	0	0	0	0	0	0	0	0	0	0	0	0	0	0	0	0	2	0	0	0	0	0	Bacteria	Actinobacteriota	Actinobacteria	Streptosporangiales
OTU_11372	0	0	0	0	0	0	0	0	0	0	0	0	0	0	0	0	0	0	0	0	0	0	0	0	0	0	0	0	0	0	0	0	0	0	0	0	0	0	0	2	0	0	0	0	0	Bacteria	Armatimonadota	Chthonomonadetes	Chthonomonadales
OTU_1137	2	0	0	0	23	0	2	0	0	40	3	6	80	12	0	0	0	1	2	0	0	0	0	0	0	1	0	1	0	0	0	1	0	0	0	0	0	0	2	0	3	0	0	0	0	Bacteria	Verrucomicrobiota	Verrucomicrobiae	Pedosphaerales
OTU_11373	0	0	0	0	0	0	0	0	0	0	0	0	0	0	0	0	0	0	0	0	0	0	0	0	0	0	0	0	0	0	0	0	0	0	0	0	0	0	0	2	0	0	0	0	0	Bacteria	Verrucomicrobiota	Verrucomicrobiae	unclassified_c_Verrucomicrobiae
OTU_11374	0	0	0	0	0	0	0	0	0	0	0	1	0	0	0	3	0	0	0	0	0	0	0	0	0	0	0	0	0	0	0	0	0	0	0	0	0	0	0	0	0	0	0	0	0	Bacteria	Patescibacteria	ABY1	Candidatus_Magasanikbacteria
OTU_11375	4	2	1	0	2	1	3	3	2	7	2	1	5	8	1	37	7	2	1	0	1	0	0	2	3	1	0	0	0	2	2	4	1	0	0	1	3	0	0	0	0	2	0	3	2	Bacteria	Firmicutes	Bacilli	Bacillales
OTU_11376	1	0	0	0	0	0	0	0	1	0	0	0	0	0	0	1	0	0	0	0	0	0	0	2	0	0	0	0	0	0	2	3	5	0	7	5	0	37	26	0	0	1	17	4	0	Bacteria	Planctomycetota	Planctomycetes	Isosphaerales
OTU_11377	1	0	0	0	0	1	0	0	0	0	0	1	0	0	0	4	0	0	0	0	0	0	0	0	0	0	0	0	0	0	0	0	0	0	0	0	0	0	0	0	0	0	0	0	0	Bacteria	Proteobacteria	Gammaproteobacteria	KF-JG30-C25
OTU_11378	0	0	0	0	0	0	0	0	0	0	0	0	3	0	0	0	2	0	0	0	0	0	0	0	0	0	0	0	0	0	0	0	0	0	0	0	0	0	0	0	0	0	0	0	0	Bacteria	Patescibacteria	Saccharimonadia	Saccharimonadales
OTU_11379	0	0	0	0	0	0	0	0	0	0	0	0	0	0	0	2	0	0	0	0	0	0	0	0	0	0	0	0	0	0	0	0	0	0	0	0	2	0	0	0	0	0	0	0	0	Bacteria	Chloroflexi	unclassified_p_Chloroflexi	unclassified_p_Chloroflexi
OTU_11380	0	0	0	0	0	0	2	0	0	0	0	0	1	0	0	3	0	0	1	0	0	0	0	0	0	0	0	0	0	0	0	0	0	0	0	0	0	0	1	0	1	0	0	0	0	Bacteria	WS2	unclassified_p_WS2	unclassified_p_WS2
OTU_1138	0	52	30	1	4	79	2	0	3	0	3	0	5	3	3	1	4	2	0	3	3	0	2	5	2	0	1	4	17	9	0	17	6	1	10	31	2	3	3	1	45	253	3	8	2	Bacteria	Actinobacteriota	Actinobacteria	Streptosporangiales
OTU_11381	0	0	0	0	0	0	0	0	0	0	0	0	0	0	0	2	0	0	0	0	0	0	0	0	0	0	0	0	0	0	0	0	0	0	0	0	0	0	0	0	0	0	0	0	0	Bacteria	Proteobacteria	Alphaproteobacteria	Rickettsiales
OTU_11382	0	0	0	0	0	0	0	0	0	0	0	0	0	0	0	0	0	0	0	0	0	0	0	0	0	0	0	0	0	0	0	0	0	0	0	0	0	0	0	2	0	0	0	0	0	Bacteria	unclassified_k_Bacteria	unclassified_k_Bacteria	unclassified_k_Bacteria
OTU_11383	0	0	0	0	0	0	0	0	0	0	0	0	2	0	0	0	0	0	0	0	0	0	0	0	0	0	0	0	0	0	0	0	0	0	0	0	0	0	0	0	0	0	0	0	0	Bacteria	Proteobacteria	unclassified_p_Proteobacteria	unclassified_p_Proteobacteria
OTU_11384	0	0	0	0	0	0	0	0	0	0	0	0	0	0	0	9	0	0	0	0	0	0	0	0	0	0	0	0	0	0	0	0	0	0	0	0	0	0	0	0	0	0	0	0	0	Bacteria	Patescibacteria	Parcubacteria	unclassified_c_Parcubacteria
OTU_11385	0	0	0	0	0	0	0	0	0	0	0	0	0	0	0	3	1	0	2	0	0	0	0	0	0	0	0	0	0	0	1	0	0	0	0	0	0	0	0	0	0	0	0	0	0	Bacteria	Planctomycetota	Phycisphaerae	Tepidisphaerales
OTU_11386	0	8	2	1	5	10	0	18	13	4	15	27	5	6	15	0	3	1	2	0	2	1	1	0	2	23	5	6	2	0	2	6	11	0	4	3	14	4	2	2	11	3	9	3	4	Bacteria	Chloroflexi	JG30-KF-CM66	unclassified_c_JG30-KF-CM66
OTU_11387	0	0	0	0	0	0	0	0	0	0	0	0	0	0	0	0	0	0	0	0	0	0	0	1	0	0	0	0	1	2	0	0	0	0	0	0	0	0	0	0	0	0	0	0	0	Bacteria	Patescibacteria	Saccharimonadia	Saccharimonadales
OTU_11388	0	0	0	0	0	0	0	0	0	0	0	0	0	0	0	0	0	0	0	0	0	0	0	0	0	0	0	0	0	0	0	0	0	0	3	0	0	0	0	0	0	0	0	0	0	Bacteria	Myxococcota	Myxococcia	Myxococcales
OTU_11389	0	0	0	0	0	0	0	0	0	0	0	0	0	0	0	0	0	0	0	0	0	5	0	0	0	0	0	0	0	0	0	0	0	0	0	0	0	0	0	0	0	0	0	0	0	Archaea	Micrarchaeota	Micrarchaeia	Micrarchaeales
OTU_11390	0	0	0	0	0	0	0	0	0	0	0	0	0	0	0	2	0	0	0	0	0	0	0	0	0	0	0	0	0	0	0	0	0	0	0	0	0	0	0	0	0	0	0	0	0	Bacteria	Bacteroidota	Bacteroidia	Chitinophagales
OTU_11391	0	0	0	1	0	0	0	1	0	0	0	2	2	0	0	0	0	1	0	0	0	0	0	0	5	0	0	0	1	0	0	0	0	0	0	0	4	0	0	0	0	0	0	0	0	Bacteria	Patescibacteria	Saccharimonadia	Saccharimonadales
OTU_11392	0	0	0	0	0	0	0	0	0	0	0	0	0	0	0	2	0	0	0	0	0	0	0	0	0	0	0	0	0	0	0	0	0	0	0	0	0	0	0	0	0	0	0	0	0	Bacteria	Patescibacteria	Berkelbacteria	unclassified_c_Berkelbacteria
OTU_11393	0	0	0	0	0	0	0	0	0	0	0	0	0	0	0	2	0	0	0	0	0	0	0	0	0	0	0	0	0	0	0	0	0	0	0	0	0	0	0	0	0	0	0	0	0	Bacteria	Proteobacteria	Gammaproteobacteria	R7C24
OTU_11394	0	0	0	0	0	0	0	0	0	0	0	0	0	0	0	0	0	0	0	0	0	0	0	0	0	0	0	0	0	0	0	0	0	0	0	3	0	0	2	0	2	0	0	0	0	Bacteria	unclassified_k_Bacteria	unclassified_k_Bacteria	unclassified_k_Bacteria
OTU_11395	0	0	0	0	0	0	0	0	0	0	1	0	0	0	0	1	0	0	0	0	0	2	0	0	0	0	0	0	0	0	0	0	0	0	0	0	0	0	0	0	0	0	0	0	0	Bacteria	Firmicutes	Clostridia	Peptostreptococcales-Tissierellales
OTU_1139	5	14	18	1	1	9	14	22	2	4	2	3	1	2	0	1	5	7	54	53	112	47	48	39	9	2	0	16	6	7	107	17	0	27	4	1	12	1	0	3	1	2	8	9	0	Bacteria	NB1-j	unclassified_p_NB1-j	unclassified_p_NB1-j
OTU_11396	0	0	0	0	1	1	1	0	0	34	0	0	5	4	0	0	2	0	0	0	0	1	0	1	3	6	0	0	0	0	0	0	0	0	0	1	0	1	0	0	0	0	0	2	0	Bacteria	Verrucomicrobiota	Verrucomicrobiae	Pedosphaerales
OTU_11397	0	0	0	0	0	0	0	0	0	0	0	0	0	0	0	2	0	0	0	0	0	0	0	0	0	0	1	0	0	0	0	0	0	0	0	0	0	0	0	0	0	0	0	0	0	Bacteria	Bacteroidota	Bacteroidia	Chitinophagales
OTU_11398	0	0	0	0	0	0	0	0	0	0	0	0	0	0	0	1	0	0	2	0	0	0	0	0	0	0	0	0	0	0	0	0	0	0	0	0	0	0	0	0	0	0	0	0	0	Bacteria	Patescibacteria	Gracilibacteria	unclassified_c_Gracilibacteria
OTU_11399	0	0	0	0	0	0	0	0	0	0	0	0	0	0	0	2	0	0	0	0	0	0	0	0	0	0	0	0	0	0	0	0	0	0	0	0	0	0	0	0	0	0	0	0	0	Bacteria	Bacteroidota	Bacteroidia	unclassified_c_Bacteroidia
OTU_11400	0	0	0	0	1	0	0	0	0	0	0	0	0	0	0	0	0	0	0	0	1	1	0	0	0	0	0	1	0	0	1	0	0	0	0	0	0	0	2	0	0	0	0	0	0	Bacteria	Methylomirabilota	Methylomirabilia	Rokubacteriales
OTU_11401	0	0	0	0	0	1	0	0	0	0	0	1	0	0	0	1	0	2	0	2	0	0	0	0	0	1	3	1	0	0	1	0	0	0	0	0	0	3	2	0	2	5	0	0	0	Bacteria	Chloroflexi	TK10	unclassified_c_TK10
OTU_1140	13	148	12	21	96	28	15	94	313	11	77	64	35	22	13	74	155	25	30	49	22	18	19	1	65	266	52	17	9	4	80	37	9	27	22	8	11	0	2	6	16	8	0	8	5	Bacteria	Proteobacteria	Alphaproteobacteria	Micropepsales
OTU_11402	0	0	0	0	0	0	0	0	0	0	0	0	0	0	0	0	0	0	0	0	0	0	0	0	0	0	0	0	0	0	0	0	0	0	0	0	0	0	0	3	0	0	0	0	0	Bacteria	Bacteroidota	Bacteroidia	unclassified_c_Bacteroidia
OTU_11403	0	0	0	0	0	0	0	0	0	0	0	0	0	0	0	0	0	0	0	0	0	0	0	0	0	0	0	0	0	0	0	0	0	0	0	0	0	0	2	0	0	0	0	0	1	Bacteria	Patescibacteria	Saccharimonadia	Saccharimonadales
OTU_11404	0	0	0	0	0	0	0	0	0	0	0	0	0	0	0	0	0	0	0	1	0	0	0	0	0	0	0	0	0	0	0	0	0	0	0	0	0	0	2	0	0	0	0	0	0	Bacteria	Chloroflexi	Anaerolineae	unclassified_c_Anaerolineae
OTU_11405	0	0	0	0	0	0	0	0	0	0	0	0	0	0	0	0	0	0	0	0	0	0	0	0	0	2	0	0	0	0	1	0	0	0	1	0	0	0	0	3	0	0	0	0	0	Bacteria	Actinobacteriota	MB-A2-108	unclassified_c_MB-A2-108
OTU_11406	0	3	0	0	0	0	0	0	5	0	0	0	0	0	0	0	0	0	0	0	0	0	0	0	0	0	0	0	0	0	0	0	0	0	0	0	0	0	0	0	0	0	0	0	0	Bacteria	Proteobacteria	Gammaproteobacteria	unclassified_c_Gammaproteobacteria
OTU_11407	0	0	0	2	0	0	0	2	0	1	0	1	0	0	0	13	2	0	1	0	0	0	0	0	0	0	0	0	0	0	3	0	0	0	0	0	1	0	0	0	1	0	0	0	0	Bacteria	Acidobacteriota	Vicinamibacteria	Vicinamibacterales
OTU_11408	0	0	0	0	0	0	0	0	0	0	0	0	0	0	0	0	0	0	0	0	0	0	0	0	0	0	0	0	0	0	0	0	0	0	0	0	0	0	0	5	0	0	0	0	0	Bacteria	Patescibacteria	Kazania	unclassified_c_Kazania
OTU_11409	0	0	0	0	0	0	0	0	0	0	0	1	0	0	0	3	0	0	0	0	0	0	0	0	0	0	0	0	0	0	0	0	0	0	0	0	0	0	0	0	0	0	0	0	0	Bacteria	unclassified_k_Bacteria	unclassified_k_Bacteria	unclassified_k_Bacteria
OTU_11410	0	0	0	0	0	0	0	0	0	0	0	0	0	0	0	4	0	0	0	0	0	0	0	0	0	0	0	0	1	0	0	0	0	0	0	0	0	0	0	0	0	0	0	0	0	Bacteria	Verrucomicrobiota	Chlamydiae	Chlamydiales
OTU_11411	0	0	0	0	0	0	0	0	2	0	0	0	0	0	0	10	0	0	0	0	0	0	1	0	0	0	0	0	0	0	0	0	0	0	0	0	0	0	0	2	0	0	0	0	0	Bacteria	Proteobacteria	Gammaproteobacteria	Burkholderiales
OTU_1141	1	0	0	0	1	0	0	0	1	64	21	4	17	14	4	0	0	3	0	0	1	0	0	0	1	0	1	2	0	0	1	1	0	0	1	0	3	2	0	1	12	2	0	0	0	Bacteria	unclassified_k_Bacteria	unclassified_k_Bacteria	unclassified_k_Bacteria
OTU_11412	2	0	0	0	0	0	0	0	0	0	0	0	0	0	0	2	0	0	0	1	0	0	0	2	0	0	0	0	0	0	1	0	0	0	0	0	1	0	0	0	0	0	0	0	0	Bacteria	Bdellovibrionota	Oligoflexia	Silvanigrellales
OTU_11413	0	0	0	0	0	0	0	0	0	0	0	0	0	0	0	1	4	0	2	1	0	0	0	0	0	0	0	0	0	0	0	0	0	1	0	0	0	0	0	0	1	0	1	0	0	Bacteria	Proteobacteria	Gammaproteobacteria	unclassified_c_Gammaproteobacteria
OTU_11414	0	0	0	0	0	0	0	0	3	0	0	0	1	0	4	0	0	0	0	0	0	0	0	0	0	0	0	0	0	0	0	0	0	0	0	0	0	0	0	0	0	0	0	0	0	Bacteria	Proteobacteria	Gammaproteobacteria	unclassified_c_Gammaproteobacteria
OTU_11415	0	0	0	0	0	0	0	0	0	3	0	0	5	2	0	0	0	0	0	0	0	0	0	0	0	0	0	3	0	0	0	1	0	0	0	0	0	0	0	0	0	1	0	0	0	Bacteria	Cyanobacteria	Vampirivibrionia	Vampirovibrionales
OTU_11416	38	2	4	15	0	29	26	21	2	1	2	2	3	2	0	64	6	20	9	14	5	17	5	1	18	9	2	18	8	7	43	4	2	15	3	3	18	0	1	16	5	2	5	8	6	Bacteria	Acidobacteriota	Vicinamibacteria	Vicinamibacterales
OTU_11417	1	0	0	0	0	0	0	0	0	0	0	0	0	0	0	2	0	0	0	1	0	0	0	0	0	0	0	0	0	0	0	0	0	0	0	0	0	0	0	0	2	3	0	0	0	Bacteria	Dependentiae	Babeliae	Babeliales
OTU_11418	0	0	0	0	0	0	1	0	0	0	0	0	0	0	0	2	0	0	0	0	0	0	0	0	0	0	0	0	0	0	0	2	0	0	0	0	0	0	0	0	0	0	0	0	0	Bacteria	Planctomycetota	Planctomycetes	Gemmatales
OTU_11419	0	0	0	0	0	0	0	0	0	0	0	0	0	0	0	4	0	0	0	0	0	0	0	0	0	0	0	0	0	0	0	0	0	0	0	0	0	0	0	0	0	0	0	0	0	Bacteria	SAR324_cladeMarine_group_B	unclassified_p_SAR324_cladeMarine_group_B	unclassified_p_SAR324_cladeMarine_group_B
OTU_11420	0	0	0	0	0	0	0	0	0	0	0	0	0	0	0	2	0	0	0	0	0	0	0	0	0	0	0	0	0	0	0	0	0	0	0	0	0	0	0	0	0	0	0	0	0	Bacteria	unclassified_k_Bacteria	unclassified_k_Bacteria	unclassified_k_Bacteria
OTU_11421	0	0	0	0	0	0	0	0	0	0	0	0	1	0	0	0	0	0	0	0	0	0	0	0	6	0	0	0	0	0	0	0	0	0	0	0	0	0	0	0	0	0	0	0	0	Bacteria	Dependentiae	Babeliae	Babeliales
OTU_1142	1	18	1	0	51	11	3	0	66	2	0	0	1	2	0	2	83	0	4	0	0	1	2	0	2	24	17	1	0	0	1	1	1	0	0	8	3	1	1	5	45	1	1	0	1	Bacteria	Bacteroidota	Bacteroidia	Sphingobacteriales
OTU_11422	0	0	0	0	0	0	0	0	0	0	0	0	0	0	0	2	0	1	0	0	0	0	0	0	0	0	0	0	0	0	0	0	0	0	0	0	0	0	0	0	0	0	0	0	0	Bacteria	Verrucomicrobiota	Verrucomicrobiae	UA11
OTU_11423	0	0	0	0	0	0	0	0	0	0	0	0	0	0	0	2	0	0	1	0	0	0	0	0	0	0	0	0	0	1	0	0	1	0	0	0	0	0	0	0	0	0	0	0	0	Bacteria	Actinobacteriota	Actinobacteria	Micrococcales
OTU_11424	0	0	0	0	0	0	0	0	0	0	0	0	0	0	0	0	0	0	0	0	0	2	1	0	0	0	0	0	0	0	0	0	0	0	0	0	0	0	0	0	0	0	0	0	0	Bacteria	unclassified_k_Bacteria	unclassified_k_Bacteria	unclassified_k_Bacteria
OTU_11425	0	0	0	0	0	0	1	2	0	0	0	0	0	0	0	0	0	0	0	0	0	0	0	0	1	0	0	0	0	0	0	0	0	0	0	0	0	0	0	2	0	0	0	0	0	Bacteria	Myxococcota	Polyangia	Polyangiales
OTU_11426	0	0	0	0	0	0	0	0	0	0	0	0	0	0	0	0	0	0	0	0	0	0	0	0	0	0	0	0	0	0	0	0	0	0	0	0	0	0	0	2	0	0	0	0	0	Bacteria	Planctomycetota	Planctomycetes	Isosphaerales
OTU_11427	0	0	0	0	0	0	0	0	0	0	0	0	0	0	0	2	0	0	0	0	0	0	0	0	0	0	0	0	0	0	0	0	0	0	0	0	0	0	0	0	0	0	0	0	0	Bacteria	Proteobacteria	Gammaproteobacteria	Diplorickettsiales
OTU_11428	0	0	0	0	0	0	0	0	0	0	0	0	0	0	0	6	0	0	0	0	0	0	0	0	0	0	0	0	0	0	0	0	0	0	0	0	0	0	0	0	0	0	0	0	0	Bacteria	Proteobacteria	unclassified_p_Proteobacteria	unclassified_p_Proteobacteria
OTU_114	286	293	47	186	18	6	670	677	47	23	8	23	4	5	15	619	51	25	617	287	292	274	115	65	237	20	27	112	63	99	332	142	34	123	34	4	106	5	24	66	15	9	84	90	50	Bacteria	Acidobacteriota	Vicinamibacteria	Vicinamibacterales
OTU_11429	0	0	0	2	0	0	0	0	0	0	0	0	0	0	0	0	3	0	6	1	0	0	1	0	0	3	6	0	0	0	1	0	0	0	0	0	0	0	0	2	0	0	0	1	0	Bacteria	Chloroflexi	Ktedonobacteria	C0119
OTU_11430	0	0	0	1	0	3	0	0	1	3	0	2	9	2	1	0	0	0	0	0	0	0	0	0	0	0	0	0	0	0	0	0	0	0	0	0	0	0	0	0	0	0	0	0	0	Bacteria	Actinobacteriota	Acidimicrobiia	IMCC26256
OTU_11431	0	0	0	0	0	0	0	0	0	0	0	0	0	0	0	2	3	0	0	0	0	0	0	0	1	0	0	0	0	0	0	0	0	0	0	0	0	0	0	0	0	0	0	0	0	Bacteria	Bacteroidota	Bacteroidia	Cytophagales
OTU_1143	10	21	0	0	1	1	6	54	11	1	0	0	0	0	0	0	1	0	0	1	0	5	1	2	10	43	5	0	0	0	2	3	0	0	2	0	5	0	0	0	1	2	0	0	0	Bacteria	Myxococcota	Polyangia	Polyangiales
OTU_11432	0	0	0	0	0	0	0	0	0	0	0	0	0	0	0	0	0	0	0	0	0	0	0	0	0	0	0	0	0	0	0	0	0	0	0	0	0	0	0	3	0	0	0	0	0	Bacteria	Planctomycetota	Planctomycetes	Gemmatales
OTU_11433	0	0	0	0	0	0	0	0	0	0	0	0	0	0	0	0	0	0	0	0	0	2	0	0	0	0	0	0	0	0	0	0	0	0	0	0	1	0	0	0	0	0	0	0	0	Bacteria	Planctomycetota	vadinHA49	unclassified_c_vadinHA49
OTU_11434	1	0	1	0	0	1	0	0	0	0	0	0	0	0	0	0	0	2	0	0	0	0	3	0	0	0	0	0	0	0	0	0	0	1	1	1	0	0	0	0	1	0	0	0	1	Bacteria	Proteobacteria	Alphaproteobacteria	unclassified_c_Alphaproteobacteria
OTU_11435	0	0	0	0	0	0	0	0	0	0	0	0	0	0	0	0	0	0	0	0	0	0	0	0	0	0	0	0	0	0	0	0	0	0	0	0	2	0	0	0	0	0	0	1	0	Bacteria	Proteobacteria	Gammaproteobacteria	Diplorickettsiales
OTU_11436	0	0	0	0	0	0	0	0	0	0	0	0	0	0	0	0	2	5	0	0	0	0	0	0	0	0	0	0	0	0	0	0	0	0	0	0	0	0	0	0	0	0	0	0	0	Bacteria	Firmicutes	Bacilli	Paenibacillales
OTU_11437	18	7	0	23	1	3	17	8	2	0	0	0	0	0	0	7	0	10	4	6	0	6	0	0	1	1	1	0	0	0	11	0	0	0	0	0	11	0	1	1	2	0	0	2	0	Bacteria	Acidobacteriota	Vicinamibacteria	Vicinamibacterales
OTU_11438	0	1	0	0	0	0	11	1	0	0	0	1	0	0	0	0	0	7	0	1	0	3	0	0	0	0	0	1	2	1	1	0	0	0	0	0	2	0	3	0	0	0	0	1	0	Bacteria	Bacteroidota	Bacteroidia	Sphingobacteriales
OTU_11439	0	0	0	0	0	0	0	0	0	0	0	0	0	0	0	0	0	0	0	0	0	0	0	0	0	0	0	0	0	0	0	0	0	0	0	0	2	0	0	0	0	0	0	0	0	Bacteria	unclassified_k_Bacteria	unclassified_k_Bacteria	unclassified_k_Bacteria
OTU_11440	0	0	0	0	0	0	0	0	0	0	0	0	0	0	0	0	0	0	0	1	0	0	0	0	0	0	0	0	0	0	0	0	0	0	0	0	2	0	0	0	0	0	0	0	0	Bacteria	Elusimicrobiota	Lineage_IIc	unclassified_c_Lineage_IIc
OTU_11441	0	0	0	0	0	0	0	0	0	0	0	0	0	0	0	0	0	0	0	0	0	0	0	0	0	0	0	0	0	0	0	0	1	0	0	0	3	0	0	0	0	0	0	0	0	Bacteria	Patescibacteria	Saccharimonadia	Saccharimonadales
OTU_11442	0	0	0	0	0	0	0	0	0	0	0	0	0	0	0	0	0	0	0	0	0	0	0	0	0	0	0	0	0	0	0	0	0	0	0	0	2	0	0	0	0	0	0	0	0	Bacteria	Bdellovibrionota	Oligoflexia	0319-6G20
OTU_1144	2	0	7	3	0	0	0	4	0	0	0	0	2	1	0	1	0	0	5	2	1	2	3	8	4	1	12	3	27	2	7	16	12	3	2	0	112	0	2	18	8	2	71	3	4	Bacteria	Bacteroidota	Bacteroidia	Chitinophagales
OTU_11443	0	0	0	0	0	0	0	1	0	0	0	0	0	0	0	0	0	0	2	0	0	0	0	0	0	0	0	0	0	0	0	0	0	0	0	0	0	0	0	0	0	0	0	0	0	Bacteria	Acidobacteriota	Vicinamibacteria	Vicinamibacterales
OTU_11444	0	0	0	0	0	0	0	0	0	0	0	0	0	0	0	0	0	0	0	0	0	0	0	0	0	0	0	0	0	0	0	0	0	0	0	0	3	0	0	0	0	0	0	0	0	Bacteria	Proteobacteria	Gammaproteobacteria	Burkholderiales
OTU_11445	0	0	0	0	0	0	0	0	0	0	0	0	0	0	0	0	0	0	0	0	0	2	0	0	0	0	0	0	0	0	0	0	0	0	0	0	0	0	0	0	0	0	0	0	0	Bacteria	Verrucomicrobiota	Verrucomicrobiae	Chthoniobacterales
OTU_11446	0	0	0	0	0	0	0	0	0	0	0	0	0	0	0	0	0	0	0	0	0	0	0	0	0	0	0	0	0	0	0	0	0	0	0	0	3	0	0	0	0	0	0	0	0	Bacteria	Bacteroidota	Bacteroidia	Cytophagales
OTU_11447	0	0	1	0	0	0	0	1	0	0	0	0	0	0	0	0	0	1	0	0	1	0	0	0	2	0	0	0	1	0	0	0	0	0	0	0	2	0	0	1	0	0	0	0	1	Bacteria	unclassified_k_Bacteria	unclassified_k_Bacteria	unclassified_k_Bacteria
OTU_11448	0	0	0	0	0	0	0	0	0	0	0	0	0	0	0	0	0	0	0	0	0	0	0	0	0	0	0	0	0	0	0	0	0	0	0	0	4	0	0	0	0	0	0	0	0	Bacteria	Elusimicrobiota	Lineage_IIa	unclassified_c_Lineage_IIa
OTU_11449	0	0	0	0	0	1	0	0	0	1	2	0	1	5	0	0	0	0	0	0	0	0	0	0	0	0	1	0	0	0	0	0	0	0	0	0	0	0	0	0	0	0	0	0	0	Bacteria	Proteobacteria	Alphaproteobacteria	Rhizobiales
OTU_11450	0	0	0	0	0	0	0	0	0	0	0	0	0	0	0	0	0	0	0	0	0	0	0	0	0	0	0	0	0	0	0	0	0	0	0	0	0	0	0	2	0	0	0	0	0	Bacteria	unclassified_k_Bacteria	unclassified_k_Bacteria	unclassified_k_Bacteria
OTU_1145	0	2	0	0	3	0	0	0	0	4	0	1	6	5	4	0	156	0	0	2	0	0	0	2	0	2	27	1	0	1	1	1	1	1	0	0	0	0	0	0	1	0	3	0	0	Bacteria	Verrucomicrobiota	Verrucomicrobiae	Pedosphaerales
OTU_11451	0	0	0	0	0	0	0	0	0	0	0	0	0	0	0	0	0	0	0	0	0	0	0	0	0	0	0	0	0	0	0	0	0	0	0	0	2	0	0	0	0	0	0	0	0	Bacteria	unclassified_k_Bacteria	unclassified_k_Bacteria	unclassified_k_Bacteria
OTU_11452	0	0	0	0	0	0	0	0	0	0	0	0	0	0	0	0	0	1	1	0	0	0	0	0	0	0	0	0	2	0	0	0	0	0	0	0	0	0	0	0	0	0	0	0	0	Bacteria	unclassified_k_Bacteria	unclassified_k_Bacteria	unclassified_k_Bacteria
OTU_11453	0	0	0	0	0	0	0	0	0	0	0	0	0	0	0	0	0	0	0	0	0	0	0	0	0	0	0	0	0	0	0	0	0	0	0	0	0	3	0	0	0	0	0	0	0	Bacteria	Acidobacteriota	Subgroup_5	unclassified_c_Subgroup_5
OTU_11454	0	0	0	0	0	0	0	0	0	0	0	0	0	0	0	0	0	0	0	0	0	0	0	0	0	0	0	0	0	0	0	0	0	0	0	0	2	0	0	0	0	0	0	0	0	Bacteria	unclassified_k_Bacteria	unclassified_k_Bacteria	unclassified_k_Bacteria
OTU_11455	0	0	0	0	0	0	0	0	0	0	0	0	0	0	0	0	0	0	0	0	0	0	0	0	0	1	0	0	0	0	0	0	0	0	0	0	7	0	1	0	0	0	0	0	0	Bacteria	Proteobacteria	Alphaproteobacteria	Caulobacterales
OTU_11456	0	0	0	0	0	0	0	0	0	0	0	0	0	0	0	0	0	0	0	0	0	0	0	0	0	0	0	0	0	0	1	0	0	0	0	0	4	0	0	1	0	1	0	0	0	Bacteria	Bdellovibrionota	Oligoflexia	0319-6G20
OTU_11457	0	0	0	0	0	0	0	0	0	0	0	0	0	0	0	0	0	0	0	0	0	0	0	0	0	0	0	0	0	0	0	0	0	0	2	0	0	0	0	0	0	0	0	0	0	Bacteria	Verrucomicrobiota	Chlamydiae	Chlamydiales
OTU_11458	0	0	1	0	0	0	0	0	0	0	0	0	0	0	0	1	1	6	1	0	2	0	3	0	0	0	0	0	0	0	3	0	0	1	0	0	4	0	0	0	0	0	1	0	0	Bacteria	NB1-j	unclassified_p_NB1-j	unclassified_p_NB1-j
OTU_11459	0	0	0	0	0	0	0	0	0	0	0	0	0	0	0	0	0	0	0	0	0	0	0	0	3	0	0	0	0	0	0	0	0	0	0	0	2	0	0	0	0	0	0	0	0	Bacteria	Patescibacteria	Saccharimonadia	Saccharimonadales
OTU_11460	0	0	3	0	0	0	0	0	0	0	0	0	0	0	0	2	0	2	0	0	0	4	2	0	0	0	0	21	0	5	1	4	0	1	0	0	1	0	1	0	0	0	0	0	0	Bacteria	Elusimicrobiota	Lineage_IIa	unclassified_c_Lineage_IIa
OTU_11461	0	1	0	0	0	0	0	0	0	0	1	0	0	2	0	0	0	0	0	0	0	0	0	0	0	0	0	0	0	0	0	0	0	0	0	0	2	0	0	0	0	0	0	0	0	Bacteria	Proteobacteria	Alphaproteobacteria	unclassified_c_Alphaproteobacteria
OTU_1146	11	23	20	12	7	164	12	6	17	20	15	13	3	30	8	42	65	108	43	46	72	53	61	30	72	44	49	140	82	54	72	156	87	40	60	133	133	93	116	123	229	248	179	75	58	Bacteria	Proteobacteria	Alphaproteobacteria	Rhizobiales
OTU_11462	0	0	0	0	0	0	1	0	0	0	0	0	0	0	0	0	0	0	0	0	0	0	0	0	0	0	0	0	0	0	0	0	0	0	0	0	3	0	0	0	0	0	0	0	0	Bacteria	Verrucomicrobiota	Verrucomicrobiae	Pedosphaerales
OTU_11463	0	3	0	0	0	0	0	0	0	0	0	0	0	0	0	0	0	0	0	0	0	0	0	0	0	0	0	0	0	0	0	0	0	0	0	0	0	0	0	0	0	0	0	0	0	Bacteria	unclassified_k_Bacteria	unclassified_k_Bacteria	unclassified_k_Bacteria
OTU_11464	0	0	0	0	0	0	0	0	0	0	0	0	0	0	0	0	0	5	0	0	0	0	0	0	0	0	0	0	0	0	0	0	0	0	0	0	0	0	0	0	0	0	0	0	0	Bacteria	Chloroflexi	SHA-26	unclassified_c_SHA-26
OTU_11465	0	0	0	0	0	0	0	0	0	0	0	0	0	0	0	0	1	3	0	0	0	0	0	0	0	0	0	0	0	0	0	0	0	0	0	0	0	0	0	0	0	0	0	0	0	Bacteria	Proteobacteria	Gammaproteobacteria	unclassified_c_Gammaproteobacteria
OTU_11466	1	0	0	2	0	0	2	0	0	0	0	0	0	0	0	1	0	1	0	0	0	0	0	0	0	0	0	3	0	0	0	2	0	1	0	0	19	0	4	0	0	0	0	0	0	Bacteria	Myxococcota	Polyangia	unclassified_c_Polyangia
OTU_11467	0	0	0	0	0	0	0	0	0	0	0	0	0	0	0	0	0	0	0	0	0	0	0	0	0	0	0	0	0	0	0	0	0	0	0	0	2	0	0	0	0	0	0	0	0	Bacteria	Verrucomicrobiota	Chlamydiae	Chlamydiales
OTU_11468	0	0	0	0	0	0	0	0	0	0	0	0	0	0	0	0	0	0	2	0	0	0	0	0	0	0	0	1	0	0	0	0	0	2	0	0	2	0	1	1	0	1	1	1	0	Bacteria	Bacteroidota	Bacteroidia	Chitinophagales
OTU_11469	0	0	0	0	0	0	0	0	0	0	0	0	0	0	0	0	0	1	0	0	0	0	2	0	0	0	0	0	1	0	0	1	0	0	0	0	0	0	0	1	0	0	0	0	0	Bacteria	Planctomycetota	Planctomycetes	Gemmatales
OTU_11470	0	0	0	0	0	0	0	0	0	0	0	0	0	0	0	0	1	0	0	0	0	1	0	0	0	0	0	0	0	2	0	0	0	0	0	0	0	0	0	0	0	0	0	0	0	Bacteria	Verrucomicrobiota	Chlamydiae	Chlamydiales
OTU_1147	0	3	115	2	0	1	0	0	1	0	1	1	3	0	1	1	13	6	3	3	6	12	3	21	0	0	2	63	110	183	9	20	2	13	21	2	6	22	50	1	2	6	55	52	72	Bacteria	Methylomirabilota	Methylomirabilia	Rokubacteriales
OTU_11471	0	0	0	0	0	0	0	0	0	0	0	0	0	0	0	0	0	0	0	0	0	0	0	0	0	0	0	0	1	0	0	0	0	0	0	0	2	0	0	0	0	0	0	0	0	Bacteria	Bacteroidota	Bacteroidia	unclassified_c_Bacteroidia
OTU_11472	0	0	0	0	2	0	2	0	0	0	0	1	0	0	0	0	2	0	46	69	35	19	9	6	1	2	2	2	1	7	1	1	0	0	1	0	1	0	0	3	2	0	9	5	1	Bacteria	Acidobacteriota	Blastocatellia	unclassified_c_Blastocatellia
OTU_11473	0	0	0	0	0	0	0	0	0	0	0	0	0	0	0	0	0	4	0	0	0	0	0	0	0	0	0	0	0	0	0	0	0	0	0	0	0	0	0	0	0	0	0	0	0	Bacteria	unclassified_k_Bacteria	unclassified_k_Bacteria	unclassified_k_Bacteria
OTU_11474	1	3	29	2	1	2	0	4	0	0	1	1	1	0	0	4	7	48	42	113	127	99	70	68	8	4	4	17	7	8	31	5	5	22	5	0	11	0	0	17	6	0	29	32	10	Bacteria	Acidobacteriota	Vicinamibacteria	Vicinamibacterales
OTU_11475	0	0	1	0	0	1	0	0	0	0	0	0	0	0	0	0	0	0	0	1	0	3	0	0	0	0	0	1	0	0	1	0	2	0	0	1	0	0	0	0	2	0	3	0	0	Bacteria	Planctomycetota	Planctomycetes	Gemmatales
OTU_11476	0	0	0	0	0	0	0	0	0	0	0	0	0	0	0	0	0	2	0	0	0	0	0	0	0	0	0	0	0	0	0	0	0	0	0	0	0	0	0	0	0	0	0	0	1	Bacteria	unclassified_k_Bacteria	unclassified_k_Bacteria	unclassified_k_Bacteria
OTU_11477	0	0	0	0	0	0	0	0	0	0	0	0	0	0	0	0	0	0	0	0	0	0	0	0	0	1	2	0	0	0	0	0	0	0	0	0	0	0	0	0	0	0	0	0	0	Bacteria	Acidobacteriota	unclassified_p_Acidobacteriota	unclassified_p_Acidobacteriota
OTU_11478	0	0	0	0	0	0	0	0	0	0	0	0	2	0	0	0	0	0	0	0	0	0	0	0	0	1	0	0	0	0	0	0	0	0	0	0	2	0	0	0	1	0	0	0	0	Bacteria	Patescibacteria	Parcubacteria	Candidatus_Kaiserbacteria
OTU_11479	0	0	0	0	0	0	0	0	0	0	0	0	0	0	0	0	0	0	0	0	0	0	0	0	0	0	0	0	0	0	0	0	0	0	0	0	2	0	0	0	0	0	0	0	0	Bacteria	Acidobacteriota	Vicinamibacteria	Vicinamibacterales
OTU_11480	0	0	0	0	0	0	0	0	0	0	0	0	0	0	0	0	0	0	0	0	0	0	0	0	0	0	0	0	0	0	0	0	0	0	0	0	4	0	0	0	0	0	0	0	0	Bacteria	Acidobacteriota	Acidobacteriae	unclassified_c_Acidobacteriae
OTU_1148	0	0	11	0	0	0	0	0	0	0	0	0	0	0	0	2	3	0	1	0	39	0	5	5	0	0	0	12	70	8	2	1	7	4	19	3	0	0	4	0	0	0	18	36	6	Bacteria	Chloroflexi	Anaerolineae	SBR1031
OTU_11481	0	0	0	0	0	0	0	0	0	0	0	1	0	0	0	0	0	0	0	0	0	0	0	0	0	0	0	0	0	0	0	1	0	0	0	0	2	1	0	0	0	0	0	0	0	Bacteria	Planctomycetota	Planctomycetes	Gemmatales
OTU_11482	0	0	0	0	0	0	5	0	0	0	0	0	0	0	0	0	0	0	0	0	0	0	0	0	0	0	0	0	0	0	0	0	0	0	0	0	3	0	0	0	0	0	0	0	0	Bacteria	Myxococcota	Polyangia	Polyangiales
OTU_11483	1	0	0	0	2	1	0	0	2	0	1	2	1	2	0	0	3	1	3	5	2	3	0	9	0	2	5	20	15	13	2	5	4	5	2	2	5	5	2	1	6	0	12	8	13	Bacteria	Planctomycetota	Planctomycetes	Gemmatales
OTU_11484	0	0	0	0	0	0	0	0	0	0	0	0	0	0	0	0	0	0	0	0	0	0	0	0	0	0	0	0	0	0	0	0	0	0	2	0	0	0	0	0	0	0	1	0	0	Bacteria	Proteobacteria	Alphaproteobacteria	unclassified_c_Alphaproteobacteria
OTU_11485	0	0	0	0	0	0	0	0	0	0	0	0	0	0	0	0	0	0	2	0	0	0	0	0	0	0	0	0	0	0	0	0	0	0	0	0	0	0	0	0	0	0	0	0	0	Bacteria	Actinobacteriota	Thermoleophilia	Gaiellales
OTU_11486	0	0	0	0	0	0	0	0	0	0	0	0	0	0	0	0	0	3	0	0	0	3	0	0	1	0	0	0	0	0	0	0	0	0	0	0	0	0	0	0	0	0	0	0	0	Bacteria	Proteobacteria	Gammaproteobacteria	unclassified_c_Gammaproteobacteria
OTU_11488	2	1	0	0	0	1	4	1	0	0	0	3	0	1	0	15	0	1	2	1	1	0	0	2	1	0	0	0	1	1	0	0	0	0	0	0	1	0	0	0	0	0	1	0	0	Bacteria	Acidobacteriota	Vicinamibacteria	Vicinamibacterales
OTU_11489	0	0	0	0	1	0	0	0	1	0	0	0	0	0	0	1	0	0	0	0	0	1	0	0	0	0	0	0	0	0	0	0	0	0	0	0	0	0	0	0	0	0	0	0	0	Bacteria	Planctomycetota	Phycisphaerae	Tepidisphaerales
OTU_1149	0	0	0	0	0	0	0	0	3	0	52	46	2	3	32	0	0	0	0	0	0	0	0	0	0	0	1	0	0	0	0	0	0	0	0	0	0	0	0	0	1	0	0	0	0	Bacteria	Chloroflexi	JG30-KF-CM66	unclassified_c_JG30-KF-CM66
OTU_11490	4	0	0	3	0	0	0	1	0	0	0	2	0	0	0	3	1	8	2	0	0	0	0	0	5	0	0	0	0	1	1	0	0	0	0	0	0	0	0	0	0	0	0	0	0	Bacteria	Acidobacteriota	Vicinamibacteria	Vicinamibacterales
OTU_11491	0	0	0	0	0	0	0	0	0	0	0	0	0	0	0	0	0	0	4	0	0	2	2	1	0	0	0	0	0	0	0	0	0	0	0	0	0	0	0	0	0	0	1	0	0	Bacteria	Planctomycetota	vadinHA49	unclassified_c_vadinHA49
OTU_11492	0	2	1	0	1	0	0	2	0	1	0	0	0	0	0	0	1	0	2	0	0	1	1	1	1	1	0	0	0	0	7	13	0	0	0	0	5	0	1	0	1	0	0	0	0	Bacteria	Myxococcota	Polyangia	unclassified_c_Polyangia
OTU_11493	0	0	0	0	0	0	0	0	6	0	0	0	0	0	0	0	0	0	0	0	0	0	0	0	0	0	0	0	0	0	0	0	0	0	0	0	0	0	0	0	0	0	0	0	0	Bacteria	Proteobacteria	Gammaproteobacteria	Legionellales
OTU_11494	0	0	0	0	0	0	0	0	0	0	0	0	0	0	0	0	0	0	0	0	0	0	0	0	0	0	0	0	0	0	0	0	0	0	0	2	0	0	0	0	0	0	0	0	0	Bacteria	unclassified_k_Bacteria	unclassified_k_Bacteria	unclassified_k_Bacteria
OTU_11495	0	0	0	0	0	0	0	0	0	0	0	0	0	0	0	0	0	0	0	0	0	0	0	0	0	0	0	0	0	0	0	1	0	0	1	6	0	0	0	0	0	0	0	0	0	Bacteria	Chloroflexi	Ktedonobacteria	Ktedonobacterales
OTU_11496	0	0	0	0	0	1	0	2	0	0	0	0	0	0	0	1	0	2	0	0	0	0	0	0	0	0	2	0	0	0	0	0	0	0	0	0	2	0	0	0	0	0	0	0	0	Bacteria	Proteobacteria	Alphaproteobacteria	AT-s3-44
OTU_11497	0	0	0	0	61	1	0	0	0	0	0	4	0	0	7	0	0	2	0	0	0	0	0	1	0	3	0	0	0	0	0	0	0	0	0	2	0	0	0	0	2	0	0	0	0	Bacteria	Chloroflexi	Ktedonobacteria	Ktedonobacterales
OTU_11498	0	0	0	0	0	0	0	0	0	0	0	0	0	0	0	0	0	0	0	0	0	1	0	0	0	0	0	0	0	0	0	0	0	0	0	1	0	0	1	0	1	0	0	0	0	Bacteria	Bacteroidota	Kryptonia	Kryptoniales
OTU_11499	0	0	0	0	0	0	0	0	0	0	0	0	0	0	0	0	0	0	2	0	0	0	0	0	0	0	0	0	0	0	0	0	0	0	0	0	0	0	0	0	0	0	0	0	0	Bacteria	Proteobacteria	Alphaproteobacteria	Sphingomonadales
OTU_11500	0	0	0	0	0	0	0	0	0	0	0	0	0	0	0	0	0	0	0	0	0	0	0	0	0	0	0	0	0	0	0	0	0	0	0	1	0	0	0	0	2	0	0	0	1	Bacteria	unclassified_k_Bacteria	unclassified_k_Bacteria	unclassified_k_Bacteria
OTU_11501	2	1	2	1	0	5	3	1	5	2	1	0	1	6	0	0	4	1	0	1	1	1	2	5	10	17	9	9	1	1	14	28	18	7	13	9	21	10	5	6	38	14	9	4	2	Bacteria	Proteobacteria	Alphaproteobacteria	Acetobacterales
OTU_11502	0	0	0	0	0	0	0	0	0	0	0	0	0	0	2	0	0	0	0	0	0	0	0	0	0	0	0	0	0	0	0	0	0	0	0	0	0	0	0	0	0	0	0	0	0	Bacteria	Firmicutes	Clostridia	Oscillospirales
OTU_1150	26	15	19	10	0	6	43	38	5	0	3	5	1	0	0	54	146	8	25	11	16	31	12	0	14	1	0	3	3	6	68	7	0	10	1	1	18	0	7	19	2	7	18	4	0	Bacteria	Acidobacteriota	Vicinamibacteria	Vicinamibacterales
OTU_11503	4	0	0	0	0	0	12	4	0	0	1	0	0	0	0	0	0	0	2	0	1	0	1	0	2	0	0	1	0	0	1	0	0	0	0	0	0	0	0	0	1	0	0	0	0	Bacteria	Myxococcota	Polyangia	Polyangiales
OTU_11504	0	0	0	0	0	0	0	0	0	1	1	0	13	0	0	0	0	0	0	0	0	0	0	0	0	0	0	3	1	0	1	0	0	0	0	2	0	0	0	0	0	0	0	0	0	Bacteria	Acidobacteriota	Acidobacteriae	Acidobacteriales
OTU_11505	0	0	0	0	0	0	0	0	0	0	0	0	0	0	0	0	0	0	3	0	0	0	0	0	0	0	0	0	0	0	0	0	0	0	0	0	0	0	0	0	0	0	0	0	0	Bacteria	unclassified_k_Bacteria	unclassified_k_Bacteria	unclassified_k_Bacteria
OTU_11506	0	0	0	0	4	0	0	0	1	0	2	0	0	3	10	0	0	0	0	0	0	0	0	0	0	0	0	0	0	0	0	0	0	0	0	0	0	0	0	0	0	0	0	0	0	Bacteria	RCP2-54	unclassified_p_RCP2-54	unclassified_p_RCP2-54
OTU_11507	0	0	0	0	0	0	0	1	0	0	1	0	0	0	0	1	0	1	3	0	0	0	0	0	0	0	0	0	0	0	0	0	0	0	0	0	0	0	0	0	0	0	0	0	0	Bacteria	Patescibacteria	Saccharimonadia	Saccharimonadales
OTU_11508	0	3	0	0	7	5	2	9	9	3	5	6	1	10	2	0	0	0	0	0	0	0	0	0	3	7	1	0	0	0	1	1	0	0	1	0	4	0	0	1	7	0	1	0	0	Bacteria	Cyanobacteria	Vampirivibrionia	Obscuribacterales
OTU_11509	0	0	0	0	0	0	0	0	0	0	0	0	0	0	0	0	1	0	2	0	0	0	0	0	3	0	0	0	0	0	0	0	0	0	0	0	0	0	0	0	0	0	0	5	0	Bacteria	Verrucomicrobiota	Verrucomicrobiae	Pedosphaerales
OTU_11510	0	1	0	1	0	0	0	0	2	0	0	0	0	0	0	0	0	0	0	0	0	0	0	0	0	0	0	0	1	4	2	3	1	0	0	0	2	0	0	0	0	0	0	0	0	Bacteria	Bdellovibrionota	Oligoflexia	0319-6G20
OTU_11511	0	0	0	0	0	0	0	0	0	0	0	0	0	0	0	0	0	0	1	0	2	0	0	0	1	0	0	0	0	0	0	1	0	1	0	0	0	0	1	0	0	5	0	0	1	Bacteria	Proteobacteria	Gammaproteobacteria	Diplorickettsiales
OTU_11512	0	0	0	0	0	0	0	0	0	0	0	0	0	0	0	0	0	0	0	0	0	0	0	0	0	0	0	0	0	0	0	0	0	0	0	0	3	0	0	0	0	0	0	0	0	Bacteria	SAR324_cladeMarine_group_B	unclassified_p_SAR324_cladeMarine_group_B	unclassified_p_SAR324_cladeMarine_group_B
OTU_1151	28	3	5	13	2	3	41	23	2	0	2	5	0	1	1	3	2	1	5	1	1	20	1	0	15	0	0	10	0	7	47	10	0	6	6	2	13	0	7	3	1	0	2	0	0	Bacteria	Acidobacteriota	Vicinamibacteria	Subgroup_17
OTU_11513	0	0	0	0	0	0	0	0	0	0	0	0	0	0	0	0	0	0	0	0	0	0	0	0	0	0	0	0	0	4	0	0	0	0	0	0	0	0	0	0	0	0	0	0	0	Bacteria	Dependentiae	Babeliae	Babeliales
OTU_11514	0	1	0	1	1	0	0	1	1	0	0	0	0	0	0	0	0	0	0	1	0	0	0	0	1	1	0	0	0	0	0	0	0	0	0	0	0	0	0	0	0	0	0	0	0	Bacteria	Myxococcota	Polyangia	Polyangiales
OTU_11515	3	0	0	0	0	0	0	0	0	0	2	1	0	0	0	0	1	0	4	2	1	0	0	1	0	0	0	1	0	0	0	0	0	0	0	0	0	0	0	0	0	0	0	3	0	Bacteria	Firmicutes	Negativicutes	Veillonellales-Selenomonadales
OTU_11516	1	2	0	0	1	0	1	0	0	0	0	0	0	0	0	0	0	0	0	1	1	1	1	1	1	0	1	0	0	0	1	0	0	0	0	0	1	0	1	0	0	0	0	0	0	Bacteria	unclassified_k_Bacteria	unclassified_k_Bacteria	unclassified_k_Bacteria
OTU_11517	0	0	0	0	0	0	0	0	0	0	0	0	0	0	0	0	0	0	0	0	0	0	0	0	0	0	0	0	0	0	0	0	0	0	0	0	2	0	0	0	0	0	0	0	0	Bacteria	SAR324_cladeMarine_group_B	unclassified_p_SAR324_cladeMarine_group_B	unclassified_p_SAR324_cladeMarine_group_B
OTU_11519	0	0	0	0	0	0	0	0	2	0	0	0	1	0	0	1	0	0	0	0	0	0	0	0	0	0	0	0	0	0	0	0	0	0	0	0	4	0	0	0	0	0	0	0	0	Bacteria	Bacteroidota	Bacteroidia	Sphingobacteriales
OTU_115	190	125	21	600	124	10	458	311	74	6	6	15	0	0	5	119	11	6	118	58	32	61	14	5	32	9	42	5	5	7	20	8	0	2	0	1	7	1	7	4	2	3	6	8	6	Bacteria	Planctomycetota	Phycisphaerae	Phycisphaerales
OTU_11520	0	0	0	0	0	0	0	0	0	0	1	0	1	0	0	0	0	0	2	1	0	0	1	1	0	0	0	0	0	1	0	2	0	0	3	0	0	0	0	0	0	0	0	0	0	Bacteria	Desulfobacterota	Desulfuromonadia	Geobacterales
OTU_1152	0	0	2	0	0	3	2	0	4	2	2	0	0	0	2	0	0	0	3	3	2	6	32	25	3	14	25	13	0	0	1	17	0	1	0	0	1	0	0	2	6	1	0	3	0	Bacteria	Proteobacteria	Alphaproteobacteria	unclassified_c_Alphaproteobacteria
OTU_11521	0	1	0	0	0	7	0	0	3	0	0	0	0	0	0	0	0	0	1	0	0	0	0	0	1	0	0	1	0	0	0	0	0	0	0	0	0	0	0	0	1	0	0	0	0	Bacteria	Patescibacteria	Saccharimonadia	Saccharimonadales
OTU_11522	0	0	0	0	0	0	0	0	0	0	0	0	0	0	0	0	0	0	0	0	0	0	0	0	0	0	0	0	0	5	0	0	0	0	0	0	0	0	0	0	0	0	0	0	0	Bacteria	Acidobacteriota	Blastocatellia	11��24��
OTU_11523	0	0	0	0	0	0	0	0	0	0	0	0	0	0	0	0	0	0	0	0	0	0	0	0	0	0	0	0	0	0	0	0	0	0	0	0	3	0	0	0	0	0	0	0	0	Bacteria	Bacteroidota	Bacteroidia	Chitinophagales
OTU_11524	0	2	0	0	0	12	0	0	0	5	2	0	0	0	0	0	0	1	0	0	0	0	0	0	0	0	0	0	0	0	0	3	3	0	0	0	9	0	0	5	41	15	0	2	1	Bacteria	Actinobacteriota	Actinobacteria	Micromonosporales
OTU_11525	0	0	0	0	0	0	0	0	0	0	0	0	0	0	0	0	0	0	0	0	0	0	0	0	0	1	0	0	0	0	0	0	0	0	0	0	0	0	0	2	0	0	0	0	0	Bacteria	Actinobacteriota	Thermoleophilia	Gaiellales
OTU_11526	0	0	0	0	0	0	0	0	0	0	0	0	0	0	0	0	0	0	0	0	0	3	0	0	0	0	0	0	0	0	0	0	0	0	0	0	0	0	0	0	0	0	0	1	0	Bacteria	Proteobacteria	Gammaproteobacteria	unclassified_c_Gammaproteobacteria
OTU_11527	0	0	0	0	0	0	0	0	2	0	0	0	0	0	0	0	0	0	0	0	0	0	0	0	0	0	0	0	0	0	0	0	0	0	0	0	0	0	0	0	0	0	0	0	0	Bacteria	Acidobacteriota	Vicinamibacteria	Vicinamibacterales
OTU_11528	0	0	0	0	0	0	0	0	0	0	0	0	0	0	0	0	0	0	0	0	0	0	0	0	0	0	0	0	0	2	0	0	0	0	0	0	0	0	0	0	0	0	0	0	0	Bacteria	unclassified_k_Bacteria	unclassified_k_Bacteria	unclassified_k_Bacteria
OTU_11529	75	4	4	117	2	0	27	3	2	2	2	2	0	0	0	7	0	2	110	21	12	61	5	2	222	2	0	6	3	0	15	1	2	2	2	0	6	0	0	4	2	0	2	4	1	Bacteria	Acidobacteriota	Vicinamibacteria	Vicinamibacterales
OTU_11530	0	0	0	0	0	0	0	0	0	0	0	0	0	0	0	0	0	0	0	0	0	0	0	0	0	0	0	0	0	0	0	0	0	0	0	0	2	3	0	0	0	0	0	0	0	Bacteria	Bdellovibrionota	Oligoflexia	0319-6G20
OTU_1153	0	21	0	1	72	3	0	7	79	24	67	50	9	0	39	1	0	3	1	3	1	2	2	2	1	24	1	4	0	0	0	0	1	0	1	0	1	0	2	1	2	2	1	2	0	Bacteria	Gemmatimonadota	Gemmatimonadetes	Gemmatimonadales
OTU_11531	0	0	0	0	0	0	0	0	0	0	0	0	0	0	0	1	10	1	0	0	0	0	0	0	0	0	0	0	0	0	0	0	0	0	0	0	0	0	0	0	0	0	1	0	0	Bacteria	Chloroflexi	Chloroflexia	Thermomicrobiales
OTU_11532	0	0	1	0	1	2	0	0	0	0	0	1	0	1	0	4	48	3	0	1	0	2	0	0	0	0	0	1	0	0	1	0	1	0	0	14	1	21	4	3	0	3	0	0	1	Bacteria	Proteobacteria	Gammaproteobacteria	Diplorickettsiales
OTU_11533	0	0	0	0	0	0	0	0	0	0	0	0	0	0	0	0	0	0	0	0	0	0	0	0	0	0	0	0	0	0	0	0	0	0	0	0	0	6	1	0	0	0	1	0	0	Bacteria	Chloroflexi	Ktedonobacteria	Ktedonobacterales
OTU_11534	0	0	0	0	0	0	0	0	0	0	0	0	0	0	0	0	2	0	0	0	0	0	0	0	0	0	0	0	0	0	0	0	0	0	0	0	0	0	0	0	0	0	0	0	0	Bacteria	Planctomycetota	Planctomycetes	Isosphaerales
OTU_11535	0	0	0	0	0	0	0	0	0	0	0	0	0	0	0	0	1	0	0	0	0	0	0	0	0	0	0	0	0	0	0	1	0	0	0	0	0	0	0	0	0	0	0	0	0	Bacteria	Proteobacteria	Gammaproteobacteria	unclassified_c_Gammaproteobacteria
OTU_11536	0	1	0	0	0	0	0	0	0	0	0	0	0	0	0	0	3	1	0	0	0	0	0	0	0	0	0	0	0	0	0	0	0	0	0	0	2	0	0	0	0	1	0	0	0	Bacteria	Actinobacteriota	Actinobacteria	Pseudonocardiales
OTU_11537	0	0	0	0	0	0	0	0	0	0	0	0	0	1	1	0	0	0	0	0	0	0	0	0	0	0	0	0	0	0	0	0	0	0	0	0	0	0	0	0	0	0	0	0	0	Bacteria	unclassified_k_Bacteria	unclassified_k_Bacteria	unclassified_k_Bacteria
OTU_11538	0	0	0	0	0	0	0	0	0	0	0	0	0	0	0	0	0	2	0	0	0	0	0	0	0	0	0	0	0	0	0	0	0	0	0	0	0	0	0	0	0	0	0	0	0	Bacteria	Planctomycetota	Planctomycetes	Planctomycetales
OTU_11539	0	0	0	0	0	0	0	0	0	0	0	0	0	0	0	0	0	0	1	0	0	3	0	0	0	0	0	0	0	0	0	0	0	0	0	0	0	0	0	0	0	0	0	0	0	Bacteria	Proteobacteria	Alphaproteobacteria	Acetobacterales
OTU_1154	0	0	0	0	4	0	0	0	0	2	0	0	0	0	0	1	0	0	0	0	0	0	0	0	0	0	1	0	0	6	0	4	0	0	0	11	9	81	72	0	0	0	4	1	0	Bacteria	Chloroflexi	Ktedonobacteria	Ktedonobacterales
OTU_11540	0	1	0	0	3	1	0	0	0	0	1	2	0	0	2	0	5	85	0	0	0	1	1	0	0	0	0	1	0	2	0	1	0	0	0	0	0	0	0	0	1	0	4	13	2	Bacteria	Acidobacteriota	Acidobacteriae	unclassified_c_Acidobacteriae
OTU_11541	0	0	0	0	0	0	0	0	0	0	1	0	0	0	0	0	0	0	1	1	0	0	0	0	3	0	0	0	0	2	0	0	0	0	0	0	0	0	0	0	0	0	0	0	0	Bacteria	Proteobacteria	Alphaproteobacteria	Acetobacterales
OTU_11542	0	0	0	0	0	0	0	0	0	0	0	0	0	0	1	0	0	0	0	1	0	3	0	0	0	0	0	1	0	0	0	0	0	0	0	0	0	0	0	0	0	0	0	3	0	Bacteria	Myxococcota	Polyangia	Polyangiales
OTU_11543	0	79	1	0	395	73	4	2	105	34	209	182	45	1866	566	0	1	5	2	3	3	4	1	5	3	8	6	5	1	3	5	6	29	3	6	11	4	9	20	3	17	11	3	1	0	Bacteria	Acidobacteriota	Acidobacteriae	Subgroup_2
OTU_11544	0	0	0	0	0	0	0	0	0	1	0	0	0	2	0	0	0	5	0	0	0	0	0	0	0	0	0	0	0	0	0	0	0	0	0	0	0	0	0	0	0	0	0	0	0	Bacteria	Chloroflexi	unclassified_p_Chloroflexi	unclassified_p_Chloroflexi
OTU_11545	0	0	0	0	0	0	0	0	0	0	0	0	0	0	0	0	0	0	0	0	0	0	0	0	0	0	0	0	0	0	0	2	0	0	0	0	1	1	2	0	0	1	0	0	0	Bacteria	Myxococcota	Polyangia	Polyangiales
OTU_11546	0	0	0	0	0	0	0	0	2	0	0	0	0	0	0	0	4	0	0	1	0	0	1	0	0	0	0	5	0	3	3	3	0	2	0	0	1	0	0	2	0	1	0	0	0	Bacteria	unclassified_k_Bacteria	unclassified_k_Bacteria	unclassified_k_Bacteria
OTU_11547	0	0	0	0	0	0	3	0	0	0	0	0	0	1	0	0	0	0	0	0	0	0	0	0	0	0	0	0	0	1	0	0	0	0	0	1	0	2	0	0	0	0	0	0	0	Bacteria	Gemmatimonadota	BD2-11_terrestrial_group	unclassified_c_BD2-11_terrestrial_group
OTU_11548	0	0	0	0	0	0	0	0	0	0	0	0	0	2	0	0	0	0	0	0	0	0	0	0	0	0	0	0	0	0	0	0	0	0	0	0	0	0	0	0	0	0	0	0	0	Bacteria	Proteobacteria	Gammaproteobacteria	Gammaproteobacteria_Incertae_Sedis
OTU_11549	0	0	0	0	0	0	0	0	0	0	0	0	0	0	0	0	0	3	0	0	0	0	0	0	0	0	0	0	0	0	0	0	0	0	0	0	0	0	0	0	0	0	0	0	0	Bacteria	Patescibacteria	Microgenomatia	Candidatus_Levybacteria
OTU_11550	0	0	0	0	0	0	0	0	0	0	0	0	0	0	0	0	0	2	0	0	0	0	0	0	0	0	0	0	0	0	0	0	0	0	0	0	0	0	0	0	0	0	0	0	0	Bacteria	Acidobacteriota	Subgroup_22	unclassified_c_Subgroup_22
OTU_11551	0	0	0	0	0	0	0	0	0	0	0	0	0	0	0	0	0	3	0	0	0	0	0	0	0	0	0	0	0	0	0	0	0	0	0	0	0	0	0	0	0	0	0	0	0	Bacteria	Gemmatimonadota	unclassified_p_Gemmatimonadota	unclassified_p_Gemmatimonadota
OTU_1155	1	0	0	2	0	52	0	0	0	1	0	2	0	1	0	0	0	2	2	0	0	4	0	0	1	3	0	8	19	2	0	8	61	6	42	85	1	7	0	0	13	56	2	8	40	Bacteria	unclassified_k_Bacteria	unclassified_k_Bacteria	unclassified_k_Bacteria
OTU_11552	0	0	0	0	0	0	0	0	0	0	0	0	0	2	1	0	0	0	0	0	0	0	0	0	1	0	1	0	0	0	0	0	2	0	0	0	0	0	0	0	0	0	0	0	0	Bacteria	Verrucomicrobiota	Chlamydiae	Chlamydiales
OTU_11553	0	0	0	0	0	0	0	0	1	0	0	0	0	0	0	0	1	2	0	0	0	0	0	0	1	0	0	2	0	0	0	1	0	0	0	0	0	0	0	0	0	1	1	0	0	Bacteria	Verrucomicrobiota	Chlamydiae	Chlamydiales
OTU_11554	0	0	0	0	0	0	0	0	0	0	0	0	0	0	0	0	0	0	0	0	0	2	0	0	0	0	0	0	0	0	0	0	0	0	0	0	0	0	0	0	0	0	0	0	0	Bacteria	Verrucomicrobiota	Verrucomicrobiae	unclassified_c_Verrucomicrobiae
OTU_11555	0	0	0	0	0	0	0	0	0	0	0	0	0	0	0	0	0	0	0	0	0	0	0	0	0	0	0	0	0	0	0	0	0	0	0	0	0	5	0	0	0	0	0	0	0	Bacteria	Chloroflexi	Ktedonobacteria	Ktedonobacterales
OTU_11556	0	0	0	0	0	0	0	0	0	0	0	0	0	0	0	0	0	0	0	0	0	0	0	0	0	0	0	1	0	0	0	1	0	0	2	0	0	0	0	0	0	0	0	0	0	Bacteria	Planctomycetota	OM190	unclassified_c_OM190
OTU_11557	0	0	0	0	0	0	0	0	0	0	0	0	0	0	0	0	6	0	0	0	0	0	0	0	0	0	0	0	0	0	0	0	0	0	0	0	0	0	0	0	0	0	0	0	0	Bacteria	Acidobacteriota	Blastocatellia	Pyrinomonadales
OTU_11558	1	0	0	0	0	0	0	0	0	0	0	0	0	0	0	0	0	0	0	0	0	0	0	0	0	0	0	0	0	0	0	0	0	0	0	0	0	0	0	2	0	0	0	0	0	Bacteria	Acidobacteriota	Vicinamibacteria	Vicinamibacterales
OTU_11559	0	0	0	0	0	0	0	0	0	0	0	0	0	0	0	0	2	0	0	0	0	0	0	0	0	0	1	0	0	0	0	0	0	0	0	0	0	0	0	0	0	0	0	0	0	Bacteria	Proteobacteria	Gammaproteobacteria	Diplorickettsiales
OTU_11560	0	0	0	0	0	0	0	0	0	0	0	0	0	0	0	0	0	0	0	0	0	0	0	0	0	0	0	0	1	0	1	1	0	0	3	2	3	2	0	0	0	1	1	0	0	Bacteria	Acidobacteriota	Acidobacteriae	Acidobacteriales
OTU_1156	0	5	31	0	2	337	0	0	0	1	0	0	0	3	2	1	0	0	1	2	2	0	0	0	0	0	0	0	0	0	1	0	2	0	0	12	2	40	55	1	0	0	2	2	0	Bacteria	Chloroflexi	unclassified_p_Chloroflexi	unclassified_p_Chloroflexi
OTU_11561	0	0	0	0	0	0	0	0	0	1	0	0	0	0	0	0	0	0	0	0	0	3	0	0	0	0	0	0	0	0	2	0	1	1	0	0	2	0	0	0	0	0	0	0	0	Bacteria	Myxococcota	Polyangia	unclassified_c_Polyangia
OTU_11562	0	0	0	0	0	0	0	0	0	0	0	0	0	0	0	0	2	0	0	0	0	0	0	0	0	0	0	0	0	0	0	0	0	0	0	0	0	0	0	0	0	0	0	0	0	Bacteria	Chloroflexi	Chloroflexia	Thermomicrobiales
OTU_11563	1	0	1	0	0	1	0	0	0	0	0	0	2	0	0	1	3	2	0	0	0	0	0	0	2	3	3	1	0	1	1	4	0	0	0	0	4	0	0	0	0	0	0	0	0	Bacteria	Patescibacteria	Saccharimonadia	Saccharimonadales
OTU_11564	0	0	0	0	0	0	0	0	0	2	0	0	0	0	0	0	0	0	0	0	0	0	0	0	0	0	0	0	0	0	0	2	1	0	0	0	0	0	0	0	0	0	0	0	0	Bacteria	Chloroflexi	Ktedonobacteria	Ktedonobacterales
OTU_11565	0	0	0	0	0	0	0	0	0	0	0	0	0	0	0	0	2	0	0	0	0	0	0	0	0	0	0	0	0	0	0	0	0	0	0	0	0	0	0	0	0	0	0	0	0	Bacteria	Patescibacteria	Parcubacteria	unclassified_c_Parcubacteria
OTU_11566	0	3	0	2	2	0	1	2	1	1	0	0	0	0	0	0	0	0	2	0	0	2	1	0	3	0	0	0	0	0	0	0	0	0	0	1	0	0	0	0	0	0	0	0	0	Bacteria	Bdellovibrionota	Oligoflexia	0319-6G20
OTU_11567	0	0	0	0	0	0	0	0	0	0	0	0	0	0	0	0	2	0	0	0	0	0	0	0	0	0	0	0	0	0	0	0	0	0	0	0	0	0	0	0	0	0	0	0	0	Bacteria	unclassified_k_Bacteria	unclassified_k_Bacteria	unclassified_k_Bacteria
OTU_11568	0	0	0	0	0	0	0	0	1	0	0	0	0	0	0	0	0	0	0	0	0	0	0	0	0	0	0	0	0	0	0	0	0	0	0	0	0	2	3	1	3	0	0	2	2	Bacteria	Chloroflexi	Ktedonobacteria	Ktedonobacterales
OTU_11569	0	0	0	0	0	0	0	0	0	0	0	0	0	0	0	0	0	3	0	1	0	0	0	0	0	0	0	0	0	0	0	0	0	0	0	0	0	0	0	2	0	0	0	0	2	Bacteria	Patescibacteria	Saccharimonadia	Saccharimonadales
OTU_11570	0	0	0	0	0	0	0	0	0	0	0	0	0	0	0	0	0	0	0	0	0	0	0	0	0	0	0	0	0	2	0	0	1	0	0	0	0	0	0	5	0	0	0	0	0	Bacteria	unclassified_k_Bacteria	unclassified_k_Bacteria	unclassified_k_Bacteria
OTU_11571	0	0	0	0	0	0	0	0	0	0	0	0	0	0	0	0	3	0	0	0	0	0	0	0	0	0	0	0	0	0	0	0	0	0	0	0	0	0	0	0	0	0	0	0	0	Bacteria	Patescibacteria	Saccharimonadia	Saccharimonadales
OTU_11572	0	0	0	0	0	0	0	0	0	0	0	0	0	0	0	0	0	3	0	0	0	0	0	0	0	0	0	0	0	0	0	0	0	0	0	0	0	0	0	0	0	0	0	0	0	Bacteria	Chloroflexi	unclassified_p_Chloroflexi	unclassified_p_Chloroflexi
OTU_11573	0	0	0	0	0	0	0	0	0	0	0	0	0	0	0	0	0	0	0	0	0	0	1	0	0	0	0	0	0	0	0	0	0	2	0	0	2	0	0	0	0	0	0	0	0	Bacteria	Verrucomicrobiota	Chlamydiae	Chlamydiales
OTU_11574	0	0	0	0	0	0	0	0	0	0	0	0	0	0	0	0	0	0	0	0	0	0	0	0	0	0	0	0	0	0	0	0	0	0	0	1	1	0	0	0	1	0	0	0	0	Bacteria	Planctomycetota	Planctomycetes	Gemmatales
OTU_11575	0	0	0	0	0	0	0	0	0	0	0	0	0	0	0	0	1	5	0	0	0	2	0	0	0	0	0	0	0	0	3	0	0	0	0	0	0	0	0	0	0	0	0	0	0	Bacteria	Patescibacteria	Parcubacteria	unclassified_c_Parcubacteria
OTU_1157	5	34	13	53	11	4	39	32	7	1	0	4	3	1	1	3	22	3	71	61	96	91	55	17	100	18	22	17	3	3	64	78	4	23	12	4	44	1	4	28	13	1	26	13	13	Bacteria	Proteobacteria	Gammaproteobacteria	Burkholderiales
OTU_11576	0	0	0	0	0	0	0	0	0	0	0	0	0	1	0	0	0	0	0	0	0	0	0	0	0	0	0	0	9	0	0	0	1	0	0	0	0	0	0	0	0	0	0	0	0	Bacteria	Verrucomicrobiota	Verrucomicrobiae	Pedosphaerales
OTU_11577	0	0	0	0	0	0	0	0	0	0	0	0	0	4	0	0	0	0	0	0	0	0	0	0	0	0	0	0	0	0	0	0	0	0	0	0	0	0	0	2	0	0	0	0	0	Bacteria	Planctomycetota	Phycisphaerae	Tepidisphaerales
OTU_11578	0	0	0	0	0	0	0	0	0	0	0	0	0	0	0	0	0	0	0	0	0	2	0	2	0	0	0	0	0	0	0	0	0	0	0	0	0	0	0	0	0	0	0	0	0	Bacteria	Proteobacteria	Gammaproteobacteria	EV818SWSAP88
OTU_11579	0	0	0	0	0	0	0	0	0	0	0	0	0	0	0	0	0	2	0	0	0	0	0	0	0	0	0	0	0	0	0	0	0	0	0	0	0	0	0	0	0	0	0	0	0	Bacteria	FCPU426	unclassified_p_FCPU426	unclassified_p_FCPU426
OTU_11580	0	0	1	0	0	0	0	0	0	0	0	0	0	0	0	0	0	0	0	0	0	0	0	0	0	0	0	0	0	0	0	0	0	0	3	1	0	0	0	0	0	0	0	0	0	Bacteria	Proteobacteria	unclassified_p_Proteobacteria	unclassified_p_Proteobacteria
OTU_1158	0	1	2	1	1	6	2	0	0	2	1	4	0	1	2	1	0	1	2	1	0	1	0	3	2	0	2	1	0	1	0	7	3	0	0	1	8	1	0	23	30	0	21	12	45	Bacteria	Actinobacteriota	Actinobacteria	Corynebacteriales
OTU_11581	0	0	2	0	0	0	0	0	0	0	0	0	0	0	0	0	0	2	0	0	0	0	0	0	0	0	0	0	0	0	0	0	0	0	0	0	0	0	0	0	0	0	0	0	0	Bacteria	unclassified_k_Bacteria	unclassified_k_Bacteria	unclassified_k_Bacteria
OTU_11582	0	0	0	0	0	0	0	1	4	0	0	0	0	0	0	0	0	0	0	0	0	0	0	0	0	0	0	0	0	0	0	0	0	0	0	0	0	0	0	0	0	0	0	0	0	Bacteria	Proteobacteria	Gammaproteobacteria	unclassified_c_Gammaproteobacteria
OTU_11583	0	0	0	0	0	0	0	0	0	0	0	0	0	0	0	0	0	2	0	0	0	0	0	0	0	0	0	0	0	0	0	0	0	0	0	0	0	0	0	0	0	0	0	0	0	Bacteria	Proteobacteria	Gammaproteobacteria	CCD24
OTU_11584	0	0	0	0	0	0	0	0	0	0	0	0	0	0	1	0	0	1	0	0	0	0	0	3	0	0	0	13	2	6	5	14	12	0	3	7	13	1	1	0	17	10	9	3	1	Bacteria	Chloroflexi	Ktedonobacteria	Ktedonobacterales
OTU_11585	0	0	0	0	0	0	0	0	2	1	1	0	0	0	0	0	0	0	0	0	0	0	0	0	0	0	0	0	0	0	0	0	0	0	0	0	0	0	0	0	0	0	0	0	0	Bacteria	Proteobacteria	unclassified_p_Proteobacteria	unclassified_p_Proteobacteria
OTU_11586	0	0	0	0	0	0	0	0	0	0	0	0	0	0	1	0	0	0	1	0	1	0	0	0	0	0	0	0	0	0	0	1	0	0	0	0	5	0	0	0	0	0	2	0	0	Bacteria	Proteobacteria	Gammaproteobacteria	Diplorickettsiales
OTU_11587	0	0	0	0	0	0	0	0	0	0	0	0	0	0	0	0	0	2	0	0	0	0	0	0	0	0	0	0	0	0	0	0	0	0	0	0	0	0	0	0	0	0	0	0	0	Bacteria	Acidobacteriota	Blastocatellia	11��24��
OTU_11588	0	1	0	1	0	1	0	0	0	0	5	7	0	22	3	3	0	0	0	0	0	1	0	0	0	1	0	2	5	0	0	3	3	0	2	2	18	10	3	5	3	18	8	12	28	Bacteria	Chloroflexi	AD3	unclassified_c_AD3
OTU_11589	0	2	1	3	1	0	0	2	0	0	0	0	0	0	0	0	0	2	0	0	1	0	0	0	0	0	0	0	0	0	0	0	0	0	1	0	0	0	0	0	0	0	0	0	0	Bacteria	Verrucomicrobiota	Verrucomicrobiae	Chthoniobacterales
OTU_11590	0	0	0	0	0	0	0	0	0	0	0	0	0	0	0	0	0	0	0	0	0	0	0	0	0	0	0	0	0	0	0	0	0	0	0	0	2	0	0	0	0	0	0	0	0	Bacteria	Bacteroidota	Bacteroidia	Cytophagales
OTU_1159	0	0	0	0	0	1	0	0	0	0	0	0	0	0	0	0	1	0	2	1	5	39	25	17	0	1	0	14	2	6	2	1	0	16	0	1	0	0	4	0	0	0	0	3	1	Bacteria	Planctomycetota	Planctomycetes	Gemmatales
OTU_11591	0	0	0	0	0	0	0	0	0	0	0	0	0	0	0	0	0	1	2	0	0	0	0	0	0	0	0	0	0	0	0	0	0	0	0	0	2	0	0	0	0	0	0	0	0	Bacteria	Bdellovibrionota	Bdellovibrionia	Bacteriovoracales
OTU_11592	2	0	0	0	0	0	0	0	0	0	0	0	0	0	0	0	0	0	1	0	0	4	0	0	0	0	1	0	0	0	0	0	0	0	0	0	6	0	0	0	0	0	0	0	0	Bacteria	Myxococcota	Polyangia	unclassified_c_Polyangia
OTU_11593	0	0	0	0	0	0	0	0	0	0	0	0	0	0	0	0	0	0	0	1	0	2	0	0	0	0	0	0	0	0	0	3	0	1	1	0	0	0	0	0	0	0	0	0	0	Bacteria	SAR324_cladeMarine_group_B	unclassified_p_SAR324_cladeMarine_group_B	unclassified_p_SAR324_cladeMarine_group_B
OTU_11594	0	0	0	0	0	0	1	0	0	0	0	0	2	0	1	0	0	0	0	0	0	0	1	0	0	0	0	0	0	5	0	0	1	0	2	3	0	3	4	0	0	1	0	0	1	Bacteria	Acidobacteriota	Acidobacteriae	Acidobacteriales
OTU_11595	0	2	1	0	0	2	0	0	0	4	1	1	2	4	2	0	2	0	0	0	0	1	0	1	0	0	1	1	0	4	1	1	1	0	3	0	1	44	216	0	0	0	2	0	0	Bacteria	Acidobacteriota	Acidobacteriae	Subgroup_2
OTU_11596	0	0	0	0	1	0	2	0	0	0	0	0	0	0	0	0	1	14	0	0	0	0	0	0	0	0	0	0	0	0	0	0	0	0	0	0	0	0	0	0	0	0	3	1	0	Bacteria	Firmicutes	Incertae_Sedis	DTU014
OTU_11597	0	0	0	0	0	0	0	0	0	0	0	0	0	0	0	0	0	2	1	1	0	0	2	0	3	0	0	0	0	0	0	0	0	0	0	0	0	0	0	0	0	0	0	0	0	Bacteria	Spirochaetota	Leptospirae	Leptospirales
OTU_11598	0	0	0	0	0	0	0	0	0	0	0	0	0	0	0	0	0	0	0	0	0	0	0	0	1	0	0	0	0	0	0	0	1	0	0	0	0	0	0	2	0	0	0	0	1	Bacteria	Planctomycetota	Planctomycetes	Gemmatales
OTU_11599	0	0	0	0	0	0	0	0	0	0	0	0	0	0	0	0	0	0	0	0	0	2	0	0	0	0	0	0	0	0	0	0	0	0	0	0	0	0	0	0	0	0	0	0	0	Bacteria	Proteobacteria	Alphaproteobacteria	Rhizobiales
OTU_11600	0	0	0	1	0	0	0	0	0	0	0	0	0	0	0	0	0	2	0	0	0	0	0	0	0	0	0	1	0	0	0	1	0	0	0	0	0	0	0	0	0	0	0	0	0	Bacteria	Verrucomicrobiota	Chlamydiae	Chlamydiales
OTU_1160	0	2	0	0	7	0	0	0	9	44	5	6	60	42	2	0	0	1	0	0	0	0	0	0	1	0	0	2	0	0	0	1	0	0	1	4	0	1	0	0	12	6	0	2	1	Bacteria	Bdellovibrionota	Bdellovibrionia	Bdellovibrionales
OTU_11601	0	0	0	0	0	0	0	0	0	0	0	0	0	0	0	0	0	2	0	0	0	1	0	21	1	0	0	2	4	4	0	0	0	0	0	0	0	0	0	0	1	0	0	0	0	Bacteria	Chloroflexi	JG30-KF-CM66	unclassified_c_JG30-KF-CM66
OTU_11602	0	0	0	0	0	0	0	0	0	0	0	0	0	0	0	0	0	3	0	0	0	0	0	0	0	0	0	0	0	0	0	0	0	0	0	0	0	0	0	0	0	0	0	0	0	Bacteria	Proteobacteria	Gammaproteobacteria	EV818SWSAP88
OTU_11603	0	0	0	0	0	0	0	0	0	0	0	0	0	0	0	0	0	3	0	0	0	0	0	0	0	0	0	0	0	0	0	0	0	0	0	0	0	0	0	0	0	0	0	0	0	Bacteria	Myxococcota	bacteriap25	unclassified_c_bacteriap25
OTU_11604	0	0	0	0	0	0	0	0	0	2	0	1	0	2	1	0	0	0	0	0	0	0	0	0	0	0	0	0	0	0	0	1	0	0	1	16	0	15	1	0	4	3	0	0	0	Bacteria	Proteobacteria	Alphaproteobacteria	unclassified_c_Alphaproteobacteria
OTU_11605	2	1	0	1	1	2	0	0	0	0	1	0	0	1	0	5	0	2	0	0	0	1	0	0	0	0	1	0	0	0	0	0	0	0	0	2	9	0	0	0	0	0	0	0	0	Bacteria	Proteobacteria	Alphaproteobacteria	Sphingomonadales
OTU_11606	0	0	0	0	0	0	0	0	0	0	0	0	0	0	0	0	0	0	0	0	0	0	0	0	0	0	0	0	0	0	0	0	0	0	0	0	0	2	0	0	0	0	1	0	0	Bacteria	Proteobacteria	Gammaproteobacteria	unclassified_c_Gammaproteobacteria
OTU_11607	0	0	0	0	0	0	0	0	0	0	0	0	0	0	1	0	0	3	0	0	0	0	0	0	0	0	0	0	0	0	0	0	0	0	0	0	1	0	0	0	0	0	0	0	0	Bacteria	Proteobacteria	Alphaproteobacteria	unclassified_c_Alphaproteobacteria
OTU_11608	0	0	0	0	0	0	1	0	0	0	0	0	0	0	0	0	0	2	0	0	0	0	0	0	0	0	0	0	0	0	0	0	0	0	0	0	0	0	0	0	0	0	0	0	0	Bacteria	Chloroflexi	JG30-KF-CM66	unclassified_c_JG30-KF-CM66
OTU_11609	0	0	0	0	0	0	0	0	0	0	0	0	0	0	0	0	0	0	0	0	0	0	0	0	0	0	0	0	0	0	0	0	0	0	0	0	0	0	0	0	0	0	0	2	0	Bacteria	Patescibacteria	Parcubacteria	unclassified_c_Parcubacteria
OTU_11610	0	0	0	0	0	0	0	0	0	0	0	0	0	0	0	0	1	0	0	0	0	0	2	0	0	0	0	0	0	0	0	0	0	0	0	0	0	0	0	0	0	0	0	0	0	Bacteria	Myxococcota	Polyangia	Polyangiales
OTU_11611	0	0	0	0	0	0	0	0	0	0	0	0	0	0	0	0	0	0	0	0	0	0	0	0	0	0	0	0	0	0	0	0	1	0	0	0	0	0	0	0	0	0	0	3	0	Bacteria	Proteobacteria	Gammaproteobacteria	unclassified_c_Gammaproteobacteria
OTU_11612	0	0	0	0	0	0	0	0	0	0	0	0	0	0	0	0	0	0	0	0	0	0	0	0	0	0	0	0	0	0	0	0	0	0	0	0	0	0	0	0	0	0	0	4	0	Bacteria	Armatimonadota	Chthonomonadetes	Chthonomonadales
OTU_11613	0	0	0	0	0	0	0	6	0	0	0	0	6	2	0	0	6	0	0	0	1	0	1	0	0	0	0	1	0	0	0	3	4	0	0	0	2	0	3	0	0	1	0	1	3	Bacteria	Patescibacteria	Saccharimonadia	Saccharimonadales
OTU_11614	0	3	0	0	0	0	0	0	2	0	0	19	0	0	0	0	0	0	0	0	0	0	0	0	0	0	0	0	0	0	0	0	0	0	0	0	0	0	0	0	0	0	0	0	0	Bacteria	Bacteroidota	Bacteroidia	Chitinophagales
OTU_11615	0	0	0	0	0	0	0	0	0	0	0	0	0	0	0	0	0	0	0	0	0	0	0	0	0	0	0	0	0	0	0	0	0	0	0	0	0	0	0	0	0	0	0	5	0	Bacteria	Patescibacteria	Parcubacteria	Candidatus_Yanofskybacteria
OTU_1161	5	48	19	8	2	1	15	31	45	1	1	3	2	0	8	2	4	1	29	25	17	20	59	102	15	50	44	10	7	8	7	16	101	4	2	0	66	7	5	14	9	3	6	9	5	Bacteria	Dependentiae	Babeliae	Babeliales
OTU_11616	0	0	0	0	0	0	0	0	0	0	2	0	0	0	0	0	0	0	0	0	0	0	0	0	0	0	0	0	0	0	0	0	0	0	0	0	0	0	0	0	0	0	0	0	0	Bacteria	Bacteroidota	Bacteroidia	SM1A07
OTU_11617	0	0	0	0	0	0	0	0	0	0	0	0	0	0	0	0	0	0	0	2	1	1	0	0	0	0	0	3	0	0	2	0	0	1	0	0	2	0	0	0	0	0	2	3	0	Bacteria	Actinobacteriota	Acidimicrobiia	unclassified_c_Acidimicrobiia
OTU_11618	0	0	0	0	0	0	0	0	0	0	2	0	0	0	0	0	0	0	0	0	0	0	1	1	0	0	0	4	1	1	0	0	0	0	0	1	3	0	1	0	3	0	0	2	0	Bacteria	Elusimicrobiota	Lineage_IIa	unclassified_c_Lineage_IIa
OTU_11619	0	0	0	0	0	0	0	0	6	0	2	3	7	3	0	9	5	0	1	0	0	3	3	0	4	1	1	1	2	0	0	2	0	0	0	0	1	0	0	0	1	1	0	1	0	Bacteria	Firmicutes	Bacilli	Bacillales
OTU_11620	0	0	0	0	0	0	0	0	0	0	0	0	0	0	0	0	0	0	0	0	0	0	2	0	0	0	0	0	0	0	0	0	0	0	0	0	0	0	0	0	0	0	0	0	0	Bacteria	Proteobacteria	unclassified_p_Proteobacteria	unclassified_p_Proteobacteria
OTU_11621	0	0	0	0	0	0	0	0	0	0	0	2	0	0	0	0	0	0	0	0	0	0	0	0	0	0	1	0	0	0	0	0	0	0	0	0	0	0	0	0	0	0	0	0	0	Bacteria	Chloroflexi	Anaerolineae	SBR1031
OTU_11622	0	0	0	1	0	0	0	0	0	0	0	1	0	0	1	3	0	0	0	0	0	2	0	0	0	0	0	0	0	0	2	0	0	0	0	0	3	0	1	0	0	0	0	0	1	Bacteria	Proteobacteria	Gammaproteobacteria	Burkholderiales
OTU_116	232	218	31	321	23	31	140	470	52	2	26	36	4	2	2	21	8	16	159	255	97	68	56	76	74	306	229	46	10	12	178	76	33	31	13	4	35	9	13	48	54	10	44	38	16	Bacteria	Acidobacteriota	Vicinamibacteria	Vicinamibacterales
OTU_11623	6	22	24	17	3	110	38	18	8	7	3	2	6	6	0	141	53	71	23	27	17	30	4	9	116	18	24	127	53	61	84	43	37	35	61	8	66	1	5	15	17	2	30	60	30	Bacteria	Proteobacteria	Gammaproteobacteria	Burkholderiales
OTU_11624	0	8	0	2	5	0	2	8	0	20	14	15	2	1	0	0	25	0	2	8	1	3	2	0	1	26	4	1	1	0	0	0	0	0	0	2	0	0	1	0	6	0	0	1	0	Bacteria	Acidobacteriota	Vicinamibacteria	Vicinamibacterales
OTU_11625	0	0	2	0	0	0	0	0	0	0	0	2	0	0	0	0	0	0	0	0	0	0	0	0	0	0	0	0	0	0	2	0	0	0	0	0	0	0	0	0	0	0	3	1	0	Bacteria	Myxococcota	Polyangia	MSB-4B10
OTU_11626	0	0	0	1	0	0	0	0	0	0	0	0	0	0	0	0	0	0	0	0	0	0	0	0	0	0	0	0	0	2	0	0	0	0	0	0	1	0	0	0	0	0	0	0	0	Bacteria	Chloroflexi	unclassified_p_Chloroflexi	unclassified_p_Chloroflexi
OTU_1162	6	21	1	16	5	3	12	38	1	0	0	3	0	0	0	10	7	1	20	20	3	4	2	1	23	51	19	1	0	2	7	6	1	0	1	0	2	0	2	4	0	0	0	0	1	Bacteria	Chloroflexi	Anaerolineae	RBG-13-54-9
OTU_11627	0	0	0	0	0	0	0	0	0	0	0	2	0	0	0	0	0	0	0	0	0	0	0	0	0	0	0	0	0	0	0	0	0	0	0	0	0	0	0	0	0	0	0	0	0	Bacteria	Verrucomicrobiota	Chlamydiae	Chlamydiales
OTU_11628	0	0	0	0	0	0	0	0	0	0	0	0	0	0	0	0	0	0	0	0	0	1	0	0	0	0	0	0	0	0	0	0	0	0	0	0	0	0	0	0	0	0	2	0	0	Bacteria	Myxococcota	Polyangia	mle1-27
OTU_11629	0	0	1	0	0	0	0	1	0	1	0	5	0	0	0	0	0	1	0	0	0	1	0	0	1	3	0	0	0	0	0	2	0	1	0	0	0	0	0	0	0	0	0	0	1	Bacteria	Proteobacteria	Gammaproteobacteria	Legionellales
OTU_11630	1	0	0	0	0	0	0	0	0	0	0	0	0	0	0	0	0	0	0	0	1	3	1	1	1	0	0	0	0	0	0	0	0	0	0	0	0	0	0	0	0	0	0	1	0	Bacteria	Desulfobacterota	Desulfuromonadia	PB19
OTU_11631	0	0	0	0	0	0	0	0	0	0	1	3	0	0	1	0	0	0	0	0	0	0	0	0	0	0	0	0	0	0	0	0	0	0	0	0	0	0	0	0	0	0	0	0	0	Bacteria	Cyanobacteria	Sericytochromatia	unclassified_c_Sericytochromatia
OTU_11632	0	0	0	0	0	0	0	0	0	0	0	0	0	0	0	0	0	0	0	0	0	0	0	0	0	0	0	0	0	0	0	0	0	0	0	0	0	0	0	0	0	0	0	3	0	Bacteria	Verrucomicrobiota	Omnitrophia	Omnitrophales
OTU_11633	0	5	0	0	0	10	0	0	0	0	0	0	0	0	0	0	7	0	0	0	0	0	0	0	0	1	0	0	0	0	2	0	0	0	0	0	0	0	0	0	0	0	0	0	0	Bacteria	Elusimicrobiota	Lineage_IIb	unclassified_c_Lineage_IIb
OTU_11634	0	0	0	0	0	0	0	0	0	0	1	0	2	0	0	0	0	0	0	0	0	0	0	0	1	0	0	0	0	0	0	1	0	0	0	0	0	0	0	0	0	0	0	0	0	Bacteria	Proteobacteria	Gammaproteobacteria	Burkholderiales
OTU_1163	4	8	3	0	2	2	1	0	0	1	1	0	0	0	0	1	2	1	5	3	13	7	112	69	11	0	1	21	53	103	9	40	8	25	23	8	47	0	1	37	8	6	38	22	25	Bacteria	Myxococcota	Polyangia	unclassified_c_Polyangia
OTU_11635	0	0	0	0	0	0	0	0	0	0	0	0	0	0	0	0	0	3	0	0	0	0	0	0	0	0	0	0	0	0	0	0	0	1	0	0	0	0	0	0	0	0	0	3	0	Bacteria	Verrucomicrobiota	Chlamydiae	Chlamydiales
OTU_11636	0	0	0	0	0	0	0	0	0	0	0	0	0	0	0	0	0	0	0	0	0	0	0	0	0	0	0	0	1	0	0	0	0	0	0	0	5	0	0	0	0	0	0	3	0	Bacteria	Patescibacteria	Saccharimonadia	Saccharimonadales
OTU_11637	0	0	0	0	0	0	0	0	0	0	0	3	1	2	1	0	0	0	0	0	0	0	0	0	0	0	0	0	0	0	0	0	0	0	0	0	0	0	0	0	0	0	0	0	0	Bacteria	Proteobacteria	Gammaproteobacteria	unclassified_c_Gammaproteobacteria
OTU_11638	0	0	1	0	0	0	0	0	0	0	0	2	0	0	0	0	0	0	0	0	0	0	0	0	0	0	0	0	0	0	0	0	0	0	0	0	0	0	0	0	0	0	0	0	0	Bacteria	Latescibacterota	unclassified_p_Latescibacterota	unclassified_p_Latescibacterota
OTU_11639	1	0	0	0	0	0	1	0	0	0	0	2	0	0	0	0	0	0	0	0	0	0	0	0	0	0	3	0	0	0	0	0	0	0	0	0	0	0	0	0	0	0	0	0	1	Bacteria	Bacteroidota	Bacteroidia	unclassified_c_Bacteroidia
OTU_11640	0	0	0	0	0	0	0	0	0	1	1	2	0	0	0	10	2	0	0	0	0	0	0	0	0	0	0	2	0	0	1	0	0	1	1	0	0	0	0	0	0	0	0	0	0	Bacteria	Proteobacteria	Alphaproteobacteria	unclassified_c_Alphaproteobacteria
OTU_11641	0	0	0	0	0	0	0	0	0	0	2	0	0	0	0	0	0	0	0	0	0	0	0	0	0	0	0	0	0	0	0	0	0	0	0	0	0	0	0	0	0	0	0	0	0	Bacteria	Firmicutes	Bacilli	Bacillales
OTU_1164	1	0	2	1	0	0	0	0	0	0	0	0	0	0	0	2	37	56	4	4	7	0	2	0	5	0	8	7	2	0	3	9	1	9	22	0	23	0	5	2	0	0	1	4	3	Bacteria	Chloroflexi	Chloroflexia	Chloroflexales
OTU_11642	0	0	0	0	0	0	0	0	0	0	3	0	0	0	2	2	0	0	1	0	0	0	0	0	1	0	0	0	0	0	0	0	0	0	0	0	0	0	0	0	1	0	0	0	1	Bacteria	Proteobacteria	Gammaproteobacteria	Burkholderiales
OTU_11643	2	8	93	0	2	43	5	0	4	1	2	1	0	3	4	3	61	18	5	14	27	2	11	63	15	15	13	8	30	44	17	17	12	2	5	1	6	1	2	7	2	0	38	24	21	Bacteria	Actinobacteriota	Thermoleophilia	Gaiellales
OTU_11644	1	0	0	0	0	0	0	0	0	0	0	1	0	0	0	2	0	0	0	0	0	0	0	0	0	0	0	0	0	0	0	0	1	0	0	0	0	0	0	0	0	0	0	0	1	Bacteria	Myxococcota	Polyangia	unclassified_c_Polyangia
OTU_11645	0	0	0	0	0	0	0	0	0	0	0	0	0	0	0	0	0	0	0	0	0	0	2	0	0	0	0	0	0	0	0	0	0	0	0	0	0	0	0	1	0	0	0	2	0	Bacteria	Myxococcota	Polyangia	unclassified_c_Polyangia
OTU_11646	0	0	0	0	0	0	0	0	0	0	0	3	1	1	0	0	0	0	0	0	0	0	0	0	0	0	0	0	0	0	0	0	0	0	0	0	0	0	0	0	0	0	0	0	0	Bacteria	unclassified_k_Bacteria	unclassified_k_Bacteria	unclassified_k_Bacteria
OTU_11647	0	0	0	0	0	0	0	0	0	0	2	0	0	0	0	0	0	0	0	0	0	0	0	0	0	0	0	0	0	0	0	0	0	0	0	0	0	0	0	0	0	0	0	0	0	Bacteria	Bacteroidota	Bacteroidia	unclassified_c_Bacteroidia
OTU_11648	2	4	0	2	3	1	1	0	3	24	14	7	26	13	3	1	1	2	0	2	1	0	1	4	2	2	1	2	2	0	0	1	0	0	0	1	1	3	2	0	3	2	1	1	0	Bacteria	Planctomycetota	Planctomycetes	Gemmatales
OTU_11649	0	0	0	0	0	0	0	0	0	0	0	0	0	2	0	0	0	0	0	0	0	0	0	0	0	0	0	3	0	0	0	0	0	0	0	0	0	0	0	0	0	0	3	4	0	Bacteria	Actinobacteriota	Thermoleophilia	Solirubrobacterales
OTU_11650	0	0	0	0	0	0	0	0	0	0	0	2	0	0	0	0	0	0	0	0	0	0	0	0	0	0	0	0	0	0	0	0	0	0	0	0	0	0	0	0	0	0	0	0	0	Bacteria	Patescibacteria	Saccharimonadia	Saccharimonadales
OTU_1165	0	0	2	0	1	2	0	0	0	0	0	0	0	0	4	2	0	3	7	9	86	29	24	2	2	1	0	3	1	0	4	4	2	3	1	0	2	0	1	0	3	0	1	2	0	Bacteria	MBNT15	unclassified_p_MBNT15	unclassified_p_MBNT15
OTU_11651	0	0	0	0	0	0	0	0	0	0	0	0	0	0	0	0	0	0	0	0	0	0	0	0	0	0	0	0	0	0	0	0	0	0	0	0	0	0	0	0	0	0	0	3	0	Bacteria	unclassified_k_Bacteria	unclassified_k_Bacteria	unclassified_k_Bacteria
OTU_11652	0	0	0	0	0	0	0	0	0	0	0	0	0	0	0	0	0	0	0	0	0	0	0	0	0	0	0	0	0	0	0	0	0	0	0	0	0	0	0	0	0	0	0	2	0	Bacteria	Acidobacteriota	Acidobacteriae	unclassified_c_Acidobacteriae
OTU_11653	0	0	0	0	0	0	0	0	0	0	0	0	0	0	0	0	0	0	0	0	0	0	1	1	0	0	0	1	2	0	1	0	0	0	0	0	0	0	0	0	0	0	0	0	0	Bacteria	Dependentiae	Babeliae	Babeliales
OTU_11654	0	0	0	0	0	0	0	0	0	0	0	0	0	0	0	0	0	1	0	1	2	0	3	1	0	0	0	0	0	0	0	0	0	0	0	0	0	0	0	0	0	0	0	0	0	Bacteria	Myxococcota	Polyangia	FFCH16767
OTU_11655	0	0	0	0	0	0	0	0	0	0	0	3	0	1	0	1	0	0	0	0	0	0	0	1	0	0	0	0	0	1	1	3	0	0	0	0	0	0	1	0	0	0	0	0	0	Bacteria	Acidobacteriota	Acidobacteriae	Subgroup_13
OTU_11656	0	0	0	0	0	0	0	0	0	0	0	2	0	0	0	0	0	0	0	0	0	0	0	0	0	0	0	0	0	0	0	0	0	0	0	0	0	0	0	0	0	0	0	0	0	Bacteria	Proteobacteria	Gammaproteobacteria	unclassified_c_Gammaproteobacteria
OTU_11657	0	0	0	0	0	0	0	0	0	0	0	0	0	0	0	0	0	0	0	0	0	0	0	0	0	0	0	0	0	0	0	0	0	0	0	0	0	0	0	0	0	0	4	0	0	Bacteria	Proteobacteria	Gammaproteobacteria	Legionellales
OTU_11658	0	0	0	0	0	0	0	0	0	0	0	0	0	0	0	0	0	0	0	0	0	0	0	0	0	0	0	0	0	0	0	0	0	0	0	0	0	0	0	0	0	0	2	0	0	Bacteria	Acidobacteriota	Acidobacteriae	Acidobacteriales
OTU_11659	0	0	0	0	0	0	0	0	0	0	0	2	0	0	0	0	0	0	0	0	0	0	0	0	0	0	0	0	0	0	0	0	0	0	0	0	0	0	0	0	0	0	0	0	0	Bacteria	unclassified_k_Bacteria	unclassified_k_Bacteria	unclassified_k_Bacteria
OTU_11660	0	0	0	0	0	0	0	0	0	0	0	0	0	0	0	0	0	0	0	0	0	0	0	0	0	0	0	0	0	0	0	0	0	0	0	0	0	0	0	0	0	0	2	0	1	Bacteria	Planctomycetota	Planctomycetes	Gemmatales
OTU_1166	0	51	1	1	15	7	0	9	10	9	0	1	1	3	2	2	1	1	0	0	0	2	0	0	10	48	5	1	0	0	1	0	0	0	0	0	0	0	1	2	0	0	0	0	0	Bacteria	Bacteroidota	Bacteroidia	Cytophagales
OTU_11661	0	0	0	0	0	0	0	0	0	0	0	0	0	0	0	0	0	0	0	0	0	0	0	0	0	0	0	0	0	0	0	0	0	0	0	0	0	0	0	0	0	0	2	1	0	Bacteria	Verrucomicrobiota	Omnitrophia	Omnitrophales
OTU_11662	2	0	11	1	1	2	0	1	2	1	0	2	1	3	3	0	0	4	0	0	0	0	1	7	0	0	5	4	10	13	2	25	14	1	29	56	27	36	32	9	15	22	50	8	19	Bacteria	Proteobacteria	Alphaproteobacteria	Azospirillales
OTU_11663	0	0	3	2	1	9	0	0	5	5	3	9	4	0	0	0	1	1	1	2	3	6	1	6	2	2	8	1	6	0	0	4	0	0	0	0	4	0	1	0	16	5	3	1	0	Bacteria	Actinobacteriota	Thermoleophilia	Solirubrobacterales
OTU_11664	0	0	0	0	0	0	0	0	0	0	0	2	3	0	0	0	0	0	0	0	0	0	0	0	3	0	0	0	0	1	0	0	0	0	0	0	1	0	0	0	0	0	0	0	0	Bacteria	Bdellovibrionota	Oligoflexia	0319-6G20
OTU_11665	0	0	0	0	0	0	0	0	0	0	0	2	0	0	0	0	0	2	0	0	0	0	0	0	0	0	0	0	0	0	0	0	0	0	0	0	0	0	0	0	0	0	0	0	0	Bacteria	Chloroflexi	JG30-KF-CM66	unclassified_c_JG30-KF-CM66
OTU_11666	0	0	0	0	0	0	0	0	1	0	0	2	0	0	0	0	0	0	0	0	0	0	0	0	0	0	0	0	0	0	0	0	0	0	0	0	0	0	0	0	0	0	0	0	0	Bacteria	Bacteroidota	Ignavibacteria	Ignavibacteriales
OTU_11667	1	0	0	2	0	0	0	0	0	0	0	2	0	0	0	0	0	0	0	0	0	0	1	0	0	0	0	0	0	0	0	0	0	0	0	0	0	0	0	0	0	0	0	0	0	Bacteria	Dependentiae	Babeliae	Babeliales
OTU_11668	0	0	0	0	0	0	0	0	0	0	0	0	0	0	0	0	0	0	0	0	0	0	0	0	0	0	0	0	0	0	0	0	0	0	0	0	0	0	0	0	0	0	2	0	1	Bacteria	Verrucomicrobiota	Chlamydiae	Chlamydiales
OTU_11669	0	0	0	0	0	0	0	0	0	0	0	0	0	0	0	0	0	0	0	0	0	0	0	0	0	0	0	0	0	0	0	0	0	0	0	0	0	0	0	0	0	0	3	0	0	Bacteria	Dependentiae	Babeliae	Babeliales
OTU_11670	0	0	0	0	0	0	0	0	0	0	0	0	0	0	0	0	0	0	0	0	0	0	0	0	0	0	0	0	0	0	0	0	0	0	0	0	0	0	0	0	0	0	6	0	0	Bacteria	Bdellovibrionota	Oligoflexia	0319-6G20
OTU_1167	0	0	4	0	0	0	0	0	0	1	2	0	0	0	0	0	49	106	1	0	0	0	0	4	0	0	0	0	0	1	0	1	0	0	0	1	0	2	2	0	0	0	1	0	0	Bacteria	Patescibacteria	Saccharimonadia	Saccharimonadales
OTU_11671	0	0	0	0	0	0	0	2	0	0	0	0	0	0	0	0	0	0	0	0	0	0	0	0	0	0	0	0	0	0	0	0	0	0	0	0	0	0	0	0	0	0	8	0	0	Bacteria	Proteobacteria	Alphaproteobacteria	Rickettsiales
OTU_11672	0	0	0	0	0	0	0	0	0	0	0	0	0	0	0	0	0	0	0	0	0	0	0	0	0	0	0	0	0	0	0	0	0	0	0	0	0	0	0	0	0	0	18	0	0	Bacteria	Proteobacteria	Gammaproteobacteria	Burkholderiales
OTU_11673	0	0	0	0	0	0	0	0	0	0	0	2	0	0	0	0	0	0	0	0	0	0	0	0	0	0	0	0	0	0	0	0	0	0	0	0	0	0	0	0	0	0	1	0	0	Bacteria	Proteobacteria	Gammaproteobacteria	unclassified_c_Gammaproteobacteria
OTU_11674	0	0	0	0	0	0	0	0	0	0	0	3	0	0	0	0	0	0	0	0	0	0	0	0	0	0	0	0	0	0	0	0	0	0	0	0	0	0	0	0	0	0	0	0	0	Bacteria	Patescibacteria	ABY1	Candidatus_Magasanikbacteria
OTU_11675	0	0	0	0	0	0	0	0	0	0	0	2	0	0	0	0	0	0	0	0	0	0	0	0	0	0	0	0	0	0	0	0	0	0	0	0	0	0	0	0	0	0	0	0	0	Bacteria	Dependentiae	Babeliae	Babeliales
OTU_11676	0	0	0	0	0	2	0	0	0	0	0	2	1	0	0	0	0	0	0	0	0	0	0	0	0	0	0	0	0	1	0	0	2	0	0	0	0	0	0	0	0	0	0	0	0	Bacteria	Proteobacteria	Alphaproteobacteria	Rhizobiales
OTU_11677	0	0	0	0	0	0	0	0	0	0	0	2	0	0	0	0	0	0	0	0	0	0	0	0	0	0	0	0	0	0	0	0	0	0	0	0	0	0	0	0	0	0	0	0	0	Bacteria	unclassified_k_Bacteria	unclassified_k_Bacteria	unclassified_k_Bacteria
OTU_11678	0	0	0	0	0	0	0	0	0	0	0	0	0	0	0	0	0	0	0	0	0	0	0	0	0	0	0	0	0	0	0	0	0	0	0	0	0	0	0	0	0	0	1	2	0	Bacteria	Chloroflexi	Ktedonobacteria	C0119
OTU_11679	0	0	0	0	0	0	0	0	0	0	0	23	0	5	20	0	0	0	0	0	0	0	0	0	0	0	0	0	0	0	0	0	0	0	0	0	0	1	0	0	0	0	0	0	0	Bacteria	Chloroflexi	unclassified_p_Chloroflexi	unclassified_p_Chloroflexi
OTU_11680	0	0	0	0	0	0	0	0	0	0	0	8	0	0	1	0	0	0	0	0	0	0	0	0	0	0	0	0	0	0	0	0	0	0	0	0	0	0	0	0	0	0	0	0	0	Bacteria	Proteobacteria	Gammaproteobacteria	Coxiellales
OTU_1168	0	0	23	0	0	7	1	0	0	2	0	0	0	0	0	0	2	0	6	7	24	8	68	8	0	0	0	2	12	9	0	2	0	1	1	0	0	6	22	1	2	2	16	8	19	Bacteria	unclassified_k_Bacteria	unclassified_k_Bacteria	unclassified_k_Bacteria
OTU_11681	0	0	0	0	0	0	0	0	0	3	1	1	1	0	2	1	0	0	0	1	2	0	2	1	1	1	1	10	25	114	5	9	19	0	0	1	5	0	1	0	0	2	4	1	2	Bacteria	Acidobacteriota	Acidobacteriae	Acidobacteriales
OTU_11682	0	0	0	0	0	0	0	0	1	0	0	2	0	0	1	0	0	0	0	0	0	0	0	1	0	0	0	0	0	0	0	0	0	0	0	0	0	0	0	0	0	0	0	0	0	Bacteria	Proteobacteria	Gammaproteobacteria	Diplorickettsiales
OTU_11683	0	0	0	0	0	0	0	0	0	0	0	2	0	0	0	0	0	0	0	0	0	0	0	0	0	0	0	0	0	0	0	0	0	0	0	0	0	0	0	0	0	0	0	0	0	Bacteria	Verrucomicrobiota	Verrucomicrobiae	Pedosphaerales
OTU_11684	0	0	0	0	0	0	0	0	0	0	0	0	0	0	0	0	0	0	0	0	0	0	0	0	0	0	0	0	0	0	0	0	0	0	0	0	0	0	0	0	0	0	2	0	0	Bacteria	unclassified_k_Bacteria	unclassified_k_Bacteria	unclassified_k_Bacteria
OTU_11685	0	0	0	0	0	0	0	0	0	0	0	0	0	0	0	0	0	0	0	0	0	0	0	0	0	0	0	0	0	0	0	0	0	0	0	0	0	0	0	0	0	0	2	0	0	Bacteria	unclassified_k_Bacteria	unclassified_k_Bacteria	unclassified_k_Bacteria
OTU_11686	2	0	0	0	0	0	0	0	0	0	0	3	0	0	0	1	0	0	0	0	0	0	0	0	0	0	0	0	1	0	1	0	0	0	0	0	2	0	0	0	0	0	0	0	0	Bacteria	Planctomycetota	Phycisphaerae	Phycisphaerales
OTU_11687	0	0	0	0	0	0	0	0	0	0	0	2	0	0	0	0	0	0	0	0	0	0	0	0	0	0	2	0	0	0	0	0	0	0	0	0	0	0	0	0	0	0	0	0	0	Bacteria	Bdellovibrionota	Oligoflexia	0319-6G20
OTU_11688	3	7	0	8	5	2	3	1	1	25	23	14	4	12	2	0	3	3	2	5	1	4	0	1	10	4	7	3	0	0	0	1	4	0	3	2	0	1	0	1	3	3	4	0	1	Bacteria	Proteobacteria	Alphaproteobacteria	Rhizobiales
OTU_11689	0	0	0	0	0	1	0	0	0	0	0	3	0	0	0	0	0	1	0	0	0	0	0	0	0	0	0	0	0	0	0	0	0	0	0	0	0	0	0	0	0	0	0	0	0	Bacteria	Acidobacteriota	Acidobacteriae	PAUC26f
OTU_11690	0	0	0	0	0	0	0	0	0	0	0	0	0	0	0	0	0	0	0	0	0	0	0	0	0	0	0	0	0	0	0	0	0	0	2	0	0	0	0	0	0	0	0	0	0	Bacteria	Patescibacteria	WWE3	unclassified_c_WWE3
OTU_1169	0	0	0	0	0	0	0	0	0	0	0	0	3	2	0	0	2	0	1	1	0	1	0	0	0	1	0	7	2	4	0	0	0	0	1	103	2	158	62	0	1	0	0	2	1	Bacteria	Chloroflexi	unclassified_p_Chloroflexi	unclassified_p_Chloroflexi
OTU_11691	0	0	0	0	0	0	0	0	0	0	0	2	0	0	0	0	1	0	0	2	0	0	0	0	0	1	0	0	0	0	0	0	0	0	1	1	0	0	1	0	0	0	0	1	1	Bacteria	Chloroflexi	Anaerolineae	SBR1031
OTU_11692	0	0	0	0	0	0	0	0	0	0	0	0	0	0	0	0	0	0	0	0	0	0	0	0	0	0	0	2	0	0	0	0	0	0	0	0	0	0	0	0	1	0	2	1	0	Bacteria	Verrucomicrobiota	Verrucomicrobiae	Chthoniobacterales
OTU_11693	0	0	0	0	0	0	0	0	0	0	0	0	0	0	0	0	0	0	0	0	0	0	0	0	0	0	0	0	4	2	0	0	0	0	0	0	0	0	0	0	0	0	0	0	0	Bacteria	unclassified_k_Bacteria	unclassified_k_Bacteria	unclassified_k_Bacteria
OTU_11694	0	0	0	0	0	0	0	0	0	0	0	0	0	0	0	0	0	2	2	0	0	0	0	0	0	0	0	0	0	0	0	0	0	0	0	0	0	0	0	0	1	1	2	0	0	Bacteria	Firmicutes	Clostridia	unclassified_c_Clostridia
OTU_11695	0	0	0	0	0	0	0	0	0	0	0	1	0	0	0	0	0	1	0	0	1	0	0	0	0	0	0	0	0	0	0	0	0	0	0	0	0	0	0	0	0	0	0	0	0	Bacteria	unclassified_k_Bacteria	unclassified_k_Bacteria	unclassified_k_Bacteria
OTU_11696	0	0	0	0	0	0	0	0	0	0	0	2	0	0	0	0	0	0	0	0	0	0	0	0	0	0	0	0	0	0	0	0	0	0	0	0	0	0	0	0	0	0	0	0	0	Bacteria	Acidobacteriota	Acidobacteriae	Subgroup_2
OTU_11697	0	0	2	0	0	0	0	3	2	0	0	0	0	0	0	3	1	2	2	0	2	5	0	2	2	0	2	16	6	2	20	51	26	11	30	19	24	1	1	13	36	14	5	7	7	Bacteria	Proteobacteria	Gammaproteobacteria	Burkholderiales
OTU_11698	0	0	0	0	0	0	0	0	0	0	0	0	0	0	0	0	0	0	0	0	0	0	0	0	0	0	0	1	0	1	0	1	0	0	0	0	3	0	0	0	0	0	0	0	0	Bacteria	Myxococcota	Myxococcia	Myxococcales
OTU_11699	0	0	0	0	2	0	0	1	0	2	0	0	0	0	0	0	1	0	0	0	0	0	0	0	0	0	0	0	0	0	0	1	0	0	0	0	0	0	2	0	0	0	0	0	0	Bacteria	Desulfobacterota	Desulfuromonadia	Geobacterales
OTU_1170	0	0	0	0	0	0	0	3	1	0	0	0	0	0	0	2	0	2	2	0	1	0	0	1	2	0	2	5	2	0	46	44	20	4	13	2	40	0	0	9	5	12	9	3	10	Bacteria	Gemmatimonadota	Gemmatimonadetes	Gemmatimonadales
OTU_11700	0	0	0	1	3	3	0	0	1	27	17	13	28	26	8	0	0	0	1	0	3	0	0	0	2	0	1	4	0	0	0	0	7	0	0	0	1	0	1	1	1	1	0	2	0	Bacteria	Proteobacteria	Alphaproteobacteria	unclassified_c_Alphaproteobacteria
OTU_11701	0	0	0	0	0	0	0	0	0	0	0	0	0	0	0	0	0	0	0	0	0	0	0	0	0	0	0	0	0	0	0	0	0	0	0	0	0	0	0	0	0	0	0	0	3	Bacteria	Planctomycetota	Phycisphaerae	Phycisphaerales
OTU_11702	0	0	0	0	1	0	0	0	0	3	0	0	1	2	0	0	0	0	0	0	0	0	0	0	0	0	0	0	0	0	0	0	0	0	0	0	0	0	0	0	0	0	0	0	0	Bacteria	Planctomycetota	vadinHA49	unclassified_c_vadinHA49
OTU_11703	0	0	0	0	0	0	0	0	0	2	1	4	0	0	0	0	7	0	0	0	0	0	0	0	0	0	0	0	0	0	0	0	0	0	0	0	0	0	0	0	0	0	0	0	0	Bacteria	Proteobacteria	Gammaproteobacteria	unclassified_c_Gammaproteobacteria
OTU_11704	0	0	0	0	0	0	0	0	0	0	0	0	0	0	0	0	0	0	0	0	2	2	0	7	0	0	0	1	0	2	1	2	1	0	1	0	1	0	0	0	0	2	10	1	4	Bacteria	Myxococcota	Polyangia	unclassified_c_Polyangia
OTU_11705	0	0	0	0	0	0	0	0	0	0	0	2	0	0	0	0	0	0	0	0	0	0	0	0	0	0	0	0	0	0	0	0	0	0	0	0	0	0	0	0	0	0	0	0	0	Bacteria	Myxococcota	Polyangia	unclassified_c_Polyangia
OTU_11706	0	0	0	0	0	0	0	0	0	0	0	2	0	0	0	0	0	0	0	0	0	0	0	0	0	0	0	0	0	0	0	0	0	0	0	0	0	0	0	0	0	0	0	0	0	Bacteria	Planctomycetota	Phycisphaerae	unclassified_c_Phycisphaerae
OTU_11707	0	0	0	0	0	0	0	0	0	2	1	0	1	0	0	0	0	0	0	0	0	0	0	0	0	0	0	0	0	0	0	0	0	0	0	0	0	0	0	0	0	0	0	0	0	Bacteria	Patescibacteria	Parcubacteria	Candidatus_Nomurabacteria
OTU_11708	0	0	0	0	0	0	0	0	0	0	0	1	0	0	0	0	0	0	0	0	0	0	0	0	0	0	0	1	2	1	0	0	0	0	0	0	0	0	0	0	0	0	0	0	0	Bacteria	Proteobacteria	Gammaproteobacteria	Legionellales
OTU_11709	0	0	0	0	0	0	0	0	0	0	0	3	0	2	0	1	0	0	2	2	1	0	0	0	0	2	7	2	0	3	1	0	0	0	0	0	3	0	0	0	0	0	0	0	0	Bacteria	Elusimicrobiota	Lineage_IIa	unclassified_c_Lineage_IIa
OTU_11710	0	0	0	0	0	0	0	0	0	4	0	0	0	0	0	0	0	0	0	0	0	0	0	0	0	0	0	0	0	0	0	0	0	0	0	0	0	0	0	0	0	0	0	0	0	Bacteria	Proteobacteria	Gammaproteobacteria	unclassified_c_Gammaproteobacteria
OTU_1171	0	0	0	0	2	0	0	0	0	0	5	82	0	1	41	0	0	0	0	0	0	0	0	0	0	0	0	0	0	0	0	0	0	0	0	0	0	1	1	0	1	0	0	0	0	Bacteria	unclassified_k_Bacteria	unclassified_k_Bacteria	unclassified_k_Bacteria
OTU_11711	0	0	2	0	0	0	0	1	0	0	0	0	0	0	0	1	0	0	1	0	0	0	0	0	0	0	0	1	6	11	0	0	2	1	0	3	0	0	22	0	0	0	5	0	8	Bacteria	Entotheonellaeota	Entotheonellia	Entotheonellales
OTU_11712	0	2	0	0	10	0	0	0	8	1	6	5	3	0	0	0	0	0	0	0	0	0	0	0	0	0	0	0	0	0	0	0	0	0	0	0	0	0	0	0	0	0	0	0	0	Bacteria	Verrucomicrobiota	Verrucomicrobiae	Opitutales
OTU_11713	1	0	0	0	0	0	0	1	0	4	2	0	0	0	0	0	2	0	0	0	0	0	0	0	0	0	0	0	0	0	0	0	0	0	0	0	0	0	0	0	0	0	0	0	0	Bacteria	Verrucomicrobiota	Chlamydiae	Chlamydiales
OTU_11714	0	0	0	0	0	0	0	0	0	3	0	0	3	0	0	0	0	0	0	0	0	0	0	0	0	0	0	0	0	0	0	0	0	0	0	0	0	0	0	0	0	0	0	0	0	Bacteria	Patescibacteria	Parcubacteria	unclassified_c_Parcubacteria
OTU_11715	0	1	0	0	1	0	0	0	0	0	6	7	0	2	3	1	16	0	0	0	0	0	0	2	0	3	0	0	0	0	0	0	0	0	0	0	0	0	0	0	0	0	0	0	0	Bacteria	WPS-2	unclassified_p_WPS-2	unclassified_p_WPS-2
OTU_11716	0	0	0	0	0	1	0	0	0	0	0	0	0	0	0	0	0	0	0	0	0	0	0	0	0	0	0	0	0	0	0	0	0	0	0	0	0	0	0	0	0	0	0	0	2	Bacteria	unclassified_k_Bacteria	unclassified_k_Bacteria	unclassified_k_Bacteria
OTU_11717	2	2	0	1	2	0	3	3	0	0	0	2	0	0	0	0	0	0	0	0	0	0	0	0	0	0	1	0	0	0	0	0	0	0	0	0	0	0	0	0	0	0	0	0	0	Bacteria	Verrucomicrobiota	Verrucomicrobiae	unclassified_c_Verrucomicrobiae
OTU_11718	0	0	0	0	0	0	0	0	0	0	0	0	1	0	0	0	0	0	0	0	0	0	0	0	0	0	0	0	0	0	0	0	0	0	0	0	0	0	1	0	0	2	0	0	2	Bacteria	Firmicutes	Bacilli	Paenibacillales
OTU_11719	0	0	0	0	0	0	0	0	0	0	0	4	0	3	13	0	0	0	0	0	0	0	0	0	0	1	0	0	0	0	0	1	0	0	0	0	0	0	0	0	0	0	0	0	0	Bacteria	Firmicutes	Bacilli	Paenibacillales
OTU_11720	0	0	0	0	0	0	0	0	0	5	0	1	0	3	0	0	0	0	0	0	0	0	0	0	0	0	0	0	0	0	0	1	0	0	0	0	0	0	0	0	0	0	0	0	0	Bacteria	Bdellovibrionota	Oligoflexia	0319-6G20
OTU_11721	0	0	0	0	0	2	0	0	0	0	1	0	1	0	0	0	0	0	0	0	0	0	0	2	0	2	0	2	0	1	0	0	0	2	2	0	0	0	0	0	1	1	0	0	2	Bacteria	Acidobacteriota	Blastocatellia	11��24��
OTU_11722	0	0	0	0	0	0	0	0	0	0	0	0	0	0	0	0	0	0	1	0	2	0	0	0	0	0	0	0	0	0	0	0	0	0	0	0	0	0	0	0	0	0	0	0	0	Bacteria	Planctomycetota	Planctomycetes	Pirellulales
OTU_11723	0	0	0	0	0	0	0	0	0	0	0	0	0	0	0	0	0	0	0	0	0	0	0	0	0	0	0	0	0	0	0	0	0	0	0	0	0	0	0	0	0	0	0	0	2	Bacteria	Methylomirabilota	Methylomirabilia	Rokubacteriales
OTU_11724	0	0	0	0	0	0	0	0	0	0	0	0	0	0	0	0	0	0	0	0	0	0	0	0	0	0	0	0	0	0	0	0	0	0	0	0	0	0	0	0	0	0	0	0	2	Bacteria	unclassified_k_Bacteria	unclassified_k_Bacteria	unclassified_k_Bacteria
OTU_1172	4	1	12	1	5	30	4	2	5	0	11	5	5	2	77	1	13	2	28	17	51	37	18	5	19	16	20	11	22	29	11	25	2	7	3	3	3	111	490	2	4	5	15	14	17	Bacteria	Nitrospirota	Nitrospiria	Nitrospirales
OTU_11725	0	0	0	0	0	0	0	0	0	4	2	0	0	0	0	0	0	0	0	0	0	0	0	0	0	0	0	0	0	0	0	0	0	0	0	0	0	0	0	0	0	0	0	0	0	Bacteria	Proteobacteria	Gammaproteobacteria	unclassified_c_Gammaproteobacteria
OTU_11726	0	0	0	0	0	0	0	0	0	0	0	0	0	0	0	0	0	0	0	0	0	0	0	0	0	0	0	0	0	0	0	1	0	0	0	0	0	0	0	0	0	0	0	0	3	Bacteria	Myxococcota	Polyangia	unclassified_c_Polyangia
OTU_11727	0	0	0	0	0	0	0	0	0	0	0	0	0	0	0	0	0	0	0	0	0	0	0	0	0	0	0	0	0	1	0	0	0	0	0	0	0	0	0	0	0	0	0	0	4	Bacteria	Verrucomicrobiota	Chlamydiae	Chlamydiales
OTU_11728	0	0	0	0	0	0	0	0	0	0	1	0	0	3	1	0	1	5	0	0	0	0	0	0	0	0	2	0	0	0	0	0	0	0	0	0	0	0	0	0	0	0	0	0	0	Bacteria	Chloroflexi	Ktedonobacteria	Ktedonobacterales
OTU_11729	12	3	6	1	2	0	0	0	1	74	15	14	24	14	2	0	1	0	0	0	0	0	0	0	0	0	0	1	1	1	0	0	1	1	0	3	1	0	0	2	1	0	1	0	1	Bacteria	Verrucomicrobiota	Chlamydiae	Chlamydiales
OTU_11730	0	0	0	0	0	0	0	0	0	0	0	0	0	0	0	0	0	0	0	0	0	0	0	0	0	0	0	0	0	0	0	0	0	0	0	0	0	0	0	0	0	0	1	0	4	Bacteria	Verrucomicrobiota	Chlamydiae	Chlamydiales
OTU_1173	0	1	0	1	6	3	0	1	1	3	29	41	7	29	74	0	0	0	1	0	0	0	0	0	1	0	0	0	0	0	1	1	4	0	4	47	2	1	0	2	16	2	2	0	0	Bacteria	Actinobacteriota	Acidimicrobiia	unclassified_c_Acidimicrobiia
OTU_11731	0	0	0	0	0	0	0	0	0	1	0	0	0	0	0	0	0	0	0	0	0	0	0	0	4	1	0	0	0	0	0	0	0	0	0	0	0	0	0	0	0	0	1	0	0	Bacteria	Patescibacteria	Parcubacteria	Candidatus_Kaiserbacteria
OTU_11732	0	0	0	0	0	0	0	0	0	1	0	0	0	0	0	0	1	2	0	0	0	0	0	0	0	0	0	0	0	0	0	0	0	0	0	0	0	0	0	0	0	0	0	0	0	Bacteria	Chloroflexi	Chloroflexia	Thermomicrobiales
OTU_11733	0	0	0	0	0	0	0	0	0	3	1	0	0	1	0	0	0	1	0	0	0	0	0	0	0	0	0	0	0	0	1	0	0	0	0	0	0	0	0	0	0	0	0	0	0	Bacteria	Bacteroidota	Bacteroidia	unclassified_c_Bacteroidia
OTU_11734	1	0	3	3	1	6	1	0	2	15	0	7	0	4	3	4	11	6	17	14	4	12	4	8	11	14	28	9	13	4	0	2	4	0	0	1	1	2	1	2	2	14	5	5	24	Bacteria	Firmicutes	Bacilli	Bacillales
OTU_11735	5	13	1	3	50	10	2	8	71	83	52	54	34	38	8	2	3	1	4	1	1	5	4	0	11	0	6	0	5	0	3	3	19	0	4	3	2	1	1	1	6	3	6	1	1	Bacteria	Proteobacteria	Alphaproteobacteria	Rhizobiales
OTU_11736	0	0	0	0	0	0	0	0	0	0	0	0	0	0	0	0	0	0	0	0	0	0	2	1	0	0	0	0	0	0	0	0	0	0	0	0	0	0	0	0	0	0	0	0	0	Bacteria	Patescibacteria	ABY1	unclassified_c_ABY1
OTU_11737	0	0	0	0	0	0	0	0	0	0	0	2	0	0	0	0	0	0	0	0	0	0	0	0	0	0	0	0	0	0	0	0	0	0	0	0	0	0	0	0	0	0	0	0	0	Bacteria	Planctomycetota	OM190	unclassified_c_OM190
OTU_11738	0	0	0	0	0	0	0	0	0	0	0	2	0	0	0	0	0	0	0	0	0	0	0	0	0	0	0	1	0	0	0	0	0	0	0	0	0	0	2	0	0	0	0	0	0	Bacteria	Acidobacteriota	Vicinamibacteria	Vicinamibacterales
OTU_11739	0	0	0	0	0	0	0	0	0	0	0	0	0	0	0	0	0	0	0	0	0	0	0	0	0	0	0	0	0	5	0	0	0	0	0	0	0	0	0	0	0	0	0	0	0	Bacteria	Proteobacteria	Gammaproteobacteria	Burkholderiales
OTU_11740	0	0	0	0	0	0	0	0	0	0	0	0	0	0	0	0	0	0	0	0	0	0	0	0	0	0	0	0	0	0	0	0	0	0	0	0	0	0	0	0	0	0	0	2	0	Bacteria	Methylomirabilota	Methylomirabilia	Rokubacteriales
OTU_1174	0	0	2	2	0	8	2	3	0	0	1	3	0	3	1	3	2	40	0	1	69	5	46	29	1	2	3	0	9	6	2	11	62	8	8	2	22	0	7	5	14	2	14	35	18	Bacteria	Chloroflexi	unclassified_p_Chloroflexi	unclassified_p_Chloroflexi
OTU_11741	0	0	0	0	0	0	0	0	0	0	0	2	0	0	0	0	0	0	0	0	0	1	13	0	0	0	0	0	0	0	0	0	0	6	0	0	0	0	1	2	1	0	5	1	0	Bacteria	Planctomycetota	OM190	unclassified_c_OM190
OTU_11742	0	0	87	0	0	7	1	2	1	1	1	3	3	0	0	7	24	3	19	34	64	27	59	12	1	3	4	2	3	6	2	3	1	2	1	0	3	12	8	1	2	0	9	23	11	Bacteria	Methylomirabilota	Methylomirabilia	Rokubacteriales
OTU_11743	0	0	0	0	0	0	0	0	0	0	0	1	0	0	0	0	0	0	0	0	0	0	0	0	0	0	0	0	0	0	0	1	0	0	0	0	0	0	0	0	0	0	0	0	1	Bacteria	Verrucomicrobiota	Verrucomicrobiae	Pedosphaerales
OTU_11744	0	0	0	0	0	1	0	0	0	0	0	3	0	5	0	0	0	0	0	0	0	0	0	0	0	0	0	0	0	0	0	0	0	0	0	0	0	0	0	0	0	0	0	0	0	Bacteria	Acidobacteriota	Acidobacteriae	Subgroup_13
OTU_11745	0	0	0	0	0	0	0	0	0	0	0	0	0	0	0	0	0	0	0	0	0	0	0	0	0	0	0	0	0	0	0	0	0	0	0	0	0	0	0	0	0	0	0	2	0	Bacteria	Firmicutes	unclassified_p_Firmicutes	unclassified_p_Firmicutes
OTU_11746	0	0	0	0	0	0	0	0	0	0	2	0	0	0	0	0	0	0	0	0	0	0	0	0	0	0	0	0	0	0	0	0	0	0	0	0	0	0	0	0	0	0	2	0	0	Bacteria	Proteobacteria	Gammaproteobacteria	unclassified_c_Gammaproteobacteria
OTU_11747	0	0	0	0	0	0	0	0	0	0	0	0	0	0	0	0	0	0	0	0	0	0	0	0	0	0	0	0	0	0	0	0	0	0	0	0	0	0	0	0	0	0	1	2	0	Bacteria	unclassified_k_Bacteria	unclassified_k_Bacteria	unclassified_k_Bacteria
OTU_11748	0	0	0	0	0	0	0	0	0	0	2	0	0	0	5	0	0	0	3	0	0	0	0	0	0	0	0	0	0	0	0	0	0	0	0	0	0	0	0	0	0	0	2	0	0	Bacteria	Armatimonadota	Fimbriimonadia	Fimbriimonadales
OTU_11749	0	0	0	0	0	0	0	0	0	0	0	2	2	0	0	0	0	0	0	0	0	0	0	0	0	41	2	0	0	2	0	0	3	0	0	0	5	2	0	1	3	0	0	0	1	Bacteria	Chloroflexi	Ktedonobacteria	Ktedonobacterales
OTU_11750	0	0	0	0	0	0	0	0	0	8	7	0	3	3	0	0	5	3	7	7	8	0	8	2	3	0	0	2	0	0	0	1	0	9	4	1	2	0	0	0	3	0	0	0	0	Bacteria	Verrucomicrobiota	Chlamydiae	Chlamydiales
OTU_1175	0	0	1	2	0	1	0	0	0	0	0	1	0	1	0	0	1	0	3	3	47	23	26	4	2	0	0	8	5	3	3	4	0	2	1	0	0	0	1	1	0	0	7	6	14	Bacteria	Chloroflexi	Anaerolineae	RBG-13-54-9
OTU_11751	0	0	0	0	0	0	0	0	0	0	0	0	0	0	0	0	0	0	0	0	0	0	0	0	0	0	0	0	0	0	0	0	0	0	0	0	0	0	0	0	0	0	1	3	0	Bacteria	Planctomycetota	Planctomycetes	Gemmatales
OTU_11752	0	0	0	0	0	0	0	0	0	0	0	0	0	0	1	0	0	0	0	0	0	0	0	0	0	0	0	0	0	0	0	0	1	0	0	0	1	0	0	0	0	1	0	3	1	Bacteria	Acidobacteriota	Subgroup_5	unclassified_c_Subgroup_5
OTU_11753	0	0	0	0	0	0	0	0	0	0	0	1	0	0	1	0	0	0	0	0	0	0	0	0	0	0	0	0	0	1	0	0	0	0	0	2	3	3	1	0	0	1	0	2	0	Bacteria	Chloroflexi	AD3	unclassified_c_AD3
OTU_11754	0	0	0	0	0	0	0	0	0	0	0	0	0	0	0	0	0	0	0	0	0	0	0	0	0	0	0	0	0	0	0	0	0	0	0	0	0	0	0	0	0	0	0	6	0	Bacteria	Verrucomicrobiota	Chlamydiae	Chlamydiales
OTU_11755	0	0	0	0	0	0	0	0	0	0	0	0	0	0	0	0	0	0	0	0	0	0	0	0	0	2	0	0	0	0	0	0	0	0	0	0	0	0	0	0	0	0	0	0	0	Bacteria	Proteobacteria	Alphaproteobacteria	unclassified_c_Alphaproteobacteria
OTU_117	5	5	24	21	18	196	11	6	17	23	12	29	13	33	55	8	27	108	7	8	9	10	23	196	14	27	33	160	147	483	36	226	298	72	242	807	98	134	172	56	438	2303	29	43	97	Bacteria	Acidobacteriota	Acidobacteriae	Solibacterales
OTU_11756	0	0	0	0	0	0	0	0	0	0	0	0	0	0	0	0	0	0	0	0	0	0	0	0	0	0	0	0	0	0	0	0	0	0	0	0	0	0	0	0	0	0	0	5	0	Bacteria	Dependentiae	Babeliae	Babeliales
OTU_11757	0	0	0	0	0	0	0	0	0	0	0	0	0	0	0	0	0	0	0	0	0	0	2	0	0	0	0	0	0	0	0	0	0	0	0	0	0	0	0	0	0	0	0	0	0	Bacteria	Patescibacteria	Parcubacteria	Candidatus_Kaiserbacteria
OTU_11758	0	0	0	0	0	1	0	0	0	0	3	0	0	0	0	0	0	0	0	0	0	0	1	0	0	0	0	0	0	0	0	0	0	0	0	0	0	0	0	0	0	0	0	0	0	Bacteria	Planctomycetota	Phycisphaerae	Tepidisphaerales
OTU_11759	1	0	0	0	0	1	0	0	1	9	0	2	4	0	2	1	0	0	0	1	2	0	0	0	3	0	0	0	0	2	2	2	0	0	0	0	3	0	0	0	0	0	0	0	0	Bacteria	Myxococcota	Polyangia	unclassified_c_Polyangia
OTU_11760	0	0	0	0	0	0	0	0	0	0	0	2	0	0	0	0	0	0	0	0	0	0	0	0	0	0	0	0	0	0	0	0	0	0	0	0	0	0	0	0	0	0	0	0	0	Bacteria	Cyanobacteria	Vampirivibrionia	Vampirovibrionales
OTU_1176	1	0	0	0	3	2	1	0	2	22	63	19	0	137	28	0	0	1	0	0	0	0	0	0	4	0	0	1	0	1	2	1	1	2	0	0	0	0	0	0	0	0	0	0	0	Bacteria	Proteobacteria	Gammaproteobacteria	unclassified_c_Gammaproteobacteria
OTU_11761	1	0	0	1	0	0	0	0	0	0	1	0	0	0	0	0	0	0	0	0	0	0	0	1	0	0	0	0	0	0	0	0	0	0	0	0	0	0	1	0	0	0	1	0	0	Bacteria	unclassified_k_Bacteria	unclassified_k_Bacteria	unclassified_k_Bacteria
OTU_11762	0	0	0	0	0	0	0	0	0	0	0	0	2	0	0	0	1	0	0	0	0	0	0	0	0	0	0	0	0	0	0	0	0	0	0	0	0	1	0	0	0	0	0	2	0	Bacteria	Actinobacteriota	Actinobacteria	unclassified_c_Actinobacteria
OTU_11763	0	0	0	0	0	0	0	0	0	0	0	0	0	0	0	0	0	0	0	0	0	0	0	0	0	0	0	0	0	0	0	0	0	0	0	0	0	0	0	0	0	0	0	0	2	Bacteria	Myxococcota	Polyangia	mle1-27
OTU_11764	0	0	0	0	0	0	0	0	0	0	0	0	0	0	0	0	0	1	0	0	0	0	0	0	0	0	0	0	0	0	0	0	0	0	0	0	0	0	0	0	0	0	0	0	2	Bacteria	Patescibacteria	Parcubacteria	Candidatus_Yanofskybacteria
OTU_11765	0	0	0	0	0	0	0	0	0	0	0	0	0	0	0	0	0	0	0	0	0	0	0	0	0	0	0	0	0	0	0	0	0	0	0	0	0	0	0	0	0	0	0	0	2	Bacteria	Planctomycetota	Planctomycetes	Gemmatales
OTU_11766	0	0	0	0	0	0	0	0	0	0	3	0	0	0	0	0	0	0	0	0	0	0	0	0	0	0	0	0	0	0	0	0	0	0	0	0	0	0	0	0	0	0	0	0	0	Bacteria	Proteobacteria	Gammaproteobacteria	unclassified_c_Gammaproteobacteria
OTU_11767	2	0	4	1	2	1	2	1	1	0	0	0	0	0	0	3	2	32	2	1	42	4	34	99	1	1	2	5	15	6	0	6	8	3	6	0	0	0	0	0	5	0	34	37	14	Bacteria	Acidobacteriota	Vicinamibacteria	Vicinamibacterales
OTU_11768	0	0	0	1	0	0	0	0	0	0	0	2	0	0	0	0	0	0	0	1	0	5	0	2	2	0	0	0	1	0	0	0	0	1	0	0	0	0	1	0	0	0	0	0	1	Bacteria	Verrucomicrobiota	Verrucomicrobiae	Pedosphaerales
OTU_11769	0	0	0	0	0	0	0	0	0	0	0	0	0	0	0	0	0	0	0	0	0	0	0	0	0	0	0	0	0	0	0	0	0	0	0	0	0	0	0	0	0	0	0	2	0	Bacteria	Planctomycetota	Planctomycetes	unclassified_c_Planctomycetes
OTU_11770	0	0	0	0	0	0	0	0	3	7	12	3	1	4	0	0	0	0	0	0	1	0	0	0	0	0	0	0	0	0	0	0	0	0	0	0	0	0	0	0	0	0	0	0	0	Bacteria	Actinobacteriota	Thermoleophilia	Gaiellales
OTU_11771	0	0	0	0	0	0	0	0	0	0	0	0	0	0	0	0	0	0	0	0	0	0	0	0	0	0	0	0	0	0	0	0	0	0	0	0	0	3	0	0	0	0	0	0	0	Bacteria	Acidobacteriota	Acidobacteriae	Subgroup_13
OTU_1177	1	0	0	0	0	0	0	2	0	0	0	2	0	0	0	0	0	0	0	4	33	1	21	18	3	0	0	15	15	53	10	45	30	2	1	0	1	1	0	0	0	2	5	1	1	Bacteria	Proteobacteria	Gammaproteobacteria	Diplorickettsiales
OTU_11772	0	0	0	0	0	0	0	0	0	0	2	0	0	0	0	0	0	0	0	0	0	0	0	0	0	0	0	0	0	1	0	0	0	0	1	0	0	0	0	0	0	0	0	0	0	Bacteria	Proteobacteria	Alphaproteobacteria	unclassified_c_Alphaproteobacteria
OTU_11773	0	0	0	0	0	0	0	0	0	0	0	0	0	0	0	0	0	0	0	0	0	0	2	0	0	0	0	0	0	0	0	0	0	0	0	0	0	0	0	0	0	0	0	0	0	Bacteria	Planctomycetota	Phycisphaerae	unclassified_c_Phycisphaerae
OTU_11774	0	0	0	0	0	0	0	0	0	0	0	2	0	0	0	0	0	0	0	0	0	0	0	0	0	0	0	0	0	0	0	0	0	0	0	0	0	0	0	0	0	0	0	0	0	Bacteria	unclassified_k_Bacteria	unclassified_k_Bacteria	unclassified_k_Bacteria
OTU_11775	0	0	0	0	0	0	0	0	0	0	0	0	0	2	0	0	0	0	0	0	0	0	0	0	0	0	0	0	0	0	0	0	0	0	0	0	0	0	0	0	0	0	2	0	0	Bacteria	Proteobacteria	Gammaproteobacteria	unclassified_c_Gammaproteobacteria
OTU_11776	0	0	0	0	0	0	0	0	0	0	0	0	0	2	0	0	0	0	0	0	0	0	0	0	0	0	0	0	0	0	0	0	0	0	0	0	0	0	0	0	0	0	0	0	0	Bacteria	unclassified_k_Bacteria	unclassified_k_Bacteria	unclassified_k_Bacteria
OTU_11777	0	0	0	0	0	0	0	0	0	0	0	0	0	0	0	0	0	0	0	0	0	0	0	0	0	0	0	0	0	0	0	0	0	0	0	0	0	0	0	0	2	0	0	0	0	Bacteria	Actinobacteriota	Actinobacteria	Corynebacteriales
OTU_11778	0	10	0	0	0	0	0	0	0	0	18	26	0	46	5	0	1	0	0	0	2	0	0	0	0	0	0	0	0	1	0	0	0	0	0	0	0	0	0	0	0	0	0	0	0	Bacteria	Chloroflexi	Dehalococcoidia	S085
OTU_11779	0	0	0	0	0	0	0	0	0	0	1	1	0	0	0	0	0	0	0	0	0	0	0	0	0	0	0	0	0	0	0	0	0	0	0	0	0	0	0	0	0	0	0	0	0	Bacteria	Bdellovibrionota	Oligoflexia	Silvanigrellales
OTU_11780	0	0	0	0	0	0	0	0	0	0	0	0	0	0	0	0	0	0	0	0	0	2	0	0	0	0	0	0	0	0	0	0	0	0	0	0	0	0	0	0	0	0	0	0	0	Bacteria	Methylomirabilota	Methylomirabilia	Rokubacteriales
OTU_1178	0	3	1	1	0	0	0	0	0	0	0	0	0	0	0	4	86	31	1	1	17	0	0	0	1	0	0	2	0	0	2	1	0	0	0	0	0	0	0	0	0	0	0	0	0	Bacteria	Bacteroidota	Bacteroidia	Chitinophagales
OTU_11781	0	0	0	0	0	0	0	0	0	0	0	0	2	0	0	0	0	0	0	0	0	0	0	0	0	0	0	0	0	0	0	0	0	0	0	0	0	0	0	0	0	0	0	0	0	Bacteria	Planctomycetota	Planctomycetes	Isosphaerales
OTU_11782	0	9	0	1	0	0	2	0	3	2	0	0	9	0	2	0	0	0	0	2	1	0	0	0	0	3	0	0	0	0	0	0	6	0	0	0	0	0	0	0	0	0	0	0	0	Bacteria	Chloroflexi	Ktedonobacteria	Ktedonobacterales
OTU_11783	0	0	0	0	0	0	0	0	0	0	2	0	0	0	0	0	0	0	0	0	0	0	0	0	0	0	0	0	0	0	0	0	0	0	0	0	0	0	0	0	0	0	0	0	0	Bacteria	Planctomycetota	Planctomycetes	Gemmatales
OTU_11784	0	0	0	0	0	0	0	0	0	0	0	0	0	0	0	0	0	0	0	0	0	0	0	0	0	0	0	0	0	0	0	0	0	0	0	0	0	0	0	0	2	0	0	0	0	Bacteria	Acidobacteriota	unclassified_p_Acidobacteriota	unclassified_p_Acidobacteriota
OTU_11785	0	0	0	1	0	0	0	0	0	0	2	0	2	9	1	0	0	0	0	0	0	0	0	0	0	0	0	0	2	0	0	0	0	0	0	0	0	0	0	0	1	0	0	0	0	Bacteria	Gemmatimonadota	Gemmatimonadetes	Gemmatimonadales
OTU_11786	0	0	0	0	0	0	0	0	0	0	0	0	0	0	0	0	0	0	0	0	0	0	0	0	0	0	0	0	0	0	0	0	0	0	0	0	0	0	0	0	2	0	0	0	0	Bacteria	Planctomycetota	Phycisphaerae	Tepidisphaerales
OTU_11787	0	0	0	0	0	0	0	0	0	0	0	0	0	0	0	0	0	0	0	0	0	0	0	0	0	0	0	0	0	0	0	0	0	0	0	0	0	0	0	0	2	0	0	0	0	Bacteria	unclassified_k_Bacteria	unclassified_k_Bacteria	unclassified_k_Bacteria
OTU_11788	1	1	2	4	2	0	0	1	0	1	4	0	0	1	0	0	1	0	3	2	3	0	0	0	2	2	0	2	0	0	2	1	0	0	8	10	4	0	0	0	9	1	2	0	0	Bacteria	Planctomycetota	Planctomycetes	Isosphaerales
OTU_11789	0	0	0	0	0	0	0	0	0	0	0	0	0	4	0	0	0	0	0	0	0	0	0	0	0	0	0	0	0	0	0	0	0	0	0	0	0	0	0	0	0	0	0	0	0	Bacteria	Patescibacteria	Parcubacteria	Candidatus_Kaiserbacteria
OTU_11790	0	0	0	0	0	0	0	0	1	0	2	0	1	3	0	0	0	0	0	0	0	0	0	0	0	0	0	0	0	0	0	0	0	0	0	0	0	0	0	0	0	0	0	0	0	Bacteria	Actinobacteriota	unclassified_p_Actinobacteriota	unclassified_p_Actinobacteriota
OTU_1179	0	4	2	0	0	13	0	3	0	14	9	11	1	2	12	0	1	6	2	21	0	3	1	9	1	12	7	13	12	2	5	15	18	1	21	10	10	2	0	0	21	3	7	3	1	Bacteria	Planctomycetota	Planctomycetes	Gemmatales
OTU_11791	0	0	0	0	0	0	0	0	0	0	0	0	0	0	0	0	0	0	0	0	0	0	0	0	0	0	0	0	0	2	0	0	0	0	0	0	0	0	0	0	0	0	0	0	0	Bacteria	Acidobacteriota	Vicinamibacteria	Vicinamibacterales
OTU_11792	0	0	0	0	0	0	0	0	0	0	0	0	0	1	1	0	0	0	0	0	0	0	0	0	1	0	0	0	0	0	0	0	0	0	0	0	0	0	0	0	0	0	0	0	0	Bacteria	Proteobacteria	Alphaproteobacteria	Sphingomonadales
OTU_11793	0	0	0	0	0	0	0	0	0	0	0	0	0	0	0	0	0	0	0	0	0	0	0	0	0	0	0	0	0	0	0	0	0	0	0	0	0	0	0	0	1	2	0	0	0	Bacteria	Patescibacteria	Saccharimonadia	Saccharimonadales
OTU_11794	6	0	0	1	0	2	1	0	1	0	1	0	1	0	0	0	0	1	0	1	0	0	0	0	0	0	0	0	0	0	0	0	0	0	0	0	0	0	0	0	0	0	0	0	0	Bacteria	Verrucomicrobiota	Verrucomicrobiae	Chthoniobacterales
OTU_11795	0	0	0	0	0	0	0	0	0	0	0	0	1	0	0	0	0	0	0	0	0	1	0	0	0	0	0	0	0	1	0	0	0	0	1	2	0	0	0	0	2	1	0	0	1	Bacteria	Proteobacteria	Alphaproteobacteria	Rhodospirillales
OTU_11796	0	0	0	0	0	0	0	0	0	0	0	0	0	2	0	0	0	0	0	0	0	0	0	0	0	0	0	0	0	0	0	0	0	0	0	0	0	0	0	0	0	0	0	0	0	Bacteria	Proteobacteria	Alphaproteobacteria	unclassified_c_Alphaproteobacteria
OTU_11797	0	0	0	0	0	0	0	0	0	0	0	0	0	0	0	0	0	0	0	0	0	0	0	0	0	0	0	0	0	0	0	0	0	0	0	0	0	0	0	0	2	1	0	0	0	Bacteria	Acidobacteriota	Acidobacteriae	unclassified_c_Acidobacteriae
OTU_11798	0	0	0	0	0	0	0	0	0	0	0	0	0	3	0	0	0	0	0	0	0	0	0	0	0	0	0	0	0	0	0	0	0	0	0	0	0	0	0	0	0	0	0	0	0	Bacteria	Patescibacteria	Saccharimonadia	Saccharimonadales
OTU_11799	0	0	0	0	0	0	0	0	0	0	1	0	0	0	0	3	1	0	0	0	0	0	0	0	0	0	0	1	0	0	1	0	1	1	1	0	4	0	0	3	0	0	1	0	0	Bacteria	Proteobacteria	Gammaproteobacteria	Diplorickettsiales
OTU_11800	0	0	0	0	0	0	0	0	0	0	0	0	0	0	0	0	0	0	0	0	0	0	0	0	0	0	0	0	0	2	0	0	0	0	0	0	0	0	0	0	0	0	0	0	0	Bacteria	Proteobacteria	Gammaproteobacteria	Diplorickettsiales
OTU_11801	0	0	0	0	0	0	0	0	0	0	0	1	0	7	0	0	0	0	0	1	0	0	0	0	0	0	0	0	0	0	0	0	1	0	0	0	0	0	0	0	0	0	0	0	0	Bacteria	Cyanobacteria	Vampirivibrionia	Obscuribacterales
OTU_11802	1	1	0	0	31	1	0	4	3	0	1	0	0	8	7	0	0	0	2	1	0	0	0	0	6	41	5	1	1	0	0	2	0	0	0	0	0	0	6	0	1	0	1	0	0	Bacteria	Bacteroidota	Bacteroidia	Chitinophagales
OTU_1180	2	12	4	9	3	3	12	15	1	4	1	1	1	1	1	0	0	0	6	3	5	9	3	6	14	1	2	25	2	5	31	15	1	15	0	0	21	5	4	12	4	0	19	0	0	Bacteria	Proteobacteria	Alphaproteobacteria	Rhizobiales
OTU_11803	0	0	0	0	0	0	0	0	0	0	0	0	0	0	0	0	0	0	0	0	0	0	0	0	0	0	0	0	0	0	0	0	0	0	0	0	0	0	0	0	2	0	0	0	0	Bacteria	Verrucomicrobiota	Chlamydiae	Chlamydiales
OTU_11804	0	0	0	0	0	0	0	0	0	0	0	0	0	1	0	0	0	0	3	3	1	22	0	1	0	0	0	0	0	0	0	0	0	3	0	0	0	0	0	0	0	0	0	0	0	Bacteria	Myxococcota	bacteriap25	unclassified_c_bacteriap25
OTU_11805	0	0	0	0	0	0	0	0	0	0	0	0	0	0	0	0	0	0	0	0	0	0	0	0	0	0	0	0	0	0	0	1	0	0	5	3	0	0	0	0	0	0	0	0	0	Bacteria	WPS-2	unclassified_p_WPS-2	unclassified_p_WPS-2
OTU_11806	0	0	0	0	0	0	0	0	0	0	2	0	0	0	0	0	0	0	0	0	0	0	0	0	0	0	0	0	0	0	0	0	0	0	0	0	0	0	0	0	0	0	0	0	0	Bacteria	Chloroflexi	KD4-96	unclassified_c_KD4-96
OTU_11807	0	4	0	6	3	2	12	5	2	0	0	2	0	0	1	1	0	0	6	1	1	5	6	0	5	0	1	5	1	1	0	0	0	0	1	0	0	0	0	0	0	0	1	0	0	Bacteria	Proteobacteria	Gammaproteobacteria	Burkholderiales
OTU_11808	0	0	0	0	0	0	0	0	0	0	0	0	0	0	0	3	0	0	0	0	0	0	0	0	0	0	0	0	0	0	1	0	0	0	0	0	2	0	0	0	2	0	0	0	0	Bacteria	Proteobacteria	Gammaproteobacteria	Burkholderiales
[truncated: 15,063 more rows]
[truncated: 3 more columns]
